# Supplementary material for: Albedo- and Flavedo-Specific Transcriptome Profiling Related to Penicillium digitatum Infection in Citrus Fruit
Source: Foods. 2021 Sep 16;10(9):2196. doi: 10.3390/foods10092196 (PMC8467057; doi:10.3390/foods10092196)
Supplement: Supplementary file 1 [file foods-10-02196-s001.zip]

Archive with 4 entries (4 files):
- Proof_Lafuente_et al_Supplementary Material- Foods-1338235-revised.pdf
- Proof_Supplementary Material Table S2.xlsx
- Proof_Supplementary Material Table S4.xlsx
- Proof_Supplementary Material Table S5.xlsx
