# Supplementary material for: Albedo- and Flavedo-Specific Transcriptome Profiling Related to Penicillium digitatum Infection in Citrus Fruit
Source: Foods. 2021 Sep 16;10(9):2196. doi: 10.3390/foods10092196 (PMC8467057; doi:10.3390/foods10092196)
Supplement: Supplementary file 1 [file foods-10-02196-s001.zip › Proof_Supplementary Material Table S2.xlsx]

## Sheet: Information
Table S2: Gobal data of RNA-Seq analysis
log2FC = log2FoldChange
Positive numbers mean higher expression values in the first term of the comparison while negtive values mean higher expression values in the second term
NA = Non-Annotated; FHF= freshly harvested flavedo; FHA= freshly harvested albedo; WF= wounding flavedo; WA= wounding albedo; IF= infection flavedo; IA= infection albedo.
FHA vs FHF =	freshly harvested fruit albedo vs. freshly harvested fruit flavedo
WA vs FHA =	1 dpi wounding albedo vs freshly harvested fruit albedo
WF vs FHF =	1 dpi wounding flavedo vs freshly harvested fruit flavedo
IA vs FHA =	1 dpi infection albedo vs freshly harvested fruit albedo
IF vs FHF =	1 dpi infection flavedo vs freshly harvested fruit flavedo
IA vs WA =	1 dpi infection albedo vs 1 dpi wounding albedo
IF vs WF=	1 dpi infection flavedo vs 1 dpi wounding flavedo

## Sheet: Table_S2
Table S2: Global data of RNA-Seq analysis
	TMM EdgeR norm counts group mean						FHA vs FHF		WA vs FHA		WF vs FHF		IA vs FHA		IF vs FHF		IA vs WA		IF vs WF
Orange id	FHF	FHA	WF	WA	IF	IA	log2FC	padj	log2FC	padj	log2FC	padj	log2FC	padj	log2FC	padj	log2FC	padj	log2FC	padj	Pfam	Panther	KOG	KEGG/ec	KO	GO	Best-hit-arabi-name	Symbol	Description
orange1.1g000001m.g	3219	3568	2911	2548	2840	3178	0.149	0.610684	-0.486	0.0484529	-0.144	0.60202	-0.168	0.546675	-0.181	0.502286	0.318	0.453031	-0.036	0.951494	PF07728	PTHR22908,PTHR22908:SF66			K14572	GO:0016887,GO:0005524	AT1G67120.1		ATPases;nucleotide binding;ATP binding;nucleoside-triphosphatases;transcription factor binding
orange1.1g000007m.g	1708	1785	1676	1393	1660	1720	0.064	0.849267	-0.357	0.179502	-0.026	0.932859	-0.054	0.869251	-0.04	0.89865	0.304	0.50023	-0.013	0.984973	PF13920	PTHR15600,PTHR15600:SF28	KOG4172		K17592		AT5G23110.1		Zinc finger, C3HC4 type (RING finger) family protein
orange1.1g000009m.g	4676	4094	4167	3324	4327	4473	-0.192	0.45069	-0.301	0.188508	-0.166	0.498251	0.128	0.617472	-0.112	0.65466	0.428	0.220579	0.054	0.917896	PF00168,PF16909,PF06650,PF06101,PF12624,PF16910,PF16908	PTHR16166,PTHR16166:SF93	KOG1809			GO:0005515	AT1G48090.1		calcium-dependent lipid-binding family protein
orange1.1g000012m.g	9789	11377	9710	7941	11005	11668	0.217	0.541046	-0.519	0.0907008	-0.012	0.974633	0.036	0.92625	0.169	0.61857	0.555	0.254972	0.181	0.779495	PF00627,PF14377,PF06012,PF00632,PF06025	PTHR11254,PTHR11254:SF291		6.3.2.19	K10592	GO:0004842	AT1G55860.2	UPL1	ubiquitin-protein ligase 1
orange1.1g000014m.g	8535	10099	9140	8553	9490	10733	0.243	0.364215	-0.24	0.340504	0.099	0.7172	0.088	0.758834	0.153	0.56173	0.328	0.417941	0.054	0.924292	PF00627,PF14377,PF06012,PF06025,PF00632	PTHR11254,PTHR11254:SF334		6.3.2.19	K10592	GO:0004842	AT1G70320.1	UPL2	ubiquitin-protein ligase 2
orange1.1g000017m.g	5729	5975	5534	5740	5912	6501	0.061	0.839841	-0.058	0.828727	-0.05	0.855357	0.122	0.649549	0.046	0.869282	0.18	0.677825	0.095	0.853226	PF04851,PF00271,PF14619	PTHR10799,PTHR10799:SF783		3.6.4.12		GO:0016787,GO:0005524,GO:0003677,GO:0042393	AT2G28290.1	CHR3,SYD	P-loop containing nucleoside triphosphate hydrolases superfamily protein
orange1.1g000019m.g	2198	2002	1783	1191	1833	1669	-0.135	0.761021	-0.749	0.0339171	-0.301	0.435036	-0.263	0.507131	-0.261	0.499326	0.487	0.418605	0.04	0.963521	PF02259	PTHR11139,PTHR11139:SF1		2.7.11.1	K08874	GO:0005515	AT2G17930.1		Phosphatidylinositol 3- and 4-kinase family protein with FAT domain
orange1.1g000024m.g	3451	2892	1685	1282	1824	1611	-0.254	0.196596	-1.174	1.00739e-11	-1.034	2.14678e-09	-0.845	1.26017e-06	-0.919	1.0398e-07	0.329	0.267466	0.115	0.767495	PF00400,PF14844,PF02138	PTHR13743,PTHR13743:SF84				GO:0005515	AT1G03060.1	SPI	Beige/BEACH domain ;WD domain, G-beta repeat protein
orange1.1g000028m.g	2596	2572	2376	2143	2431	2542	-0.013	0.964277	-0.263	0.241115	-0.127	0.601439	-0.017	0.952046	-0.094	0.701955	0.246	0.516005	0.033	0.949674	PF16910,PF06650,PF12624,PF16908,PF16909	PTHR16166,PTHR16166:SF87	KOG1809				AT5G24740.1		Protein of unknown function (DUF1162)
orange1.1g000034m.g	2967	2649	2459	1979	2504	2446	-0.163	0.526874	-0.421	0.0583339	-0.27	0.246228	-0.115	0.653465	-0.244	0.294813	0.305	0.416055	0.026	0.962366	PF00400,PF14844,PF15787,PF02138	PTHR13743,PTHR13743:SF16				GO:0005515	AT2G45540.1		WD-40 repeat family protein / beige-related
orange1.1g000037m.g	1793	1891	1583	1491	1677	1885	0.078	0.759681	-0.344	0.0948351	-0.179	0.420356	-0.006	0.982789	-0.096	0.678761	0.338	0.310475	0.083	0.854823	PF14649	PTHR13650,PTHR13650:SF0			K19026		AT4G39420.2
orange1.1g000038m.g	10	65	18	78	17	72	2.727	1.13348e-18	0.27	0.303514	0.892	0.0316315	0.155	0.585065	0.832	0.0396836	-0.115	0.816344	-0.061	0.944797	PF13361,PF13245,PF00580,PF13087	PTHR10887,PTHR10887:SF372	KOG1801			GO:0016787,GO:0005524	AT1G65810.1		P-loop containing nucleoside triphosphate hydrolases superfamily protein
orange1.1g000041m.g	3896	3944	2587	2353	2754	2699	0.018	0.942976	-0.745	3.2819e-05	-0.59	0.00119868	-0.548	0.00290032	-0.5	0.00632707	0.197	0.553676	0.09	0.827445		PTHR11915,PTHR11915:SF275	KOG0964				AT4G31570.1
orange1.1g000046m.g	762	901	767	847	780	830	0.245	0.212241	-0.09	0.656698	0.012	0.95771	-0.121	0.553097	0.035	0.871151	-0.032	0.937963	0.024	0.95817	PF13020	PTHR32387,PTHR32387:SF0					AT4G13750.1	NOV	Histidine kinase-, DNA gyrase B-, and HSP90-like ATPase family protein
orange1.1g000049m.g	1655	1433	1888	1323	1895	1726	-0.207	0.413606	-0.115	0.644736	0.191	0.431764	0.267	0.261375	0.196	0.412053	0.382	0.2928	0.005	0.992613	PF12074,PF13646	PTHR23346,PTHR23346:SF7					AT1G64790.1	ILA	ILITYHIA
orange1.1g000052m.g	2426	2413	2637	2586	2552	2992	-0.008	0.978682	0.1	0.6571	0.121	0.595165	0.31	0.139894	0.073	0.754212	0.21	0.555522	-0.048	0.921474	PF00226,PF14237	PTHR36983			K09533		AT2G26890.1	GRV2,KAM2	DNAJ heat shock N-terminal domain-containing protein
orange1.1g000053m.g	4	99	19	86	17	108	4.507	1.22058e-46	-0.193	0.388698	2.083	4.16582e-06	0.128	0.578366	1.99	7.6174e-06	0.321	0.343803	-0.093	0.913039	PF13361,PF00580,PF13086,PF13087	PTHR10887,PTHR10887:SF372	KOG1801			GO:0016787,GO:0005524	AT1G65780.1		P-loop containing nucleoside triphosphate hydrolases superfamily protein
orange1.1g000054m.g	1416	1371	1113	899	1114	1097	-0.046	0.883901	-0.609	0.00926215	-0.346	0.160799	-0.323	0.19857	-0.345	0.156946	0.286	0.491336	0	0.999319	PF00400,PF12234	PTHR13950,PTHR13950:SF9				GO:0005515	AT2G46560.1		transducin family protein / WD-40 repeat family protein
orange1.1g000057m.g	850	935	1186	1180	1120	1213	0.139	0.534418	0.336	0.0809689	0.482	0.0104275	0.375	0.0527081	0.401	0.0344246	0.039	0.926445	-0.081	0.847233	PF16201,PF11707	PTHR13500	KOG1791		K14861		AT4G27010.1
orange1.1g000058m.g	2550	2529	1978	1720	1977	2059	-0.011	0.962769	-0.557	0.00104323	-0.366	0.0377541	-0.297	0.100582	-0.366	0.0357351	0.26	0.378837	0	0.998648	PF12166	PTHR13167,PTHR13167:SF45	KOG1893			GO:0016021,GO:0008381	AT2G48060.1
orange1.1g000060m.g	4459	4702	3417	2984	3871	4126	0.077	0.818838	-0.656	0.0102331	-0.384	0.153696	-0.189	0.517865	-0.204	0.470428	0.467	0.263898	0.18	0.73662		PTHR32093,PTHR32093:SF17					AT3G50370.1
orange1.1g000067m.g	2621	2857	2216	2175	2498	2745	0.124	0.66915	-0.393	0.108421	-0.242	0.351865	-0.058	0.848311	-0.069	0.808029	0.335	0.41178	0.173	0.726245	PF00856	PTHR22884,PTHR22884:SF343	KOG1080	2.1.1.43		GO:0005515	AT4G15180.1	ATXR3,SDG2	SET domain protein 2
orange1.1g000068m.g	1586	1695	1735	1545	1743	1950	0.097	0.684811	-0.134	0.532175	0.13	0.553541	0.201	0.34599	0.136	0.52807	0.336	0.295065	0.006	0.991417		PTHR35478,PTHR35478:SF1			K19027		AT2G25730.2
orange1.1g000072m.g	3525	3541	2656	2296	2685	2731	0.007	0.981851	-0.625	0.00245749	-0.408	0.0567719	-0.375	0.085256	-0.393	0.0656254	0.25	0.497816	0.016	0.977005	PF16418,PF12842,PF16417,PF16415,PF04054	PTHR13162,PTHR13162:SF9			K12604		AT1G02080.2		transcription regulators
orange1.1g000083m.g	3365	4585	6793	4843	8455	9489	0.446	0.482197	0.079	0.907051	1.013	0.0711914	1.049	0.0632425	1.329	0.0153268	0.97	0.277589	0.316	0.787646
orange1.1g000086m.g	2684	2231	2957	2387	3129	2656	-0.266	0.265616	0.097	0.691094	0.14	0.564387	0.251	0.283684	0.222	0.337036	0.153	0.713149	0.081	0.869486	PF00364,PF13535,PF02785,PF00289,PF01039,PF08326	PTHR18866,PTHR18866:SF106		6.4.1.2,6.3.4.14	K11262	GO:0006633,GO:0005524,GO:0003989	AT1G36160.2	ACC1,AT-ACC1,EMB22,GK,PAS3	acetyl-CoA carboxylase 1
orange1.1g000090m.g	3850	4558	3195	2831	3360	3554	0.244	0.312169	-0.687	0.00108034	-0.269	0.240235	-0.359	0.109768	-0.196	0.399463	0.328	0.367453	0.072	0.882906	PF09497	PTHR13992,PTHR13992:SF25				GO:0016592,GO:0006357,GO:0001104	AT4G00450.1	CCT,CRP	RNA polymerase II transcription mediators
orange1.1g000099m.g	3821	4314	3371	3666	4020	4293	0.175	0.448053	-0.235	0.264034	-0.18	0.411352	-0.007	0.977423	0.073	0.75271	0.228	0.519625	0.254	0.493285	PF04851,PF08880,PF00271	PTHR10799,PTHR10799:SF577		3.6.4.12	K11647	GO:0016787,GO:0005524,GO:0003677,GO:0006355,GO:0005634	AT2G46020.2	ATBRM,BRM,CHA2,CHR2	transcription regulatory protein SNF2, putative
orange1.1g000103m.g	423	514	574	631	557	591	0.283	0.101101	0.296	0.0703727	0.441	0.00615976	0.202	0.2437	0.399	0.0128852	-0.094	0.766074	-0.042	0.913973	PF10350	PTHR14387,PTHR14387:SF0					AT3G55160.1
orange1.1g000104m.g	1408	1475	1277	1043	1370	1539	0.069	0.828721	-0.501	0.0420771	-0.139	0.616289	0.061	0.843938	-0.038	0.898637	0.561	0.124665	0.101	0.854232	PF15912	PTHR23185,PTHR23185:SF0					AT3G05680.1	EMB2016	embryo defective 2016
orange1.1g000107m.g	280	252	233	205	251	284	-0.151	0.502544	-0.301	0.135188	-0.261	0.20116	0.167	0.434658	-0.159	0.44686	0.469	0.100092	0.102	0.812426	PF00271,PF00270,PF00476	PTHR10133,PTHR10133:SF35		2.7.7.7	K02349	GO:0005524,GO:0003676,GO:0006260,GO:0003887,GO:0003677	AT4G32700.2	TEB	helicases;ATP-dependent helicases;nucleic acid binding;ATP binding;DNA-directed DNA polymerases;DNA binding
orange1.1g000108m.g	1617	1610	1725	1610	1805	1893	-0.005	0.985526	-0.001	0.998616	0.094	0.670618	0.232	0.264017	0.16	0.447848	0.233	0.491495	0.066	0.881007	PF04357	PTHR34457,PTHR34457:SF1					AT2G25660.1	emb2410	embryo defective 2410
orange1.1g000110m.g	567	584	338	293	332	328	0.044	0.871235	-0.995	6.14184e-07	-0.743	0.000241407	-0.833	3.24744e-05	-0.768	0.000126109	0.162	0.686275	-0.025	0.962065	PF03568	PTHR12792	KOG1849	3.4.22.49	K02365	GO:0008233,GO:0006508,GO:0005634	AT4G22970.1	AESP,ESP,RSW4	homolog of separase
orange1.1g000112m.g	855	891	795	792	752	793	0.061	0.788458	-0.17	0.375088	-0.103	0.612535	-0.17	0.390162	-0.184	0.338364	0.001	0.9997	-0.08	0.842083	PF01067,PF00648	PTHR10183,PTHR10183:SF267	KOG0045	3.4.22.52		GO:0006508,GO:0005622,GO:0004198	AT1G55350.3	ATDEK1,DEK1,EMB1275,EMB80	calpain-type cysteine protease family
orange1.1g000113m.g	NA	NA	NA	NA	NA	NA	NA	NA	NA	NA	NA	NA	NA	NA	NA	NA	NA	NA	NA	NA	PF12711,PF00225	PTHR24115,PTHR24115:SF417	KOG4280	3.6.4.4	K10400	GO:0008017,GO:0007018,GO:0005524,GO:0003777,GO:0005871	AT3G17360.1	POK1	phragmoplast orienting kinesin 1
orange1.1g000114m.g	4100	4389	3628	3739	3947	3982	0.099	0.626176	-0.231	0.184447	-0.176	0.331391	-0.141	0.453816	-0.055	0.7818	0.09	0.788058	0.121	0.726516	PF00271,PF00270,PF02889	PTHR24075		3.6.4.13	K12854	GO:0005524,GO:0003676,GO:0031204,GO:0008565	AT1G20960.1	emb1507	U5 small nuclear ribonucleoprotein helicase, putative
orange1.1g000115m.g	5086	6027	5265	5466	5922	6349	0.245	0.219255	-0.141	0.479236	0.05	0.81694	0.075	0.731406	0.22	0.253383	0.216	0.499285	0.17	0.636441	PF05641	PTHR31917,PTHR31917:SF7					AT4G17330.1	ATG2484-1,G2484-1	G2484-1 protein
orange1.1g000120m.g	1284	1417	1361	1398	1314	1556	0.144	0.487733	-0.02	0.932256	0.086	0.673214	0.134	0.502211	0.035	0.871328	0.154	0.643541	-0.051	0.903462	PF14225,PF14222,PF14228	PTHR12295					AT5G15680.1		ARM repeat superfamily protein
orange1.1g000123m.g	1006	1295	953	1095	935	1187	0.364	0.0266257	-0.241	0.143084	-0.078	0.674139	-0.127	0.480466	-0.105	0.558235	0.115	0.709603	-0.027	0.943058	PF00168,PF13646	PTHR23315,PTHR23315:SF135	KOG0166,KOG4224			GO:0005515	AT1G77460.2		Armadillo/beta-catenin-like repeat ; C2 calcium/lipid-binding domain (CaLB) protein
orange1.1g000127m.g	1038	960	905	857	912	853	-0.11	0.532817	-0.166	0.296539	-0.196	0.216738	-0.172	0.28832	-0.185	0.238895	-0.007	0.984317	0.011	0.978732	PF15612,PF00628	PTHR14140,PTHR14140:SF29		2.3.1.48		GO:0005515	AT3G01460.1	ATMBD9,MBD9	methyl-CPG-binding domain 9
orange1.1g000128m.g	2470	1882	2036	1626	1975	1778	-0.391	0.0200048	-0.212	0.21875	-0.278	0.100816	-0.083	0.666629	-0.322	0.0516969	0.129	0.68093	-0.044	0.911898		PTHR23155,PTHR23155:SF554					AT4G26090.1	RPS2	NB-ARC domain-containing disease resistance protein
orange1.1g000133m.g	1240	1193	683	451	559	429	-0.055	0.771184	-1.402	7.42645e-23	-0.857	1.7163e-09	-1.477	2.31275e-25	-1.149	4.01799e-16	-0.075	0.816118	-0.291	0.273028	PF00168,PF00514	PTHR23315,PTHR23315:SF66				GO:0005515	AT2G22125.1	CSI1	binding
orange1.1g000134m.g	1049	1095	1021	989	1058	1085	0.064	0.770789	-0.147	0.430689	-0.037	0.857229	-0.014	0.950926	0.015	0.943816	0.133	0.683759	0.052	0.897357	PF02260,PF08064,PF00454,PF02259	PTHR11139,PTHR11139:SF69		2.7.11.1	K06640	GO:0005515,GO:0004674,GO:0016773	AT5G40820.1	ATATR,ATR,ATRAD3	Ataxia telangiectasia-mutated and RAD3-related
orange1.1g000138m.g	2868	3603	1997	2231	2346	2711	0.329	0.0694967	-0.691	3.44506e-05	-0.522	0.00222463	-0.411	0.0184216	-0.29	0.102802	0.281	0.333683	0.232	0.469223	PF04851,PF07529,PF00271	PTHR10799,PTHR10799:SF603		3.6.4.12	K11320	GO:0016787,GO:0005524,GO:0003677	AT3G12810.1	chr13,PIE1,SRCAP	SNF2 domain-containing protein / helicase domain-containing protein
orange1.1g000141m.g	2872	3062	2286	1894	2362	2308	0.093	0.776711	-0.693	0.0065072	-0.329	0.228307	-0.408	0.131125	-0.281	0.304891	0.285	0.534799	0.047	0.938199	PF02207	PTHR21497,PTHR21497:SF24	KOG1139	3.4.17.20		GO:0008270	AT5G02310.1	PRT6	proteolysis 6
orange1.1g000146m.g	2860	2720	1753	1518	1797	1848	-0.072	0.765357	-0.843	3.8173e-06	-0.705	0.000127402	-0.558	0.00295735	-0.67	0.00027165	0.285	0.3768	0.036	0.936866	PF12348	PTHR12609,PTHR12609:SF0	KOG1820		K16803		AT2G35630.1	GEM1,MOR1	ARM repeat superfamily protein
orange1.1g000147m.g	1273	1181	1211	850	1378	1335	-0.109	0.776434	-0.474	0.12745	-0.072	0.841889	0.177	0.613797	0.115	0.743302	0.65	0.160604	0.186	0.772208	PF13921,PF07529	PTHR10799,PTHR10799:SF698		3.6.4.11			AT3G24870.1		Helicase/SANT-associated, DNA binding protein
orange1.1g000157m.g	1620	1591	1459	1237	1594	1400	-0.025	0.923561	-0.364	0.071508	-0.15	0.498168	-0.185	0.39999	-0.022	0.92655	0.179	0.628174	0.128	0.761243	PF00613,PF00454	PTHR10048,PTHR10048:SF15		2.7.1.67	K00888	GO:0016773,GO:0048015,GO:0046854	AT1G49340.1	ATPI4K ALPHA	Phosphatidylinositol 3- and 4-kinase family protein
orange1.1g000161m.g	62	116	44	75	39	76	0.913	0.000569129	-0.635	0.0161237	-0.466	0.12516	-0.611	0.020907	-0.677	0.0198359	0.024	0.968903	-0.21	0.74239	PF00136,PF03104,PF08490	PTHR10670		2.7.7.7	K02324	GO:0003677,GO:0000166,GO:0008408,GO:0008270,GO:0006260,GO:0005634,GO:0003887	AT1G08260.1	ABO4,EMB142,EMB2284,EMB529,ESD7,POL2A,TIL1	DNA polymerase epsilon catalytic subunit
orange1.1g000162m.g	NA	NA	NA	NA	NA	NA	NA	NA	NA	NA	NA	NA	NA	NA	NA	NA	NA	NA	NA	NA	PF13361,PF13086,PF13087	PTHR10887,PTHR10887:SF372				GO:0016787,GO:0005524	AT1G65810.1		P-loop containing nucleoside triphosphate hydrolases superfamily protein
orange1.1g000163m.g	1572	1740	1336	1177	1385	1479	0.148	0.544413	-0.564	0.00555289	-0.234	0.289876	-0.235	0.292534	-0.182	0.415842	0.329	0.342567	0.052	0.916579	PF06333	PTHR10791,PTHR10791:SF60			K15164	GO:0016592,GO:0006357,GO:0001104	AT1G55325.2	GCT	RNA polymerase II transcription mediators
orange1.1g000165m.g	41	227	81	160	74	205	2.467	2.60096e-24	-0.503	0.0320499	0.972	0.000313399	-0.158	0.548881	0.842	0.0017711	0.346	0.381504	-0.13	0.823296	PF04652,PF14288,PF02364	PTHR12741,PTHR12741:SF22		2.4.1.34	K11000	GO:0016020,GO:0006075,GO:0003843,GO:0000148	AT3G14570.1	ATGSL04,atgsl4,gsl04	glucan synthase-like 4
orange1.1g000170m.g	2740	3205	2567	2739	2817	3230	0.227	0.208022	-0.227	0.185305	-0.093	0.620697	0.011	0.960084	0.04	0.837835	0.238	0.394136	0.134	0.689928	PF00637,PF12816	PTHR12616,PTHR12616:SF6	KOG2079			GO:0016192,GO:0006886	AT4G00800.1		transducin family protein / WD-40 repeat family protein
orange1.1g000171m.g	425	1289	321	681	305	756	1.604	1.52067e-29	-0.921	8.38801e-11	-0.402	0.0116289	-0.77	6.29324e-08	-0.476	0.0022259	0.151	0.578705	-0.073	0.840735	PF04652,PF14288,PF02364	PTHR12741,PTHR12741:SF21		2.4.1.34	K11000	GO:0016020,GO:0006075,GO:0003843,GO:0000148	AT5G13000.1	ATGSL12,gsl12	glucan synthase-like 12
orange1.1g000172m.g	1634	1935	883	982	988	1248	0.245	0.174032	-0.979	6.55347e-10	-0.887	2.94376e-08	-0.633	8.92946e-05	-0.724	6.18906e-06	0.346	0.1847	0.163	0.624876	PF02259,PF02260,PF00454	PTHR11139,PTHR11139:SF72		2.7.11.1	K04728	GO:0005515,GO:0016773	AT3G48190.1	ATATM,ATM	ataxia-telangiectasia mutated
orange1.1g000173m.g	1626	2043	1671	1805	1742	2027	0.33	0.0534665	-0.18	0.301288	0.04	0.837261	-0.013	0.954209	0.1	0.58684	0.167	0.570146	0.06	0.873834	PF05843,PF00575	PTHR23270,PTHR23270:SF10			K14792	GO:0006397,GO:0005634,GO:0003676	AT3G11964.1		RNA binding;RNA binding
orange1.1g000174m.g	2173	2515	1582	1762	1731	1915	0.211	0.326797	-0.514	0.00669806	-0.457	0.0175161	-0.394	0.0441789	-0.328	0.0947557	0.12	0.75234	0.129	0.74841	PF00270,PF14709,PF00271,PF00035,PF03368,PF02170,PF00636	PTHR14950,PTHR14950:SF3		3.1.26.3	K11592	GO:0005524,GO:0003676,GO:0016891,GO:0005515,GO:0006396,GO:0004525,GO:0003723	AT1G01040.2	ASU1,ATDCL1,CAF,DCL1,EMB60,EMB76,SIN1,SUS1	dicer-like 1
orange1.1g000177m.g	2974	3915	3217	3435	3906	4293	0.397	0.0164345	-0.189	0.269459	0.114	0.533742	0.133	0.463988	0.394	0.0143829	0.322	0.208139	0.28	0.326831		PTHR13129,PTHR13129:SF4			K11789		AT4G31160.1	DCAF1	DDB1-CUL4 associated factor 1
orange1.1g000179m.g	4518	5314	3158	3279	3391	4160	0.234	0.26199	-0.696	0.00013985	-0.516	0.00580577	-0.354	0.0690869	-0.413	0.0286279	0.343	0.263856	0.103	0.804296	PF14288,PF02364	PTHR12741,PTHR12741:SF12		2.4.1.34	K11000	GO:0016020,GO:0006075,GO:0003843,GO:0000148	AT3G07160.1	ATGSL10,CALS9,gsl10	glucan synthase-like 10
orange1.1g000180m.g	6010	6065	3874	3490	4028	4115	0.014	0.949849	-0.797	1.05706e-07	-0.633	3.03904e-05	-0.56	0.000260904	-0.577	0.000148863	0.237	0.373996	0.056	0.87593	PF14288,PF02364	PTHR12741,PTHR12741:SF5		2.4.1.34	K11000	GO:0016020,GO:0006075,GO:0003843,GO:0000148	AT2G36850.1	ATGSL08,ATGSL8,CHOR,GSL08,GSL8	glucan synthase-like 8
orange1.1g000187m.g	18782	13399	13136	6702	17584	9350	-0.487	0.0260013	-0.999	1.00696e-06	-0.516	0.0154328	-0.519	0.0153795	-0.095	0.698168	0.48	0.135485	0.421	0.253009	PF15044,PF12807,PF13424	PTHR12601,PTHR12601:SF17			K03255		AT1G01320.2		Tetratricopeptide repeat (TPR)-like superfamily protein
orange1.1g000193m.g	1406	1703	1496	1619	1368	1604	0.277	0.0828876	-0.073	0.668005	0.09	0.601688	-0.087	0.62015	-0.04	0.826972	-0.014	0.968337	-0.13	0.672798	PF11894	PTHR31344,PTHR31344:SF0			K14310	GO:0005643	AT5G51200.1		Protein of unknown function (DUF3414)
orange1.1g000194m.g	1544	1561	1833	1206	1958	1951	0.016	0.976553	-0.372	0.375735	0.248	0.574828	0.322	0.463441	0.343	0.419716	0.694	0.278371	0.095	0.920434	PF13646,PF11865,PF02259	PTHR11139,PTHR11139:SF9		2.7.11.1	K07203	GO:0005515	AT1G50030.1	TOR	target of rapamycin
orange1.1g000195m.g	2393	2964	2042	2158	2304	2655	0.309	0.15987	-0.458	0.025009	-0.228	0.299033	-0.159	0.488573	-0.054	0.824213	0.299	0.388203	0.174	0.673687	PF11732,PF16134,PF11262	PTHR21597,PTHR21597:SF0			K12879		AT1G24706.1	AtTHO2,THO2	THO2
orange1.1g000199m.g	891	1193	972	938	1006	1019	0.422	0.0176064	-0.347	0.048603	0.127	0.516448	-0.228	0.219783	0.176	0.344602	0.119	0.726068	0.049	0.905317	PF10358	PTHR34452,PTHR34452:SF1	KOG0993,KOG0978				AT1G22060.1
orange1.1g000202m.g	385	419	310	274	332	327	0.123	0.493548	-0.615	4.89338e-05	-0.316	0.0476101	-0.362	0.020139	-0.215	0.182626	0.253	0.34079	0.101	0.764343	PF13676,PF13855,PF00931	PTHR11017,PTHR11017:SF162	KOG4658			GO:0007165,GO:0005515,GO:0043531	AT5G17680.1		disease resistance protein (TIR-NBS-LRR class), putative
orange1.1g000205m.g	952	1032	906	906	908	979	0.119	0.544784	-0.188	0.28187	-0.069	0.718578	-0.078	0.692724	-0.066	0.729836	0.111	0.731285	0.003	0.994963	PF12530	PTHR16212,PTHR16212:SF4					AT3G27670.1	RST1	ARM repeat superfamily protein
orange1.1g000207m.g	5099	4022	6520	4699	6794	5703	-0.342	0.0368153	0.224	0.171756	0.355	0.0255554	0.504	0.00120128	0.414	0.00790042	0.279	0.278968	0.059	0.870419	PF11919,PF16507	PTHR32170,PTHR32170:SF0			K06699		AT3G13330.1	PA200	proteasome activating protein 200
orange1.1g000208m.g	356	358	562	495	534	591	0.013	0.95333	0.467	0.00281493	0.66	1.46285e-05	0.719	1.97457e-06	0.589	0.000110994	0.252	0.332098	-0.071	0.838013	PF00588	PTHR12029,PTHR12029:SF11		2.1.1.34		GO:0008173,GO:0006396,GO:0003723	AT4G17610.1		tRNA/rRNA methyltransferase (SpoU) family protein
orange1.1g000209m.g	NA	NA	NA	NA	NA	NA	NA	NA	NA	NA	NA	NA	NA	NA	NA	NA	NA	NA	NA	NA		PTHR33621,PTHR33621:SF2					AT1G76740.1
orange1.1g000210m.g	318	339	324	256	336	355	0.096	0.709104	-0.407	0.0545173	0.029	0.907926	0.064	0.801732	0.079	0.741383	0.471	0.131461	0.05	0.920593	PF12859	PTHR12827			K03348	GO:0005680	AT5G05560.1	EMB2771	E3 ubiquitin ligase, putative
orange1.1g000212m.g	3371	3536	2483	2336	2392	2529	0.069	0.72949	-0.598	0.000123415	-0.441	0.00571473	-0.484	0.00231122	-0.494	0.00168352	0.114	0.715296	-0.054	0.885425	PF01388,PF02928,PF02375,PF00628,PF02373,PF08429	PTHR10694,PTHR10694:SF8			K11446	GO:0003677,GO:0005515,GO:0055114,GO:0016706	AT1G63490.1		transcription factor jumonji (jmjC) domain-containing protein
orange1.1g000217m.g	3853	4709	4102	4565	4996	5889	0.29	0.0676439	-0.045	0.797529	0.091	0.598981	0.322	0.0360651	0.375	0.0122947	0.367	0.0987336	0.284	0.279768	PF07765	PTHR32258,PTHR32258:SF0	KOG4809,KOG1003,KOG4593				AT1G03080.1		kinase interacting (KIP1-like) family protein
orange1.1g000221m.g	1213	1294	1143	1109	1091	1149	0.094	0.627758	-0.223	0.18009	-0.085	0.640578	-0.172	0.324989	-0.152	0.376609	0.051	0.883096	-0.067	0.853324		PTHR13140,PTHR13140:SF312					AT1G24460.1
orange1.1g000222m.g	2367	3672	2219	2003	2400	2420	0.634	0.000602245	-0.874	1.06867e-06	-0.092	0.667816	-0.602	0.00104364	0.02	0.929788	0.272	0.391344	0.113	0.779862	PF01363,PF00118,PF01504	PTHR11353,PTHR11353:SF93		2.7.1.150	K00921	GO:0046872,GO:0005524,GO:0046488,GO:0016307	AT3G14270.1	FAB1B	phosphatidylinositol-4-phosphate 5-kinase family protein
orange1.1g000224m.g	2983	2997	2950	3134	3322	4180	0.007	0.982366	0.064	0.820171	-0.016	0.957711	0.48	0.0528743	0.156	0.565115	0.415	0.295921	0.171	0.732669	PF00005,PF12698	PTHR19229,PTHR19229:SF36	KOG0059	3.6.3.32	K05643	GO:0016887,GO:0005524,GO:0016021,GO:0006810,GO:0005215	AT2G41700.1	ABCA1,AtABCA1	ATP-binding cassette A1
orange1.1g000228m.g	6	29	11	19	6	23	2.158	1.4116e-08	-0.644	0.0553604	0.76	0.137344	-0.315	0.356541	-0.02	0.976049	0.329	0.584154	-0.78	0.376245	PF13086,PF13087	PTHR10887,PTHR10887:SF372	KOG1801		K10706		AT1G65810.1		P-loop containing nucleoside triphosphate hydrolases superfamily protein
orange1.1g000229m.g	1693	2181	1714	1796	1897	2136	0.366	0.072605	-0.28	0.164353	0.019	0.9352	-0.03	0.904789	0.165	0.435711	0.249	0.462048	0.146	0.716517		PTHR34418,PTHR34418:SF1					AT1G55540.2	emb1011	Nuclear pore complex protein
orange1.1g000230m.g	388	249	176	221	174	197	-0.636	0.00424608	-0.174	0.480749	-1.143	1.15171e-07	-0.336	0.158658	-1.15	6.99639e-08	-0.162	0.710206	-0.007	0.991417	PF12807,PF15044,PF13424	PTHR12601,PTHR12601:SF9			K03255		AT4G28080.1		Tetratricopeptide repeat (TPR)-like superfamily protein
orange1.1g000231m.g	971	1014	868	859	843	959	0.065	0.739291	-0.241	0.134723	-0.159	0.346643	-0.081	0.655461	-0.201	0.220052	0.159	0.569484	-0.041	0.913039		PTHR31431,PTHR31431:SF1	KOG4833		K14311		AT4G38760.1		Protein of unknown function (DUF3414)
orange1.1g000232m.g	2958	2687	2217	1917	2486	2213	-0.138	0.453667	-0.487	0.0018778	-0.415	0.00895716	-0.28	0.0911117	-0.25	0.127996	0.207	0.458868	0.165	0.598874	PF16213,PF09324,PF12783,PF01369	PTHR10663,PTHR10663:SF108			K18442	GO:0032012,GO:0005086	AT4G38200.1		SEC7-like guanine nucleotide exchange family protein
orange1.1g000234m.g	1257	1444	1072	1073	1177	1334	0.201	0.375715	-0.429	0.0327135	-0.228	0.286153	-0.115	0.619398	-0.094	0.681167	0.313	0.351874	0.134	0.748411	PF10513	PTHR13793,PTHR13793:SF94		2.1.1.43			AT4G32620.1		Enhancer of polycomb-like transcription factor protein
orange1.1g000235m.g	2672	3203	2770	2363	3247	3772	0.262	0.360006	-0.439	0.0882419	0.052	0.861658	0.236	0.397774	0.282	0.29374	0.675	0.0581914	0.229	0.645718	PF05001,PF05000,PF04983,PF04990,PF04992,PF00623,PF04997,PF04998	PTHR19376,PTHR19376:SF37		2.7.7.6	K03006	GO:0006366,GO:0005665,GO:0003677,GO:0006351,GO:0003899	AT4G35800.1	NRPB1,RNA_POL_II_LS,RNA_POL_II_LSRNA_POL_II_LS,RPB1	RNA polymerase II large subunit
orange1.1g000237m.g	1219	1083	1091	854	1099	1087	-0.17	0.602719	-0.344	0.227008	-0.159	0.606275	0.005	0.989143	-0.149	0.627159	0.348	0.462602	0.01	0.990179	PF13513,PF02985,PF00176,PF12054	PTHR36498		3.6.4.12	K15192	GO:0005515,GO:0005524	AT3G54280.1	ATBTAF1,BTAF1,CHA16,CHR16,RGD3	DNA binding;ATP binding;nucleic acid binding;binding;helicases;ATP binding;DNA binding;helicases
orange1.1g000240m.g	1165	1238	1438	1440	1215	1380	0.09	0.613771	0.217	0.153337	0.305	0.0413629	0.155	0.336109	0.062	0.718509	-0.062	0.83953	-0.243	0.355637	PF02368	PTHR23019,PTHR23019:SF0	KOG1833		K14314		AT5G40480.1	EMB3012	embryo defective 3012
orange1.1g000241m.g	6484	5570	4388	3585	4912	4494	-0.219	0.275676	-0.636	0.000303343	-0.563	0.00152588	-0.31	0.100524	-0.4	0.0268207	0.326	0.268422	0.163	0.652095	PF04851,PF13907,PF00385,PF00271	PTHR10799,PTHR10799:SF70		3.6.4.12	K11367	GO:0016787,GO:0005524,GO:0003677	AT2G13370.1	CHR5	chromatin remodeling 5
orange1.1g000247m.g	2237	2152	1456	1272	1859	1747	-0.056	0.874887	-0.759	0.00353518	-0.619	0.0195001	-0.301	0.292647	-0.266	0.346078	0.458	0.2932	0.353	0.46998	PF03439	PTHR11125,PTHR11125:SF8	KOG1999				AT5G04290.1	KTF1,SPT5L	kow domain-containing transcription factor 1
orange1.1g000248m.g	518	458	582	363	586	497	-0.175	0.705359	-0.339	0.401807	0.17	0.692732	0.116	0.802952	0.179	0.675266	0.454	0.490218	0.009	0.992271	PF13245	PTHR10887,PTHR10887:SF140			K10706		AT1G16800.1		P-loop containing nucleoside triphosphate hydrolases superfamily protein
orange1.1g000251m.g	2107	2162	1348	1244	1591	1444	0.038	0.88647	-0.797	3.35011e-05	-0.644	0.000961759	-0.583	0.00305092	-0.404	0.0431833	0.214	0.547514	0.239	0.525058	PF00439,PF00400	PTHR16266			K11797	GO:0005515	AT5G49430.1		WD40/YVTN repeat-like-containing domain;Bromodomain
orange1.1g000254m.g	2932	3334	2209	2136	2261	2335	0.186	0.364629	-0.643	0.000253519	-0.408	0.0251241	-0.514	0.00419328	-0.375	0.0396447	0.129	0.713982	0.034	0.937854	PF16206,PF09324,PF12783,PF16213,PF01369	PTHR10663,PTHR10663:SF42			K18442	GO:0032012,GO:0005086	AT3G60860.1		SEC7-like guanine nucleotide exchange family protein
orange1.1g000257m.g	4799	4921	3223	2781	3433	3407	0.037	0.872379	-0.823	4.61814e-07	-0.574	0.000582732	-0.531	0.00159628	-0.483	0.00400022	0.292	0.299291	0.091	0.810858	PF16206,PF16213,PF09324,PF12783,PF01369	PTHR10663,PTHR10663:SF189			K13462	GO:0032012,GO:0005086	AT3G43300.1	ATMIN7,BEN1	HOPM interactor 7
orange1.1g000258m.g	450	632	684	1039	779	1238	0.492	0.0143511	0.715	0.000150774	0.606	0.00173852	0.968	1.86856e-07	0.793	2.68034e-05	0.254	0.449059	0.187	0.626089	PF14288,PF02364	PTHR12741,PTHR12741:SF23		2.4.1.34	K11000	GO:0016020,GO:0006075,GO:0003843,GO:0000148	AT4G04970.1	ATGSL01,ATGSL1,GSL01,GSL1	glucan synthase-like 1
orange1.1g000259m.g	2027	2382	1595	1505	1680	1777	0.234	0.179884	-0.662	1.88921e-05	-0.345	0.0343179	-0.423	0.00832955	-0.27	0.101171	0.239	0.379973	0.075	0.836136	PF14288,PF02364	PTHR12741,PTHR12741:SF14		2.4.1.34	K11000	GO:0016020,GO:0006075,GO:0003843,GO:0000148	AT4G03550.1	ATGSL05,ATGSL5,GSL05,GSL5,PMR4	glucan synthase-like 5
orange1.1g000262m.g	1994	2200	1566	1608	1760	1868	0.142	0.555179	-0.452	0.0262863	-0.348	0.0970446	-0.236	0.28262	-0.18	0.415025	0.216	0.552608	0.168	0.681724	PF00569,PF00628,PF02135,PF08214	PTHR13808	KOG1778	2.3.1.48	K04498	GO:0008270,GO:0005515,GO:0006355,GO:0005634,GO:0004402,GO:0003712,GO:0016573	AT1G16710.2	HAC12	histone acetyltransferase of the CBP family 12
orange1.1g000266m.g	8174	10376	6981	12831	8009	13093	0.344	0.0788191	0.306	0.107444	-0.228	0.25076	0.335	0.0814411	-0.029	0.89725	0.029	0.94503	0.198	0.582259	PF01493,PF04898,PF01645,PF00310	PTHR11938,PTHR11938:SF109		1.4.1.14	K00264	GO:0055114,GO:0016491,GO:0008152,GO:0015930,GO:0006807,GO:0016638,GO:0006537	AT5G53460.2	GLT1	NADH-dependent glutamate synthase 1
orange1.1g000269m.g	2566	3010	2319	2378	2647	2783	0.23	0.270105	-0.34	0.0756817	-0.146	0.487458	-0.113	0.60297	0.045	0.843114	0.227	0.492166	0.191	0.605993	PF02213	PTHR14445,PTHR14445:SF43	KOG1862			GO:0005515	AT5G42950.1		GYF domain-containing protein
orange1.1g000271m.g	1242	1407	1188	1158	1302	1404	0.18	0.275392	-0.281	0.0629776	-0.064	0.712026	-0.004	0.984328	0.068	0.688409	0.277	0.24722	0.132	0.657616	PF08638	PTHR12809,PTHR12809:SF3			K15156	GO:0016592,GO:0006357,GO:0001104	AT3G04740.1	ATMED14,MED14,SWP	RNA polymerase II transcription mediators
orange1.1g000272m.g	4028	5401	2149	2790	2700	4202	0.423	0.0354268	-0.953	3.12009e-07	-0.906	1.33923e-06	-0.363	0.0707939	-0.577	0.00254138	0.59	0.0230796	0.329	0.343458	PF02517	PTHR10794,PTHR10794:SF47	KOG1838	2.3.1.84	K07052	GO:0016020	AT2G03140.2		alpha/beta-Hydrolases superfamily protein
orange1.1g000278m.g	208	180	125	112	128	127	-0.202	0.516464	-0.679	0.0118885	-0.725	0.00671745	-0.515	0.0629448	-0.692	0.00886154	0.164	0.762591	0.033	0.96134	PF01363,PF00118,PF01504	PTHR11353,PTHR11353:SF93		2.7.1.150	K00921	GO:0046872,GO:0005524,GO:0046488,GO:0016307	AT3G14270.1	FAB1B	phosphatidylinositol-4-phosphate 5-kinase family protein
orange1.1g000279m.g	4715	5276	3584	3547	4224	4126	0.163	0.348637	-0.573	0.000113018	-0.395	0.00968255	-0.355	0.0219471	-0.158	0.336379	0.218	0.404403	0.237	0.392054	PF15612,PF15613,PF15614,PF05066,PF00046,PF02791	PTHR36968,PTHR36968:SF1				GO:0006355,GO:0006351,GO:0003677	AT1G28420.1	HB-1	homeobox-1
orange1.1g000280m.g	474	411	668	515	635	534	-0.2	0.235724	0.321	0.03695	0.496	0.000722803	0.371	0.0150705	0.425	0.00382469	0.05	0.876512	-0.071	0.831224	PF01637	PTHR23155,PTHR23155:SF554	KOG4658			GO:0005524	AT4G26090.1	RPS2	NB-ARC domain-containing disease resistance protein
orange1.1g000286m.g	9002	10284	7740	7614	8563	9966	0.192	0.440237	-0.434	0.0465119	-0.218	0.352441	-0.045	0.869492	-0.072	0.777642	0.388	0.267469	0.146	0.746917	PF00632	PTHR11254,PTHR11254:SF73		6.3.2.19	K10590	GO:0004842	AT4G38600.1	KAK,UPL3	HEAT repeat ;HECT-domain (ubiquitin-transferase)
orange1.1g000290m.g	1449	1591	1217	1294	1392	1603	0.136	0.53823	-0.298	0.121259	-0.25	0.207283	0.01	0.967014	-0.056	0.799034	0.308	0.321744	0.193	0.598725	PF15612,PF02791,PF00628	PTHR22880,PTHR22880:SF167				GO:0005515	AT5G22760.1		PHD finger family protein
orange1.1g000291m.g	504	444	498	402	513	411	-0.182	0.379991	-0.142	0.479909	-0.016	0.941907	-0.111	0.600847	0.028	0.898417	0.031	0.940378	0.044	0.919452	PF04998,PF04997,PF04983,PF11523,PF00623	PTHR19376,PTHR19376:SF36	KOG0262	2.7.7.6	K16251	GO:0006351,GO:0003899,GO:0003677	AT2G40030.1	ATNRPD1B,DMS5,DRD3,NRPD1B,NRPE1	nuclear RNA polymerase D1B
orange1.1g000296m.g	3458	3497	2411	2060	2621	2757	0.016	0.966572	-0.764	0.0056354	-0.52	0.0689436	-0.343	0.253409	-0.399	0.168439	0.42	0.373714	0.12	0.847368	PF07496	PTHR23336,PTHR23336:SF14				GO:0008270	AT3G62900.1		CW-type Zinc Finger
orange1.1g000298m.g	3822	2898	3765	2962	3720	2924	-0.399	0.0118297	0.031	0.868585	-0.021	0.910117	0.012	0.95366	-0.039	0.836086	-0.019	0.958392	-0.017	0.965846	PF00118,PF01504	PTHR11353,PTHR11353:SF107		2.7.1.150	K00921	GO:0005524,GO:0046488,GO:0016307	AT1G34260.1	FAB1D	FORMS APLOID AND BINUCLEATE CELLS 1A
orange1.1g000301m.g	3019	3714	2827	3097	3243	3286	0.3	0.0638804	-0.262	0.0963527	-0.094	0.592839	-0.177	0.291852	0.104	0.546687	0.086	0.782419	0.198	0.489253	PF00917	PTHR24007,PTHR24007:SF6	KOG1987	3.4.19.12		GO:0005515	AT2G25320.1		TRAF-like family protein
orange1.1g000304m.g	2740	3568	1999	2032	2436	2622	0.381	0.125304	-0.813	0.000342383	-0.454	0.0564214	-0.445	0.0637237	-0.169	0.511369	0.368	0.348996	0.284	0.515986	PF00249	PTHR13992	KOG1878		K04650		AT3G52250.1		Duplicated homeodomain-like superfamily protein
orange1.1g000306m.g	2279	2313	2160	2141	2468	2474	0.022	0.925084	-0.111	0.570157	-0.076	0.708451	0.097	0.640333	0.116	0.556826	0.208	0.50374	0.192	0.571868	PF00443,PF04781,PF04780	PTHR22975,PTHR22975:SF9		3.4.19.12		GO:0036459,GO:0016579	AT3G47890.1		Ubiquitin carboxyl-terminal hydrolase-related protein
orange1.1g000307m.g	4218	4352	2854	2476	3084	2993	0.045	0.857659	-0.813	8.85933e-06	-0.563	0.00266891	-0.54	0.00421735	-0.452	0.0168905	0.273	0.398263	0.111	0.786527	PF08424,PF10650	PTHR21563					AT2G39580.1
orange1.1g000310m.g	3352	3284	2903	2892	3266	3337	-0.029	0.872245	-0.183	0.199307	-0.207	0.147523	0.023	0.897819	-0.037	0.819509	0.206	0.373628	0.17	0.507301		PTHR12663,PTHR12663:SF0			K11267		AT5G47690.3		binding
orange1.1g000316m.g	1067	1040	1111	1094	1120	1224	-0.036	0.871221	0.072	0.701822	0.059	0.761826	0.233	0.184029	0.07	0.714544	0.161	0.589386	0.011	0.97986	PF00400,PF00069,PF02138	PTHR13743,PTHR13743:SF57	KOG1786		K17601	GO:0005515,GO:0006468,GO:0005524,GO:0004672	AT5G18525.1		protein serine/threonine kinases;protein tyrosine kinases;ATP binding;protein kinases
orange1.1g000329m.g	4122	4345	2294	2160	2411	2739	0.076	0.718351	-1.008	4.61046e-10	-0.845	2.20457e-07	-0.666	5.53434e-05	-0.773	2.12513e-06	0.342	0.202421	0.072	0.852848	PF09324,PF12783,PF16213,PF16206	PTHR10663,PTHR10663:SF114				GO:0015031	AT5G27970.1		ARM repeat superfamily protein
orange1.1g000334m.g	2673	2622	2299	1878	2278	1920	-0.027	0.892873	-0.482	0.00117169	-0.218	0.171908	-0.45	0.00271287	-0.231	0.141051	0.032	0.926756	-0.013	0.974248	PF01501,PF06427	PTHR11226,PTHR11226:SF0			K11718	GO:0016757,GO:0006486,GO:0003980	AT1G71220.1	EBS1,PSL2,UGGT	UDP-glucose:glycoprotein glucosyltransferases;transferases, transferring hexosyl groups;transferases, transferring glycosyl groups
orange1.1g000335m.g	3846	4605	3532	3788	4219	4890	0.26	0.236834	-0.282	0.173945	-0.123	0.589237	0.086	0.718136	0.134	0.54769	0.368	0.2557	0.257	0.488467	PF01426,PF08711	PTHR15141,PTHR15141:SF52	KOG1886			GO:0003682,GO:0006351,GO:0005634,GO:0003677	AT3G48050.1		BAH domain ;TFIIS helical bundle-like domain
orange1.1g000338m.g	2528	2260	3257	2261	3519	3007	-0.162	0.545481	0.001	0.997343	0.366	0.118157	0.412	0.0775749	0.477	0.0350799	0.411	0.262166	0.111	0.823548	PF11573	PTHR12691,PTHR12691:SF10			K15166		AT1G23230.2
orange1.1g000340m.g	3007	3611	2528	2599	3064	3299	0.264	0.303953	-0.475	0.040538	-0.25	0.311197	-0.13	0.625768	0.027	0.923151	0.344	0.376759	0.277	0.521681		PTHR34805					AT4G24680.1	MOS1	modifier of snc1
orange1.1g000343m.g	3453	4305	2858	2721	3670	3725	0.319	0.193909	-0.662	0.0028184	-0.272	0.257167	-0.209	0.402608	0.088	0.735748	0.453	0.201277	0.361	0.372281	PF13445,PF00069,PF12796,PF13637	PTHR22967,PTHR22967:SF69	KOG0198	2.7.11.1	K16279	GO:0006468,GO:0005524,GO:0004672	AT5G13530.1	KEG	protein kinases;ubiquitin-protein ligases
orange1.1g000346m.g	4312	4797	3623	3400	3864	4066	0.154	0.505497	-0.497	0.0112512	-0.251	0.231119	-0.239	0.262618	-0.158	0.465075	0.258	0.453032	0.093	0.833808	PF06957	PTHR19878,PTHR19878:SF4	KOG0292			GO:0030126,GO:0016192,GO:0006886,GO:0005515,GO:0005198	AT3G50590.1		Transducin/WD40 repeat-like superfamily protein
orange1.1g000350m.g	8805	6823	4552	4089	5374	5502	-0.368	0.0808766	-0.739	0.000142096	-0.952	7.28072e-07	-0.311	0.140364	-0.712	0.000245138	0.428	0.164069	0.24	0.526909		PTHR34798,PTHR34798:SF2					AT3G22380.1	TIC	time for coffee
orange1.1g000351m.g	4704	3896	8039	7668	9960	9266	-0.272	0.18284	0.977	4.9586e-08	0.773	1.95286e-05	1.25	2.33142e-12	1.082	1.28885e-09	0.273	0.39042	0.309	0.356123	PF00005,PF00664	PTHR24223,PTHR24223:SF251		3.6.3.44		GO:0016887,GO:0005524,GO:0055085,GO:0042626,GO:0016021,GO:0006810	AT2G34660.2	ATMRP2,EST4,MRP2	multidrug resistance-associated protein 2
orange1.1g000354m.g	396	483	461	435	522	572	0.292	0.150815	-0.152	0.460213	0.225	0.264907	0.24	0.231003	0.402	0.03291	0.392	0.175648	0.177	0.63278	PF05729,PF13855,PF04852	PTHR23155,PTHR23155:SF554	KOG4658			GO:0005515	AT4G27220.1		NB-ARC domain-containing disease resistance protein
orange1.1g000364m.g	865	970	778	799	771	873	0.169	0.32396	-0.282	0.0689366	-0.151	0.363527	-0.154	0.355792	-0.164	0.31312	0.128	0.657476	-0.013	0.97461		PTHR15180,PTHR15180:SF1			K15199		AT1G17450.2		B-block binding subunit of TFIIIC
orange1.1g000366m.g	2608	3550	4184	2801	3473	3559	0.446	0.00764512	-0.342	0.040314	0.683	1.81742e-05	0.003	0.987035	0.414	0.0115644	0.345	0.178255	-0.269	0.361332	PF13589	PTHR33566,PTHR33566:SF2					AT5G24280.1	GMI1	gamma-irradiation and mitomycin c induced 1
orange1.1g000370m.g	2403	2473	1770	1715	1898	1976	0.042	0.850667	-0.528	0.00128106	-0.441	0.00827934	-0.324	0.0604136	-0.34	0.0441315	0.205	0.488494	0.101	0.78086	PF00628,PF16135	PTHR24098,PTHR24098:SF10		2.3.1.48		GO:0005515	AT4G14920.1		Acyl-CoA N-acyltransferase with RING/FYVE/PHD-type zinc finger protein
orange1.1g000376m.g	429	572	653	673	623	609	0.417	0.00807793	0.235	0.138664	0.608	5.00018e-05	0.088	0.620812	0.541	0.000311627	-0.146	0.599126	-0.067	0.845779	PF08620,PF08621	PTHR21483,PTHR21483:SF18					AT4G38440.1
orange1.1g000379m.g	801	941	755	589	792	720	0.232	0.266369	-0.675	0.00023925	-0.085	0.696968	-0.389	0.0437377	-0.016	0.946003	0.287	0.372339	0.069	0.873834	PF02170,PF04851,PF00271,PF03368,PF00636	PTHR14950,PTHR14950:SF21	KOG0701	3.1.26.3	K11592	GO:0005515,GO:0016787,GO:0005524,GO:0003677,GO:0016891,GO:0006396,GO:0004525,GO:0003723	AT3G43920.2	ATDCL3,DCL3	dicer-like 3
orange1.1g000380m.g	777	889	1050	1011	1101	1121	0.196	0.138536	0.184	0.144707	0.435	0.00025894	0.332	0.0060736	0.504	1.64739e-05	0.148	0.486946	0.069	0.795264	PF02170,PF14709,PF00270,PF00271,PF03368,PF00636	PTHR14950,PTHR14950:SF15		3.1.26.3	K11592	GO:0005515,GO:0005524,GO:0003676,GO:0016891,GO:0006396,GO:0004525,GO:0003723	AT5G20320.1	ATDCL4,DCL4	dicer-like 4
orange1.1g000385m.g	324	451	193	229	219	304	0.483	0.0484848	-0.981	1.8576e-05	-0.74	0.00178287	-0.576	0.0147116	-0.562	0.017839	0.405	0.304378	0.178	0.723083	PF14288,PF02364	PTHR12741,PTHR12741:SF16		2.4.1.34	K11000	GO:0016020,GO:0006075,GO:0003843,GO:0000148	AT1G06490.1	ATGSL07,atgsl7,gsl07	glucan synthase-like 7
orange1.1g000387m.g	953	858	908	723	1005	1048	-0.15	0.643787	-0.248	0.390198	-0.069	0.828403	0.287	0.326667	0.077	0.807069	0.534	0.205295	0.146	0.803231	PF01909	PTHR23092,PTHR23092:SF1	KOG1906	2.7.7.19		GO:0016779	AT4G00060.1	MEE44	Nucleotidyltransferase family protein
orange1.1g000388m.g	3161	3107	3294	3031	3572	3493	-0.025	0.912735	-0.036	0.86073	0.06	0.762394	0.169	0.36303	0.177	0.326946	0.204	0.490709	0.117	0.738584		PTHR33304,PTHR33304:SF1					AT3G02890.1		RING/FYVE/PHD zinc finger superfamily protein
orange1.1g000392m.g	370	412	350	364	351	385	0.16	0.487733	-0.178	0.403749	-0.073	0.752203	-0.101	0.66085	-0.071	0.757368	0.076	0.854895	0.002	0.997014	PF02375,PF02373	PTHR10694,PTHR10694:SF45		1.14.11.27			AT5G04240.1	ELF6	Zinc finger (C2H2 type) family protein / transcription factor jumonji (jmj) family protein
orange1.1g000395m.g	763	865	628	620	571	609	0.184	0.27626	-0.482	0.00123315	-0.28	0.0753791	-0.509	0.000651165	-0.415	0.00593193	-0.027	0.939214	-0.135	0.664054		PTHR35480,PTHR35480:SF1	KOG4807,KOG4421,KOG3634,KOG0978				AT2G34780.1	EMB1611,MEE22	maternal effect embryo arrest 22
orange1.1g000404m.g	90	125	101	98	110	128	0.474	0.0212288	-0.363	0.07543	0.156	0.499541	0.028	0.913279	0.295	0.157086	0.39	0.209524	0.139	0.74239	PF16135	PTHR24098,PTHR24098:SF9	KOG1295	2.3.1.48			AT5G36740.1		Acyl-CoA N-acyltransferase with RING/FYVE/PHD-type zinc finger protein
orange1.1g000406m.g	14	9	31	12	33	20	-0.603	0.186288	0.423	0.363966	1.101	0.000689505	1.043	0.00716283	1.226	6.32825e-05	0.62	0.295938	0.125	0.845779	PF09818,PF00005,PF00664	PTHR24221,PTHR24221:SF226		3.6.3.44	K05658	GO:0016887,GO:0005524,GO:0055085,GO:0042626,GO:0016021,GO:0006810	AT3G28860.1	ABCB19,ATABCB19,ATMDR1,ATMDR11,ATPGP19,MDR1,MDR11,PGP19	ATP binding cassette subfamily B19
orange1.1g000407m.g	130	135	88	99	119	113	0.051	0.843294	-0.446	0.0287228	-0.55	0.00719925	-0.259	0.222999	-0.12	0.587445	0.187	0.617194	0.43	0.227712	PF01426,PF00145,PF12047	PTHR10629,PTHR10629:SF36		2.1.1.37	K00558	GO:0003682	AT5G49160.1	DDM2,DMT01,DMT1,MET1,MET2,METI	methyltransferase 1
orange1.1g000410m.g	1697	2072	1295	1556	1420	1742	0.289	0.0871452	-0.414	0.00918472	-0.389	0.0158447	-0.25	0.136489	-0.256	0.121845	0.163	0.57139	0.133	0.6839	PF02985,PF00400,PF00069	PTHR17583		2.7.11.1	K08333	GO:0005515,GO:0006468,GO:0005524,GO:0004672	AT4G29380.1		protein kinase family protein / WD-40 repeat family protein
orange1.1g000412m.g	4691	5246	4681	4418	5103	4889	0.162	0.449312	-0.248	0.198076	-0.003	0.990338	-0.102	0.636168	0.122	0.554808	0.146	0.677065	0.125	0.747543	PF02847	PTHR23253,PTHR23253:SF26			K03260		AT3G60240.2	CUM2,EIF4G	eukaryotic translation initiation factor 4G
orange1.1g000414m.g	450	395	553	527	580	570	-0.187	0.408327	0.416	0.035664	0.298	0.144541	0.529	0.00678799	0.368	0.0625589	0.113	0.771062	0.07	0.874413	PF15629,PF15628	PTHR10359,PTHR10359:SF22		3.2.2.27			AT5G04560.1	DME	HhH-GPD base excision DNA repair family protein
orange1.1g000416m.g	1860	1852	1547	1488	1659	1804	-0.006	0.981106	-0.315	0.0730986	-0.265	0.141347	-0.039	0.860078	-0.164	0.376944	0.277	0.340868	0.101	0.787164	PF11722,PF05033,PF00856	PTHR22884,PTHR22884:SF299	KOG1082	2.1.1.43		GO:0008168,GO:0034968,GO:0018024,GO:0008270,GO:0005634,GO:0005515	AT2G23740.2		nucleic acid binding;sequence-specific DNA binding transcription factors;zinc ion binding
orange1.1g000420m.g	2155	2360	1125	1032	1183	1239	0.132	0.499446	-1.193	5.31368e-14	-0.936	4.59685e-09	-0.93	5.29568e-09	-0.864	5.98023e-08	0.263	0.35683	0.072	0.849413	PF02736,PF00612,PF01843,PF00063	PTHR13140,PTHR13140:SF390		3.6.4.1	K10357	GO:0016459,GO:0005524,GO:0003774,GO:0005515	AT5G20490.1	ATXIK,XI-17,XIK	Myosin family protein with Dil domain
orange1.1g000421m.g	1846	1602	1657	1451	1744	1714	-0.204	0.270946	-0.143	0.432371	-0.155	0.396797	0.098	0.614316	-0.081	0.669672	0.24	0.396787	0.074	0.844875	PF02736,PF00612,PF01843,PF00063	PTHR13140,PTHR13140:SF390		3.6.4.1	K10357	GO:0016459,GO:0005524,GO:0003774,GO:0005515	AT5G20490.1	ATXIK,XI-17,XIK	Myosin family protein with Dil domain
orange1.1g000426m.g	82	42	54	20	57	19	-0.951	0.0114199	-1.124	0.00581911	-0.602	0.111689	-1.15	0.00452076	-0.519	0.165504	-0.026	0.978406	0.082	0.926142	PF02736,PF00612,PF01843,PF00063	PTHR13140,PTHR13140:SF390		3.6.4.1	K10357	GO:0016459,GO:0005524,GO:0003774,GO:0005515	AT1G54560.1	ATXIE,XIE	Myosin family protein with Dil domain
orange1.1g000427m.g	143	247	200	206	172	231	0.798	0.000531501	-0.261	0.282075	0.496	0.0377534	-0.099	0.717637	0.28	0.26216	0.163	0.713914	-0.216	0.639237	PF00931	PTHR23155,PTHR23155:SF563	KOG4658			GO:0043531	AT3G14470.1		NB-ARC domain-containing disease resistance protein
orange1.1g000428m.g	17126	20302	14038	15020	15355	16553	0.246	0.204694	-0.435	0.0137364	-0.287	0.119487	-0.295	0.112165	-0.157	0.414107	0.14	0.67643	0.129	0.724004	PF09268,PF13838,PF01394,PF00637	PTHR10292,PTHR10292:SF10			K04646	GO:0030132,GO:0030130,GO:0016192,GO:0006886,GO:0005198	AT3G11130.1		Clathrin, heavy chain
orange1.1g000430m.g	275	271	221	240	198	218	-0.022	0.903621	-0.176	0.233442	-0.323	0.0234006	-0.318	0.0249718	-0.477	0.000462907	-0.142	0.576359	-0.155	0.584887	PF12254,PF03104,PF08996,PF00136	PTHR10322,PTHR10322:SF21		2.7.7.7	K02320	GO:0008408,GO:0006260,GO:0003887,GO:0001882,GO:0003677,GO:0000166	AT5G67100.1	ICU2	DNA-directed DNA polymerases
orange1.1g000432m.g	750	477	564	404	636	493	-0.653	0.000128765	-0.239	0.197496	-0.411	0.018184	0.047	0.83339	-0.237	0.189176	0.285	0.334665	0.174	0.610126	PF00005,PF00664	PTHR24223,PTHR24223:SF165		3.6.3.44	K05665	GO:0016887,GO:0005524,GO:0055085,GO:0042626,GO:0016021,GO:0006810	AT3G60160.1	ATMRP9,MRP9	multidrug resistance-associated protein 9
orange1.1g000435m.g	539	899	656	712	654	719	0.739	1.1324e-05	-0.337	0.0543294	0.285	0.117665	-0.324	0.0686852	0.28	0.119296	0.013	0.973006	-0.005	0.992061		PTHR12902,PTHR12902:SF12				GO:0030036,GO:0005856	AT2G38440.1	ATSCAR2,DIS3,ITB1,SCAR2,WAVE4	SCAR homolog 2
orange1.1g000436m.g	823	731	751	380	823	647	-0.169	0.789185	-0.943	0.0634825	-0.132	0.822992	-0.178	0.768908	0.001	0.99905	0.766	0.365444	0.133	0.911506	PF07496			2.1.1.43	K11423	GO:0008270	AT1G77300.2	ASHH2,CCR1,EFS,SDG8	histone methyltransferases(H3-K4 specific);histone methyltransferases(H3-K36 specific)
orange1.1g000438m.g	15765	17550	16859	15691	16980	16342	0.155	0.328616	-0.162	0.277082	0.097	0.541678	-0.103	0.519792	0.107	0.490049	0.059	0.84324	0.01	0.977541	PF00005,PF00664	PTHR24223,PTHR24223:SF246		3.6.3.44		GO:0016887,GO:0005524,GO:0055085,GO:0042626,GO:0016021,GO:0006810	AT2G47800.1	ATMRP4,EST3,MRP4	multidrug resistance-associated protein 4
orange1.1g000442m.g	75	82	18	22	19	19	0.149	0.578324	-1.915	3.11256e-14	-2.055	1.89208e-14	-2.116	2.3835e-17	-1.983	8.74731e-15	-0.201	0.757261	0.072	0.932573	PF02736,PF00612,PF01843,PF00063	PTHR13140,PTHR13140:SF391		3.6.4.1	K10357	GO:0016459,GO:0005524,GO:0003774,GO:0005515	AT1G04160.1	ATXIB,XI-8,XI-B,XIB	myosin XI B
orange1.1g000450m.g	989	1181	937	1024	1012	1071	0.257	0.160693	-0.206	0.24685	-0.076	0.699304	-0.142	0.454666	0.034	0.867359	0.064	0.859555	0.11	0.760041		PTHR22844,PTHR22844:SF185					AT4G11270.1		Transducin/WD40 repeat-like superfamily protein
orange1.1g000452m.g	625	504	730	260	1002	365	-0.307	0.160824	-0.953	1.5987e-06	0.227	0.293351	-0.466	0.0242292	0.682	0.000452276	0.487	0.116097	0.455	0.172033	PF00664,PF00005	PTHR24223,PTHR24223:SF245		3.6.3.44		GO:0055085,GO:0042626,GO:0016021,GO:0006810,GO:0005524,GO:0016887	AT3G13080.1	ATMRP3,MRP3	multidrug resistance-associated protein 3
orange1.1g000456m.g	1899	1904	1271	1274	1477	1437	0.005	0.981401	-0.581	6.48872e-05	-0.578	7.36592e-05	-0.408	0.00646319	-0.362	0.0153043	0.173	0.516326	0.216	0.433418	PF00867	PTHR11081,PTHR11081:SF1		3.1.11.1	K10846	GO:0004518,GO:0006281,GO:0006289,GO:0005634,GO:0004519,GO:0003697	AT3G28030.1	UVH3,UVR1	5\'-3\' exonuclease family protein
orange1.1g000459m.g	NA	NA	NA	NA	NA	NA	NA	NA	NA	NA	NA	NA	NA	NA	NA	NA	NA	NA	NA	NA	PF02518,PF00204,PF16898,PF00521	PTHR10169,PTHR10169:SF38		5.99.1.3	K03164	GO:0006265,GO:0005524,GO:0003918,GO:0003677	AT3G23890.2	ATTOPII,TOPII	topoisomerase II
orange1.1g000461m.g	4995	5699	3412	3543	4030	4039	0.19	0.266149	-0.686	3.63274e-06	-0.55	0.000253771	-0.497	0.00104073	-0.309	0.0468579	0.189	0.488232	0.24	0.388566	PF01493,PF04898,PF01645,PF00310	PTHR11938,PTHR11938:SF94		1.4.7.1	K00284	GO:0055114,GO:0016491,GO:0008152,GO:0015930,GO:0006807,GO:0016638,GO:0006537	AT5G04140.1	FD-GOGAT,GLS1,GLU1,GLUS	glutamate synthase 1
orange1.1g000462m.g	634	677	472	504	531	596	0.096	0.670799	-0.424	0.0220509	-0.422	0.0241741	-0.185	0.360568	-0.253	0.189797	0.239	0.458626	0.169	0.649547	PF15612,PF00628,PF02791	PTHR22880,PTHR22880:SF5				GO:0005515	AT5G12400.1		DNA binding;zinc ion binding;DNA binding
orange1.1g000464m.g	915	931	688	771	770	866	0.025	0.912492	-0.272	0.126086	-0.41	0.0181958	-0.106	0.595092	-0.249	0.164474	0.166	0.596317	0.161	0.639452	PF04851,PF00271	PTHR10799,PTHR10799:SF350		3.6.4.12	K10779	GO:0016787,GO:0005524,GO:0003677	AT1G08600.4	ATRX,CHR20	P-loop containing nucleoside triphosphate hydrolases superfamily protein
orange1.1g000467m.g	1275	1248	1133	1082	1146	1340	-0.031	0.904137	-0.206	0.315628	-0.17	0.423997	0.102	0.651166	-0.153	0.467681	0.308	0.341786	0.016	0.974311	PF02736,PF00612,PF01843,PF00063	PTHR13140,PTHR13140:SF304		3.6.4.1	K10357	GO:0016459,GO:0005524,GO:0003774,GO:0005515	AT4G28710.1	ATXIH,XIH	Myosin family protein with Dil domain
orange1.1g000471m.g	103	61	69	48	63	61	-0.737	0.00544419	-0.347	0.242324	-0.578	0.0288154	-0.032	0.929949	-0.701	0.00624687	0.315	0.523571	-0.122	0.841383	PF00931	PTHR23155,PTHR23155:SF563	KOG4658			GO:0043531	AT3G14460.1		LRR and NB-ARC domains-containing disease resistance protein
orange1.1g000475m.g	5166	1336	3557	820	2995	595	-1.951	8.85965e-26	-0.704	0.000256273	-0.538	0.00523353	-1.169	6.59972e-10	-0.786	2.81729e-05	-0.465	0.118651	-0.248	0.49372	PF00664,PF00005	PTHR24223,PTHR24223:SF222		3.6.3.44		GO:0055085,GO:0042626,GO:0016021,GO:0006810,GO:0005524,GO:0016887	AT3G13080.1	ATMRP3,MRP3	multidrug resistance-associated protein 3
orange1.1g000480m.g	1249	1654	1257	1425	1313	1677	0.405	0.019517	-0.215	0.226147	0.01	0.962015	0.02	0.929681	0.073	0.711043	0.234	0.419289	0.063	0.873138	PF01805	PTHR36886,PTHR36886:SF2				GO:0006396,GO:0003723	AT3G26850.2		histone-lysine N-methyltransferases
orange1.1g000481m.g	5804	2240	3078	1638	4179	1980	-1.373	2.93407e-25	-0.452	0.00120561	-0.915	6.61656e-12	-0.178	0.24485	-0.473	0.000536885	0.273	0.232686	0.441	0.0295623	PF00664,PF00005	PTHR24223,PTHR24223:SF108		3.6.3.44		GO:0055085,GO:0042626,GO:0016021,GO:0006810,GO:0005524,GO:0016887	AT3G21250.2	ATMRP6,MRP6	multidrug resistance-associated protein 6
orange1.1g000482m.g	3018	2918	2769	2626	2956	2910	-0.049	0.809941	-0.152	0.366802	-0.124	0.477831	-0.004	0.984088	-0.03	0.876466	0.148	0.607058	0.094	0.779495	PF00628,PF04851,PF00271,PF06465,PF00385,PF06461	PTHR10799,PTHR10799:SF741		3.6.4.12	K11643	GO:0005515,GO:0016787,GO:0005524,GO:0003677	AT2G25170.1	CHD3,CHR6,GYM,PKL,SSL2	chromatin remodeling factor CHD3 (PICKLE)
orange1.1g000487m.g	1070	1059	989	983	996	1022	-0.015	0.932225	-0.107	0.442634	-0.113	0.4242	-0.052	0.738049	-0.103	0.463515	0.056	0.836178	0.01	0.975768		PTHR15000,PTHR15000:SF1					AT1G35660.1
orange1.1g000495m.g	504	521	656	654	607	730	0.052	0.788774	0.325	0.0320916	0.385	0.0103681	0.485	0.00097938	0.273	0.0754108	0.16	0.546881	-0.113	0.715798		PTHR31513,PTHR31513:SF1					AT5G11700.2
orange1.1g000497m.g	876	790	636	580	616	641	-0.148	0.388543	-0.447	0.00267878	-0.46	0.00191687	-0.305	0.0483184	-0.506	0.00054238	0.142	0.610549	-0.045	0.899637	PF00005,PF00664	PTHR24223,PTHR24223:SF232		3.6.3.44	K05674	GO:0016887,GO:0005524,GO:0055085,GO:0042626,GO:0016021,GO:0006810	AT2G07680.1	ATMRP11,MRP11	multidrug resistance-associated protein 11
orange1.1g000501m.g	426	221	196	129	206	154	-0.944	2.9004e-07	-0.784	7.2776e-05	-1.12	1.18839e-09	-0.53	0.00813281	-1.043	9.73067e-09	0.254	0.485122	0.077	0.86685	PF03104,PF00136	PTHR10322,PTHR10322:SF5		2.7.7.7	K02350	GO:0008408,GO:0003677,GO:0000166,GO:0019985,GO:0016035,GO:0006281	AT1G67500.2	ATREV3,REV3	recovery protein 3
orange1.1g000506m.g	5729	5391	3466	3622	3323	5214	-0.087	0.689872	-0.574	0.000980724	-0.725	2.59908e-05	-0.049	0.828163	-0.785	4.47953e-06	0.526	0.0293754	-0.061	0.881555	PF14510,PF08370,PF00005,PF01061	PTHR19241,PTHR19241:SF261				GO:0016887,GO:0005524,GO:0016020	AT2G36380.1	ATPDR6,PDR6	pleiotropic drug resistance 6
orange1.1g000507m.g	5456	4939	3069	2824	3237	3346	-0.144	0.412237	-0.806	3.03392e-08	-0.83	1.18889e-08	-0.562	0.00015895	-0.753	2.35619e-07	0.245	0.342885	0.077	0.821696		PTHR31513,PTHR31513:SF1					AT5G11700.2
orange1.1g000509m.g	1693	2148	2155	2133	2416	2450	0.344	0.058058	-0.01	0.964756	0.349	0.0483348	0.19	0.315232	0.514	0.00251626	0.2	0.511747	0.165	0.628908	PF13086,PF13087,PF16399	PTHR10887,PTHR10887:SF5			K12874	GO:0005681,GO:0000398	AT2G38770.1	EMB2765	P-loop containing nucleoside triphosphate hydrolases superfamily protein
orange1.1g000512m.g	22451	12668	24343	15622	28363	19880	-0.826	7.31877e-08	0.302	0.0636906	0.117	0.516769	0.65	2.88163e-05	0.337	0.0365269	0.348	0.157216	0.22	0.454938	PF14510,PF08370,PF00005,PF01061	PTHR19241,PTHR19241:SF219				GO:0016887,GO:0005524,GO:0016020	AT1G15520.1	ABCG40,ATABCG40,ATPDR12,PDR12	pleiotropic drug resistance 12
orange1.1g000513m.g	1116	1183	577	611	666	656	0.085	0.640967	-0.954	3.98188e-11	-0.95	6.06219e-11	-0.852	3.68044e-09	-0.743	3.02269e-07	0.102	0.736885	0.207	0.470624	PF12783,PF01369	PTHR10663,PTHR10663:SF155			K18443	GO:0032012,GO:0005086	AT1G13980.2	EMB30,GN,VAN7	sec7 domain-containing protein
orange1.1g000515m.g	1339	1551	1187	1263	1198	1344	0.213	0.193126	-0.296	0.051731	-0.173	0.285064	-0.207	0.196767	-0.16	0.319914	0.09	0.764958	0.013	0.974442	PF16769,PF03399	PTHR12436,PTHR12436:SF17	KOG1860				AT3G06290.1		SAC3/GANP/Nin1/mts3/eIF-3 p25 family
orange1.1g000516m.g	624	1012	479	732	481	873	0.7	0.000444594	-0.466	0.0207959	-0.379	0.0710865	-0.215	0.329164	-0.371	0.0737547	0.252	0.47842	0.007	0.990562		PTHR31513,PTHR31513:SF2					AT5G47020.1
orange1.1g000517m.g	290	178	258	179	247	177	-0.699	0.00627128	0.007	0.98529	-0.169	0.551664	-0.011	0.973298	-0.225	0.407103	-0.018	0.975406	-0.056	0.926142	PF14510,PF08370,PF00005,PF01061	PTHR19241,PTHR19241:SF259		3.6.3.36		GO:0016887,GO:0005524,GO:0016020	AT3G53480.1	ABCG37,ATPDR9,PDR9,PIS1	pleiotropic drug resistance 9
orange1.1g000524m.g	489	108	664	78	580	108	-2.179	2.28983e-39	-0.463	0.024554	0.444	0.00497042	0.016	0.952193	0.25	0.129866	0.479	0.108334	-0.194	0.514733	PF14510,PF08370,PF00005,PF01061	PTHR19241,PTHR19241:SF219		3.6.3.34		GO:0016887,GO:0005524,GO:0016020	AT1G15520.1	ABCG40,ATABCG40,ATPDR12,PDR12	pleiotropic drug resistance 12
orange1.1g000525m.g	325	365	284	254	281	290	0.171	0.439768	-0.527	0.00586722	-0.192	0.361595	-0.337	0.0908199	-0.206	0.316781	0.19	0.589565	-0.014	0.979275	PF05000,PF04997,PF04983,PF11523,PF00623	PTHR19376,PTHR19376:SF40		2.7.7.6	K16250	GO:0006351,GO:0003899,GO:0003677	AT1G63020.1	NRPD1,NRPD1A,POL IVA,SDE4,SMD2	nuclear RNA polymerase D1A
orange1.1g000527m.g	28	0	22	0	23	1	-7.8	3.40937e-18	0	1	-0.315	0.45226	2.505	0.198439	-0.254	0.534007	2.505	0.411855	0.061	0.948014	PF00931	PTHR23155,PTHR23155:SF563	KOG4658			GO:0043531	AT3G14460.1		LRR and NB-ARC domains-containing disease resistance protein
orange1.1g000529m.g	3759	376	2814	399	2833	564	-3.323	1.7639e-109	0.086	0.637604	-0.417	0.00421703	0.585	0.00014447	-0.408	0.00495753	0.5	0.014619	0.01	0.980654	PF14510,PF08370,PF00005,PF01061	PTHR19241,PTHR19241:SF219				GO:0016887,GO:0005524,GO:0016020	AT1G15520.1	ABCG40,ATABCG40,ATPDR12,PDR12	pleiotropic drug resistance 12
orange1.1g000533m.g	1274	1223	1109	1096	1228	1318	-0.058	0.769473	-0.158	0.347003	-0.199	0.231616	0.107	0.549917	-0.053	0.775119	0.265	0.305699	0.146	0.635573	PF00069	PTHR24361,PTHR24361:SF326	KOG0198	2.7.11.1		GO:0006468,GO:0005524,GO:0004672	AT3G13530.1	MAP3KE1,MAPKKK7	mitogen-activated protein kinase kinase kinase 7
orange1.1g000537m.g	3862	3177	2527	2145	2752	2546	-0.282	0.0912195	-0.566	0.000223993	-0.611	6.21872e-05	-0.319	0.0484547	-0.489	0.00152246	0.247	0.356208	0.123	0.705847	PF00097,PF00271,PF00176	PTHR10799,PTHR10799:SF705		3.6.4.12		GO:0046872,GO:0005524	AT1G61140.3	EDA16	SNF2 domain-containing protein / helicase domain-containing protein / zinc finger protein-related
orange1.1g000538m.g	5389	6241	4423	4373	4973	5557	0.212	0.198525	-0.513	0.000486765	-0.285	0.0659912	-0.167	0.309336	-0.116	0.48739	0.346	0.127163	0.169	0.559267	PF01566	PTHR11706,PTHR11706:SF49	KOG1291		K14513	GO:0016020,GO:0006810,GO:0005215	AT5G03280.1	ATEIN2,CKR1,EIN2,ERA3,ORE2,ORE3,PIR2	NRAMP metal ion transporter family protein
orange1.1g000540m.g	1872	282	1241	303	1479	448	-2.734	4.91751e-67	0.107	0.580412	-0.591	0.000125685	0.67	5.05366e-05	-0.34	0.0325658	0.563	0.00897154	0.252	0.379547	PF14510,PF08370,PF00005,PF01061	PTHR19241,PTHR19241:SF219				GO:0016887,GO:0005524,GO:0016020	AT1G15520.1	ABCG40,ATABCG40,ATPDR12,PDR12	pleiotropic drug resistance 12
orange1.1g000541m.g	12610	194	4964	153	4808	208	-6.018	1.51348e-227	-0.34	0.0824038	-1.345	2.42395e-18	0.098	0.656212	-1.391	1.47537e-19	0.438	0.121118	-0.046	0.905794	PF14510,PF08370,PF00005,PF01061	PTHR19241,PTHR19241:SF219				GO:0016887,GO:0005524,GO:0016020	AT1G15520.1	ABCG40,ATABCG40,ATPDR12,PDR12	pleiotropic drug resistance 12
orange1.1g000545m.g	696	658	648	597	629	587	-0.077	0.713137	-0.142	0.442514	-0.101	0.599829	-0.168	0.368691	-0.144	0.434034	-0.026	0.94524	-0.043	0.916752	PF10433,PF03178	PTHR10644,PTHR10644:SF2			K14401	GO:0005634,GO:0003676	AT5G51660.1	ATCPSF160,CPSF160	cleavage and polyadenylation specificity factor 160
orange1.1g000546m.g	747	775	718	610	738	654	0.054	0.789861	-0.344	0.0325338	-0.056	0.766696	-0.244	0.147923	-0.016	0.934078	0.101	0.749747	0.039	0.918238	PF03177,PF08801	PTHR10350,PTHR10350:SF6			K14312	GO:0017056,GO:0006913,GO:0005643	AT1G14850.1	NUP155	nucleoporin 155
orange1.1g000555m.g	104	8	62	59	53	65	-3.635	1.15063e-36	2.828	2.34379e-19	-0.736	0.000750826	2.969	2.37355e-22	-0.952	7.63666e-06	0.141	0.756955	-0.216	0.652488	PF14510,PF08370,PF00005,PF01061	PTHR19241,PTHR19241:SF169		3.6.3.36		GO:0016887,GO:0005524,GO:0016020	AT2G29940.1	ATPDR3,PDR3	pleiotropic drug resistance 3
orange1.1g000558m.g	2964	3345	3005	3333	3100	3701	0.175	0.287949	-0.005	0.979613	0.02	0.910497	0.145	0.370604	0.065	0.701905	0.151	0.568981	0.045	0.896857	PF08295,PF02671,PF16879	PTHR12346,PTHR12346:SF8	KOG4204		K11644	GO:0006355	AT5G15020.2	SNL2	SIN3-like 2
orange1.1g000559m.g	49	18	26	9	23	15	-1.499	0.0022257	-0.971	0.091556	-0.894	0.0655402	-0.229	0.715248	-1.08	0.022019	0.741	0.448055	-0.186	0.869486	PF00931	PTHR23155,PTHR23155:SF563	KOG4658			GO:0043531	AT3G14470.1		NB-ARC domain-containing disease resistance protein
orange1.1g000562m.g	573	286	669	225	653	290	-1.002	1.39708e-09	-0.348	0.0588616	0.223	0.214556	0.018	0.938697	0.188	0.296123	0.366	0.193749	-0.035	0.932573	PF14510,PF08370,PF00005,PF01061	PTHR19241,PTHR19241:SF280		3.6.3.34		GO:0016887,GO:0005524,GO:0016020	AT2G26910.1	ATPDR4,PDR4	pleiotropic drug resistance 4
orange1.1g000565m.g	1048	1338	1119	1118	1078	1213	0.355	0.00835815	-0.259	0.0544573	0.097	0.517164	-0.143	0.325732	0.042	0.788511	0.117	0.639488	-0.055	0.856402	PF12755,PF02985,PF12348	PTHR21567,PTHR21567:SF9			K16578	GO:0005515	AT2G20190.1	ATCLASP,CLASP	CLIP-associated protein
orange1.1g000568m.g	32	62	63	62	62	54	0.986	4.54594e-05	-0.003	0.992313	0.996	3.64642e-05	-0.206	0.412617	0.973	3.63216e-05	-0.203	0.625417	-0.023	0.968911	PF00931	PTHR23155,PTHR23155:SF563	KOG4658			GO:0043531	AT3G14470.1		NB-ARC domain-containing disease resistance protein
orange1.1g000570m.g	8505	8857	7412	6825	9007	8257	0.059	0.784574	-0.376	0.0254609	-0.198	0.26874	-0.101	0.603121	0.083	0.666202	0.275	0.327553	0.281	0.347703	PF03144,PF11987,PF00009	PTHR23115,PTHR23115:SF186		3.6.5.3		GO:0005525	AT1G76810.1		eukaryotic translation initiation factor 2 (eIF-2) family protein
orange1.1g000572m.g	1645	1804	2677	2546	2774	2633	0.134	0.459393	0.497	0.00105778	0.703	2.38909e-06	0.545	0.00032066	0.754	3.46754e-07	0.049	0.884363	0.051	0.885603	PF02769,PF13507	PTHR10099,PTHR10099:SF1		6.3.5.3	K01952		AT1G74260.1	PUR4	purine biosynthesis 4
orange1.1g000576m.g	5	3	18	11	17	9	-0.654	0.458073	1.712	0.0122686	1.81	0.00208325	1.467	0.0385667	1.699	0.00365368	-0.245	0.83826	-0.111	0.929414	PF14510,PF08370,PF00005,PF01061	PTHR19241,PTHR19241:SF219		3.6.3.25		GO:0016887,GO:0005524,GO:0016020	AT1G15520.1	ABCG40,ATABCG40,ATPDR12,PDR12	pleiotropic drug resistance 12
orange1.1g000582m.g	2430	2877	2495	2666	2682	3094	0.244	0.230342	-0.11	0.595218	0.039	0.859932	0.105	0.625518	0.143	0.482063	0.215	0.510102	0.104	0.79586	PF12047	PTHR22884,PTHR22884:SF340		2.1.1.43			AT5G55390.2	EDM2	ENHANCED DOWNY MILDEW 2
orange1.1g000585m.g	19640	22017	16824	17803	17959	20013	0.165	0.413742	-0.306	0.0873342	-0.223	0.231496	-0.138	0.487343	-0.129	0.506853	0.169	0.59818	0.094	0.807829	PF02364	PTHR12741,PTHR12741:SF21		2.4.1.34		GO:0016020,GO:0006075,GO:0003843,GO:0000148	AT1G05570.1	ATGSL06,ATGSL6,CALS1,GSL06,GSL6	callose synthase 1
orange1.1g000586m.g	1119	1114	826	855	823	954	-0.004	0.984747	-0.383	0.0103966	-0.436	0.00338415	-0.224	0.158619	-0.441	0.00278832	0.159	0.554876	-0.005	0.991612	PF13589,PF08676,PF01119	PTHR10073,PTHR10073:SF7			K08739	GO:0006298,GO:0005524,GO:0030983,GO:0032300,GO:0007131	AT4G35520.1	ATMLH3,MLH3	MUTL protein homolog 3
orange1.1g000588m.g	773	700	837	626	798	846	-0.144	0.726771	-0.16	0.667844	0.115	0.765304	0.273	0.45921	0.045	0.909931	0.433	0.450276	-0.07	0.929564		PTHR35833,PTHR35833:SF1
orange1.1g000589m.g	2987	3505	4137	4151	3941	4141	0.231	0.171397	0.244	0.127177	0.47	0.00211575	0.241	0.141903	0.4	0.00931105	-0.004	0.992419	-0.07	0.841203	PF05303,PF15044,PF13424,PF12807,PF13236	PTHR12601,PTHR12601:SF6			K03255		AT3G52140.1		tetratricopeptide repeat (TPR)-containing protein
orange1.1g000594m.g	21	86	67	108	80	143	2.031	3.8757e-08	0.337	0.364882	1.677	8.81147e-06	0.727	0.0379934	1.931	1.57182e-07	0.39	0.516005	0.255	0.727778	PF00931	PTHR23155,PTHR23155:SF563	KOG4658			GO:0043531	AT3G14460.1		LRR and NB-ARC domains-containing disease resistance protein
orange1.1g000597m.g	1649	1979	1649	1560	1654	2018	0.264	0.235884	-0.344	0.0972775	0.001	0.997686	0.027	0.917395	0.005	0.984795	0.371	0.259632	0.004	0.993547		PTHR37393
orange1.1g000602m.g	596	723	722	764	793	857	0.28	0.116562	0.079	0.676767	0.278	0.109793	0.243	0.16779	0.414	0.012238	0.164	0.582364	0.136	0.685951	PF00400	PTHR14344	KOG0974			GO:0005515	AT4G01860.2		Transducin family protein / WD-40 repeat family protein
orange1.1g000604m.g	2226	2648	2391	3550	2539	3518	0.251	0.15392	0.423	0.00872696	0.104	0.574942	0.409	0.0121554	0.19	0.271169	-0.013	0.97169	0.087	0.810396	PF00118,PF01504	PTHR11353,PTHR11353:SF101		2.7.1.150	K00921	GO:0005524,GO:0046488,GO:0016307	AT1G71010.1	FAB1C	FORMS APLOID AND BINUCLEATE CELLS 1C
orange1.1g000607m.g	181	243	264	174	213	200	0.432	0.0138693	-0.481	0.00494737	0.552	0.00102794	-0.279	0.117756	0.238	0.187515	0.202	0.509896	-0.315	0.288724	PF00270,PF02170,PF00271,PF03368,PF00636	PTHR14950,PTHR14950:SF19		3.1.26.3	K11592	GO:0005524,GO:0003676,GO:0005515,GO:0016891,GO:0006396,GO:0004525,GO:0003723	AT3G03300.3	ATDCL2,DCL2	dicer-like 2
orange1.1g000615m.g	12330	15646	9821	10791	10695	12528	0.344	0.0474095	-0.536	0.000981009	-0.328	0.0532877	-0.321	0.061497	-0.205	0.24333	0.215	0.459073	0.123	0.721261	PF14510,PF08370,PF00005,PF01061	PTHR19241,PTHR19241:SF261		3.6.3.29		GO:0016887,GO:0005524,GO:0016020	AT2G36380.1	ATPDR6,PDR6	pleiotropic drug resistance 6
orange1.1g000616m.g	1326	1680	1230	1151	1560	1574	0.342	0.120956	-0.545	0.00767193	-0.107	0.651288	-0.094	0.700571	0.234	0.285061	0.451	0.152243	0.341	0.355002	PF00855	PTHR12550,PTHR12550:SF5					AT2G48160.1		Tudor/PWWP/MBT domain-containing protein
orange1.1g000621m.g	1132	1237	1228	1257	1392	1380	0.128	0.578856	0.023	0.926216	0.118	0.592967	0.157	0.469187	0.299	0.134538	0.134	0.719945	0.181	0.634904	PF04408,PF07717,PF00271	PTHR18934,PTHR18934:SF140		3.6.4.13	K12818	GO:0004386	AT4G01020.1		helicase domain-containing protein / IBR domain-containing protein / zinc finger protein-related
orange1.1g000623m.g	6	39	21	33	18	35	2.575	2.56905e-12	-0.262	0.421061	1.662	9.12749e-05	-0.156	0.649153	1.478	0.000499351	0.106	0.866346	-0.184	0.819525		PTHR32387,PTHR32387:SF3			K17592		AT3G48770.1		DNA binding;ATP binding
orange1.1g000624m.g	240	273	242	211	213	260	0.185	0.411072	-0.369	0.065598	0.014	0.95455	-0.073	0.757168	-0.171	0.424989	0.296	0.373561	-0.185	0.63655	PF10409,PF02181	PTHR23213,PTHR23213:SF190					AT2G25050.1		Actin-binding FH2 (Formin Homology) protein
orange1.1g000629m.g	578	479	799	454	755	480	-0.271	0.0707014	-0.075	0.647957	0.468	0.000628969	0.003	0.988232	0.386	0.00502298	0.077	0.788799	-0.082	0.784826	PF00111,PF03450,PF01799,PF01315,PF00941,PF02738	PTHR11908,PTHR11908:SF98		1.2.3.14,1.2.3.1	K09842	GO:0051536,GO:0009055,GO:0055114,GO:0046872,GO:0016491	AT5G20960.1	AAO1,AO1,AOalpha,AT-AO1,ATAO,AtAO1	aldehyde oxidase 1
orange1.1g000630m.g	719	857	601	710	591	715	0.256	0.134861	-0.273	0.0940396	-0.258	0.122552	-0.264	0.113051	-0.281	0.0864994	0.009	0.979436	-0.022	0.956073	PF13676,PF00931	PTHR11017,PTHR11017:SF151	KOG0472			GO:0007165,GO:0005515,GO:0043531	AT1G27170.1		transmembrane receptors;ATP binding
orange1.1g000632m.g	947	900	743	639	869	820	-0.073	0.798852	-0.492	0.029771	-0.349	0.136375	-0.133	0.609134	-0.123	0.627018	0.359	0.343353	0.226	0.609635	PF08711	PTHR15141,PTHR15141:SF52				GO:0006351,GO:0005634,GO:0003677	AT3G48050.1		BAH domain ;TFIIS helical bundle-like domain
orange1.1g000634m.g	NA	NA	NA	NA	NA	NA	NA	NA	NA	NA	NA	NA	NA	NA	NA	NA	NA	NA	NA	NA	PF12783,PF01369	PTHR10663,PTHR10663:SF134			K18443	GO:0032012,GO:0005086	AT5G19610.1	GNL2	GNOM-like 2
orange1.1g000635m.g	NA	NA	NA	NA	NA	NA	NA	NA	NA	NA	NA	NA	NA	NA	NA	NA	NA	NA	NA	NA	PF01637	PTHR23155,PTHR23155:SF554	KOG4658			GO:0005524	AT4G27190.1		NB-ARC domain-containing disease resistance protein
orange1.1g000642m.g	2958	3485	3169	3246	3385	3672	0.237	0.229374	-0.103	0.6083	0.1	0.624603	0.075	0.726716	0.195	0.308429	0.178	0.581462	0.095	0.811485	PF04851,PF00271,PF13892	PTHR10799,PTHR10799:SF757		3.6.4.12	K11665	GO:0016787,GO:0005524,GO:0003677,GO:0016817	AT3G57300.1	ATINO80,INO80	INO80 ortholog
orange1.1g000643m.g	6244	8537	8395	10171	9546	11162	0.451	0.00589707	0.253	0.131713	0.427	0.00829143	0.387	0.018312	0.613	9.84867e-05	0.134	0.663712	0.185	0.550063		PTHR18937,PTHR18937:SF225	KOG0933,KOG0962				AT2G32240.1
orange1.1g000645m.g	5211	5823	5383	4917	5970	5450	0.161	0.369286	-0.244	0.13235	0.047	0.798847	-0.096	0.599677	0.197	0.235677	0.148	0.607505	0.149	0.6313	PF12580,PF00082	PTHR10795,PTHR10795:SF351		3.4.14.10	K01280	GO:0006508,GO:0004252	AT4G20850.1	TPP2	tripeptidyl peptidase ii
orange1.1g000647m.g	3364	3664	2949	2933	3145	3147	0.124	0.538721	-0.321	0.0632176	-0.19	0.300032	-0.22	0.228727	-0.097	0.615763	0.101	0.765368	0.093	0.803768	PF00005,PF06472	PTHR11384,PTHR11384:SF30		3.6.3.47		GO:0016887,GO:0005524,GO:0055085,GO:0042626,GO:0016021,GO:0006810	AT4G39850.1	ACN2,AtABCD1,CTS,PED3,PXA1	peroxisomal ABC transporter 1
orange1.1g000651m.g	840	1127	717	697	668	744	0.426	0.0310089	-0.693	0.000195042	-0.225	0.273989	-0.6	0.0014359	-0.328	0.0951731	0.093	0.815598	-0.103	0.808551	PF06920,PF14429	PTHR23317,PTHR23317:SF76	KOG1997			GO:0007264,GO:0005085	AT4G16340.1	SPK1	guanyl-nucleotide exchange factors;GTPase binding;GTP binding
orange1.1g000655m.g	3740	3603	2038	2178	2057	2464	-0.053	0.774358	-0.726	1.87415e-07	-0.875	2.69702e-10	-0.549	0.000108538	-0.862	4.58769e-10	0.177	0.491495	0.014	0.971776		PTHR23120,PTHR23120:SF20	KOG2032				AT2G36810.1		ARM repeat superfamily protein
orange1.1g000657m.g	1414	980	591	539	714	615	-0.527	0.00561632	-0.862	2.81739e-06	-1.256	3.91773e-12	-0.673	0.000306735	-0.984	5.15599e-08	0.189	0.589135	0.272	0.440149	PF00111,PF03450,PF01799,PF01315,PF00941,PF02738	PTHR11908,PTHR11908:SF66		1.17.1.4	K00106	GO:0051536,GO:0009055,GO:0055114,GO:0046872,GO:0016491	AT4G34890.1	ATXDH1,XDH1	xanthine dehydrogenase 1
orange1.1g000659m.g	385	837	216	375	221	508	1.121	1.01167e-08	-1.159	3.07307e-09	-0.826	6.23485e-05	-0.72	0.000296964	-0.8	8.95192e-05	0.44	0.166216	0.025	0.962831	PF07714	PTHR27001,PTHR27001:SF26	KOG1187	2.7.11.1		GO:0006468,GO:0004672	AT5G56890.1		Protein kinase superfamily protein
orange1.1g000660m.g	120	167	106	146	132	175	0.486	0.0989789	-0.188	0.537988	-0.171	0.595963	0.068	0.844381	0.152	0.630233	0.255	0.610897	0.323	0.547871	PF00931	PTHR23155,PTHR23155:SF563	KOG4658			GO:0043531	AT3G14470.1		NB-ARC domain-containing disease resistance protein
orange1.1g000662m.g	1085	961	686	548	735	692	-0.174	0.221227	-0.811	8.153e-11	-0.662	1.09356e-07	-0.477	0.000172726	-0.561	6.48338e-06	0.334	0.0844022	0.101	0.709199	PF07839	PTHR33923,PTHR33923:SF3		2.7.11.17		GO:0005516	AT5G04020.1		calmodulin binding
orange1.1g000665m.g	103	148	78	107	80	116	0.524	0.0288163	-0.47	0.0454023	-0.391	0.124316	-0.359	0.137038	-0.359	0.149366	0.111	0.817974	0.032	0.95964	PF08477,PF16095	PTHR24106,PTHR24106:SF153	KOG4308			GO:0007264,GO:0005525	AT5G55540.1	LOP1,TRN1	tornado 1
orange1.1g000669m.g	795	651	925	691	898	738	-0.288	0.107128	0.088	0.644046	0.219	0.214744	0.181	0.325716	0.178	0.318822	0.093	0.782753	-0.042	0.91703	PF03450,PF01799,PF01315,PF00941,PF02738	PTHR11908,PTHR11908:SF98		1.2.3.1	K09842	GO:0055114,GO:0046872,GO:0016491	AT5G20960.1	AAO1,AO1,AOalpha,AT-AO1,ATAO,AtAO1	aldehyde oxidase 1
orange1.1g000675m.g	874	1067	963	1120	1132	1350	0.29	0.11677	0.069	0.729442	0.141	0.464496	0.337	0.0564192	0.374	0.03066	0.269	0.354306	0.233	0.465551		PTHR13052,PTHR13052:SF0			K11671	GO:0031011	AT3G45830.1
orange1.1g000681m.g	1484	1502	1940	1893	1908	2173	0.019	0.936665	0.333	0.0626971	0.387	0.0293905	0.532	0.002229	0.363	0.0405594	0.199	0.523822	-0.024	0.956222	PF14538	PTHR12848,PTHR12848:SF16			K07204	GO:0031931,GO:0031929	AT3G08850.1	ATRAPTOR1B,RAPTOR1,RAPTOR1B	HEAT repeat ;WD domain, G-beta repeat protein protein
orange1.1g000685m.g	3016	3503	1915	1989	2077	2300	0.217	0.290407	-0.816	3.74237e-06	-0.655	0.000257557	-0.607	0.000745014	-0.537	0.00290924	0.209	0.522934	0.117	0.764487		PTHR22847,PTHR22847:SF387	KOG0276				AT5G24710.1		Transducin/WD40 repeat-like superfamily protein
orange1.1g000686m.g	33	34	40	35	43	45	0.055	0.90207	0.037	0.932603	0.287	0.43045	0.369	0.292319	0.369	0.2816	0.332	0.560643	0.082	0.915589	PF04781,PF04780	PTHR22975,PTHR22975:SF9		3.4.19.12			AT3G47890.1		Ubiquitin carboxyl-terminal hydrolase-related protein
orange1.1g000687m.g	992	1714	1011	776	880	740	0.791	2.50479e-08	-1.143	5.1737e-16	0.03	0.8685	-1.212	6.38276e-18	-0.17	0.288077	-0.07	0.826075	-0.2	0.47289	PF00005,PF00664	PTHR24221,PTHR24221:SF119		3.6.3.44	K05658	GO:0016887,GO:0005524,GO:0055085,GO:0042626,GO:0016021,GO:0006810	AT2G36910.1	ABCB1,ATPGP1,PGP1	ATP binding cassette subfamily B1
orange1.1g000692m.g	436	424	284	230	309	305	-0.039	0.911732	-0.878	0.00067391	-0.617	0.0196607	-0.478	0.0781737	-0.493	0.0636371	0.4	0.373628	0.124	0.83438	PF00931	PTHR23155,PTHR23155:SF563	KOG4658			GO:0043531	AT3G14470.1		NB-ARC domain-containing disease resistance protein
orange1.1g000694m.g	308	387	278	321	300	436	0.331	0.0992421	-0.27	0.169037	-0.143	0.505822	0.167	0.424684	-0.034	0.882683	0.437	0.119378	0.109	0.794611	PF00400	PTHR22844,PTHR22844:SF235		2.7.11.7		GO:0005515	AT3G06880.2		Transducin/WD40 repeat-like superfamily protein
orange1.1g000698m.g	403	408	368	351	387	368	0.023	0.908994	-0.224	0.151691	-0.13	0.436257	-0.153	0.351483	-0.055	0.75081	0.07	0.822038	0.074	0.824344	PF12705,PF13086	PTHR10887,PTHR10887:SF14		3.6.4.12	K10742	GO:0043142,GO:0033567,GO:0017108	AT1G08840.1	emb2411	DNA replication helicase, putative
orange1.1g000699m.g	54	101	40	41	47	46	0.875	5.73471e-05	-1.269	1.00765e-08	-0.442	0.0926613	-1.119	1.96872e-07	-0.209	0.427446	0.15	0.765691	0.233	0.652095	PF12711,PF00225	PTHR24115,PTHR24115:SF413	KOG4280	3.6.4.4	K10400	GO:0008017,GO:0007018,GO:0005524,GO:0003777,GO:0005871	AT3G23670.1	KINESIN-12B,PAKRP1L	phragmoplast-associated kinesin-related protein, putative
orange1.1g000701m.g	123	127	183	154	178	163	0.041	0.891714	0.29	0.215692	0.577	0.00874901	0.367	0.113615	0.537	0.0138263	0.077	0.868189	-0.04	0.937573	PF13401	PTHR23155,PTHR23155:SF554	KOG4658				AT4G27220.1		NB-ARC domain-containing disease resistance protein
orange1.1g000702m.g	4377	3120	2214	2005	2536	2370	-0.488	0.000308843	-0.638	1.48658e-06	-0.983	4.28276e-14	-0.397	0.00375786	-0.787	1.56454e-09	0.241	0.292705	0.195	0.442931	PF00005,PF00664	PTHR24223,PTHR24223:SF189		3.6.3.44		GO:0016887,GO:0005524,GO:0055085,GO:0042626,GO:0016021,GO:0006810	AT1G04120.1	ABCC5,ATABCC5,ATMRP5,MRP5	multidrug resistance-associated protein 5
orange1.1g000703m.g	2879	2665	1771	1516	1873	1807	-0.111	0.545276	-0.813	3.96228e-08	-0.7	2.68614e-06	-0.561	0.000210167	-0.619	3.33044e-05	0.253	0.334121	0.08	0.817677		PTHR14593					AT3G33530.1		Transducin family protein / WD-40 repeat family protein
orange1.1g000705m.g	98	160	137	194	141	218	0.716	8.37585e-05	0.267	0.142339	0.488	0.0102171	0.433	0.012794	0.534	0.00357942	0.166	0.589983	0.047	0.915238	PF12922,PF12717	PTHR14222,PTHR14222:SF2			K06677	GO:0007076	AT3G57060.1		binding
orange1.1g000706m.g	17	16	14	11	16	16	-0.034	0.952428	-0.568	0.225597	-0.209	0.669369	0.008	0.987728	-0.013	0.98018	0.576	0.446857	0.196	0.836833	PF13646,PF00069	PTHR22983,PTHR22983:SF6	KOG0583,KOG0598	2.7.11.1	K06228	GO:0006468,GO:0005524,GO:0004672	AT1G50240.2	FU	Protein kinase family protein with ARM repeat domain
orange1.1g000712m.g	2067	1658	976	693	970	773	-0.316	0.0371447	-1.26	2.42228e-19	-1.082	8.50427e-15	-1.103	2.89402e-15	-1.091	3.7207e-15	0.157	0.560643	-0.009	0.981279	PF13855,PF00514,PF01734	PTHR24185,PTHR24185:SF1		3.1.1.32		GO:0005515,GO:0006629	AT1G61850.2		phospholipases;galactolipases
orange1.1g000713m.g	912	723	508	507	695	729	-0.335	0.241229	-0.509	0.0539241	-0.841	0.000997237	0.013	0.970891	-0.39	0.145877	0.522	0.202982	0.451	0.326584	PF00005,PF00664	PTHR24223,PTHR24223:SF192		3.6.3.44		GO:0016887,GO:0005524,GO:0055085,GO:0042626,GO:0016021,GO:0006810	AT3G59140.1	ATMRP14,MRP14	multidrug resistance-associated protein 14
orange1.1g000715m.g	NA	NA	NA	NA	NA	NA	NA	NA	NA	NA	NA	NA	NA	NA	NA	NA	NA	NA	NA	NA	PF00069	PTHR22983,PTHR22983:SF15		2.7.11.1	K17545	GO:0006468,GO:0005524,GO:0004672	AT5G18700.1	EMB3013,RUK	Protein kinase family protein with ARM repeat domain
orange1.1g000717m.g	2858	3604	2703	2675	3109	3078	0.335	0.0380393	-0.43	0.00520838	-0.08	0.657281	-0.228	0.168432	0.122	0.477284	0.202	0.457364	0.202	0.485899	PF04548,PF11886	PTHR10903,PTHR10903:SF39		3.6.5.2		GO:0005525	AT4G02510.1	ATTOC159,PPI2,TOC159,TOC160,TOC86	translocon at the outer envelope membrane of chloroplasts 159
orange1.1g000719m.g	1132	1108	1647	1573	1855	1749	-0.03	0.891078	0.506	0.00155358	0.542	0.000667657	0.658	2.96799e-05	0.713	4.79676e-06	0.153	0.607987	0.171	0.587247		PTHR33739,PTHR33739:SF4					AT3G23590.1	MED33A,RFR1	REF4-related 1
orange1.1g000724m.g	894	537	757	608	889	650	-0.733	2.78318e-07	0.18	0.258794	-0.238	0.120824	0.274	0.0777547	-0.006	0.971848	0.094	0.748487	0.232	0.3836	PF12371	PTHR22050	KOG3620				AT5G66820.1
orange1.1g000725m.g	28	30	21	24	20	21	0.15	0.675048	-0.363	0.256717	-0.47	0.163301	-0.534	0.088841	-0.481	0.1335	-0.171	0.785289	-0.011	0.991417	PF05965	PTHR22715,PTHR22715:SF0				GO:0005634	AT1G26330.1		DNA binding
orange1.1g000726m.g	7840	11635	8441	11981	8757	12332	0.57	0.000374698	0.042	0.824812	0.107	0.561728	0.084	0.66085	0.16	0.361566	0.042	0.905066	0.053	0.887718	PF00564,PF07714	PTHR23257,PTHR23257:SF537	KOG0192	2.7.11.1		GO:0005515,GO:0006468,GO:0004672	AT2G35050.1		Protein kinase superfamily protein with octicosapeptide/Phox/Bem1p domain
orange1.1g000727m.g	3506	2730	3058	2854	3311	3099	-0.36	0.00561901	0.064	0.664204	-0.197	0.144352	0.183	0.185022	-0.082	0.571112	0.119	0.618055	0.115	0.657561		PTHR33739,PTHR33739:SF6					AT3G23590.1	MED33A,RFR1	REF4-related 1
orange1.1g000731m.g	723	940	962	1123	976	1116	0.379	0.00367028	0.258	0.0478291	0.414	0.00118909	0.249	0.0599566	0.435	0.000561193	-0.009	0.975218	0.021	0.946233	PF04762	PTHR12747			K11373		AT5G13680.1	ABO1,ELO2	IKI3 family protein
orange1.1g000732m.g	709	787	593	536	643	632	0.152	0.515107	-0.554	0.00480335	-0.256	0.225239	-0.317	0.127954	-0.139	0.528535	0.237	0.498038	0.117	0.785646		PTHR11693,PTHR11693:SF21				GO:0046961,GO:0046933,GO:0045261,GO:0015986	AT1G64570.1	DUO3	Homeodomain-like superfamily protein
orange1.1g000734m.g	117	138	78	67	90	81	0.237	0.283913	-1.05	1.81669e-07	-0.589	0.00485565	-0.784	7.28733e-05	-0.378	0.0682247	0.266	0.49142	0.211	0.620094	PF00533,PF12738	PTHR13561,PTHR13561:SF5			K10728		AT4G02110.1		transcription coactivators
orange1.1g000739m.g	612	582	570	357	544	512	-0.07	0.870639	-0.707	0.0312865	-0.102	0.78888	-0.187	0.620812	-0.169	0.646892	0.52	0.343014	-0.066	0.932573	PF00176	PTHR10799,PTHR10799:SF695		3.6.4.12	K15710	GO:0005524	AT2G40770.1		zinc ion binding;DNA binding;helicases;ATP binding;nucleic acid binding
orange1.1g000741m.g	1741	1708	1424	1555	1537	1773	-0.027	0.894909	-0.135	0.408644	-0.289	0.0624514	0.053	0.774154	-0.179	0.26493	0.188	0.479058	0.11	0.725755	PF10198	PTHR31115,PTHR31115:SF3					AT2G19390.1
orange1.1g000742m.g	22	33	30	33	29	32	0.587	0.0815229	0.002	0.997203	0.457	0.184105	-0.033	0.933126	0.387	0.253796	-0.034	0.960629	-0.07	0.926142	PF00515,PF13424	PTHR10098,PTHR10098:SF111	KOG4308			GO:0005515	AT3G18730.1	BRU1,MGO3,TSK	tetratricopeptide repeat (TPR)-containing protein
orange1.1g000744m.g	NA	NA	NA	NA	NA	NA	NA	NA	NA	NA	NA	NA	NA	NA	NA	NA	NA	NA	NA	NA	PF00400,PF04564	PTHR22849,PTHR22849:SF31		6.3.2.19		GO:0005515,GO:0016567,GO:0004842	AT3G06880.2		Transducin/WD40 repeat-like superfamily protein
orange1.1g000746m.g	41	47	106	94	107	87	0.232	0.609665	0.985	0.00582021	1.403	6.81596e-05	0.865	0.0175105	1.398	6.27501e-05	-0.12	0.871989	-0.004	0.996469	PF00005,PF00664	PTHR24223,PTHR24223:SF251		3.6.3.44		GO:0016887,GO:0005524,GO:0055085,GO:0042626,GO:0016021,GO:0006810	AT1G30410.1	ATMRP13,MRP13	multidrug resistance-associated protein 13
orange1.1g000748m.g	632	583	454	453	513	489	-0.113	0.654128	-0.366	0.0873142	-0.473	0.0249007	-0.256	0.255427	-0.297	0.171341	0.11	0.796601	0.176	0.677666	PF00628,PF02135,PF08214	PTHR13808,PTHR13808:SF6	KOG1778	2.3.1.48	K04498	GO:0005515,GO:0008270,GO:0006355,GO:0005634,GO:0004402,GO:0003712,GO:0016573	AT1G79000.1	ATHAC1,ATHPCAT2,HAC1,PCAT2	histone acetyltransferase of the CBP family 1
orange1.1g000750m.g	1515	1718	1354	1440	1526	1625	0.182	0.138589	-0.255	0.0269211	-0.162	0.182515	-0.081	0.535026	0.012	0.932558	0.174	0.36985	0.174	0.403289	PF00005,PF00664	PTHR24222,PTHR24222:SF27			K05658	GO:0016887,GO:0005524,GO:0055085,GO:0042626,GO:0016021,GO:0006810	AT3G55320.1	PGP20	P-glycoprotein 20
orange1.1g000754m.g	1187	1051	1574	1052	1857	1381	-0.175	0.464709	0.002	0.994401	0.408	0.0511564	0.393	0.0634478	0.646	0.00126189	0.391	0.235202	0.239	0.539786		PTHR34798,PTHR34798:SF1					AT3G22380.2	TIC	time for coffee
orange1.1g000755m.g	660	358	561	250	748	286	-0.883	2.32573e-08	-0.518	0.00227991	-0.233	0.174746	-0.322	0.0672834	0.182	0.289456	0.196	0.525526	0.416	0.108723	PF00664,PF00005	PTHR24223,PTHR24223:SF245		3.6.3.44		GO:0055085,GO:0042626,GO:0016021,GO:0006810,GO:0005524,GO:0016887	AT3G13080.1	ATMRP3,MRP3	multidrug resistance-associated protein 3
orange1.1g000758m.g	2975	3152	2196	2137	2957	3007	0.083	0.694103	-0.56	0.000894586	-0.437	0.0111924	-0.068	0.742598	-0.008	0.96882	0.492	0.0385806	0.429	0.123491	PF05182	PTHR36884	KOG1049				AT5G58040.1	ATFIP1[V],ATFIPS5,FIP1[V],FIPS5	homolog of yeast FIP1 [V]
orange1.1g000760m.g	424	116	201	97	242	98	-1.866	2.86627e-24	-0.266	0.239545	-1.076	2.11534e-09	-0.243	0.292411	-0.806	5.97216e-06	0.023	0.963298	0.27	0.446465	PF08370,PF00005,PF01061	PTHR19241,PTHR19241:SF246		3.6.3.25		GO:0016887,GO:0005524,GO:0016020	AT1G59870.1	ABCG36,ATABCG36,ATPDR8,PDR8,PEN3	ABC-2 and Plant PDR ABC-type transporter family protein
orange1.1g000762m.g	730	1215	668	685	529	684	0.736	2.73539e-07	-0.827	6.41141e-09	-0.128	0.447793	-0.829	5.5309e-09	-0.463	0.00187538	-0.002	0.994758	-0.335	0.195789	PF16414,PF02460	PTHR10796,PTHR10796:SF117			K12385	GO:0016020,GO:0008158	AT4G38350.1		Patched family protein
orange1.1g000769m.g	4563	6008	4876	6006	6115	7896	0.397	0.0162249	-0.001	0.998314	0.096	0.602383	0.394	0.0153097	0.422	0.00823465	0.395	0.0977636	0.326	0.240567		PTHR33137,PTHR33137:SF4			K14972		AT1G15780.1
orange1.1g000772m.g	716	580	673	548	684	584	-0.3	0.0720099	-0.081	0.654195	-0.085	0.638492	0.009	0.967287	-0.065	0.723912	0.09	0.77807	0.02	0.95921	PF07159,PF05994	PTHR12195	KOG3534		K05749		AT5G18410.2	ATSRA1,KLK,PIR,PIR121,PIRP,SRA1	transcription activators
orange1.1g000777m.g	962	440	2180	2119	1899	2034	-1.129	9.27738e-19	2.269	1.6141e-71	1.18	5.34342e-22	2.21	3.62831e-68	0.982	1.18292e-15	-0.059	0.825729	-0.199	0.393323	PF00005,PF00664	PTHR24221,PTHR24221:SF205		3.6.3.44	K05658	GO:0016887,GO:0005524,GO:0055085,GO:0042626,GO:0016021,GO:0006810	AT2G47000.1	ABCB4,ATPGP4,MDR4,PGP4	ATP binding cassette subfamily B4
orange1.1g000778m.g	1304	1400	610	691	635	777	0.104	0.528463	-1.018	1.74031e-14	-1.095	2.58903e-16	-0.851	1.51322e-10	-1.037	5.67704e-15	0.168	0.505241	0.059	0.858769	PF05188,PF05190,PF05192,PF01624,PF00488	PTHR11361,PTHR11361:SF89			K08737	GO:0030983,GO:0006298,GO:0005524	AT4G02070.1	ATMSH6,MSH6,MSH6-1	MUTS homolog 6
orange1.1g000779m.g	2331	2196	2166	1870	2109	2053	-0.085	0.627758	-0.232	0.12082	-0.105	0.517435	-0.098	0.554626	-0.144	0.356916	0.134	0.618143	-0.038	0.913185	PF11715	PTHR21286			K14303		AT1G33410.2	ATNUP160,NUP160,SAR1	SUPPRESSOR OF AUXIN RESISTANCE1
orange1.1g000780m.g	333	482	255	356	273	453	0.535	0.000998049	-0.439	0.00671722	-0.382	0.0252987	-0.093	0.620735	-0.286	0.0951884	0.346	0.169446	0.096	0.797118	PF07725,PF13676,PF00931	PTHR11017,PTHR11017:SF162	KOG4658			GO:0007165,GO:0005515,GO:0043531	AT5G17680.1		disease resistance protein (TIR-NBS-LRR class), putative
orange1.1g000782m.g	23	24	40	38	57	45	0.037	0.940364	0.678	0.0516729	0.798	0.0198953	0.911	0.0062748	1.31	2.67629e-05	0.233	0.69695	0.512	0.35449	PF00931	PTHR23155,PTHR23155:SF563	KOG4658			GO:0043531	AT3G14460.1		LRR and NB-ARC domains-containing disease resistance protein
orange1.1g000785m.g	752	1223	745	1078	861	1395	0.704	1.25787e-05	-0.182	0.300101	-0.009	0.963876	0.188	0.292844	0.198	0.264659	0.37	0.137082	0.207	0.509744	PF01326	PTHR22931,PTHR22931:SF26		2.7.9.4	K08244	GO:0016310,GO:0016301,GO:0005524	AT4G24450.1	ATGWD2,GWD3,PWD	phosphoglucan, water dikinase
orange1.1g000789m.g	883	2093	693	1275	829	1634	1.246	6.2449e-16	-0.715	4.9334e-06	-0.346	0.0407382	-0.358	0.0301422	-0.089	0.635565	0.357	0.150843	0.257	0.392286	PF00005,PF00664	PTHR24221,PTHR24221:SF204		3.6.3.44	K05658	GO:0016887,GO:0005524,GO:0055085,GO:0042626,GO:0016021,GO:0006810	AT4G18050.1	PGP9	P-glycoprotein 9
orange1.1g000790m.g	1591	1779	1298	1435	1606	1697	0.162	0.3677	-0.309	0.0530761	-0.293	0.0715229	-0.069	0.715537	0.014	0.944086	0.241	0.367453	0.306	0.265449	PF00270,PF00271,PF07717,PF04408	PTHR18934,PTHR18934:SF91		3.6.4.13	K12815	GO:0005524,GO:0003676,GO:0004386	AT5G13010.1	EMB3011	RNA helicase family protein
orange1.1g000791m.g	155	138	132	139	126	144	-0.169	0.412192	0.019	0.934416	-0.234	0.222706	0.063	0.774684	-0.293	0.111114	0.043	0.911527	-0.058	0.892827	PF00628,PF05641,PF16135	PTHR24098,PTHR24098:SF4		2.3.1.48		GO:0005515	AT5G58610.1		PHD finger transcription factor, putative
orange1.1g000792m.g	2068	2198	1543	1255	1861	1735	0.088	0.799642	-0.808	0.00255335	-0.422	0.136702	-0.342	0.242163	-0.152	0.621416	0.466	0.298291	0.27	0.61318	PF00240,PF09247,PF12157	PTHR13900,PTHR13900:SF0			K03125	GO:0005515	AT1G32750.1	GTD1,HAC13,HAF01,HAF1,TAF1	HAC13 protein (HAC13)
orange1.1g000801m.g	1394	1418	1376	1408	1361	1497	0.026	0.876666	-0.011	0.949725	-0.017	0.911754	0.077	0.603385	-0.034	0.82281	0.087	0.724409	-0.017	0.958598	PF00097,PF15870,PF00628					GO:0046872,GO:0005515	AT4G10930.1
orange1.1g000802m.g	NA	NA	NA	NA	NA	NA	NA	NA	NA	NA	NA	NA	NA	NA	NA	NA	NA	NA	NA	NA	PF13676,PF00931	PTHR11017,PTHR11017:SF174	KOG4658			GO:0007165,GO:0005515,GO:0043531	AT5G17680.1		disease resistance protein (TIR-NBS-LRR class), putative
orange1.1g000803m.g	64	97	89	75	101	102	0.611	0.108316	-0.37	0.328488	0.482	0.204011	0.07	0.876238	0.67	0.0634304	0.44	0.477988	0.187	0.810145	PF00931	PTHR23155,PTHR23155:SF563	KOG4658			GO:0043531	AT3G14460.1		LRR and NB-ARC domains-containing disease resistance protein
orange1.1g000806m.g	2621	2666	2425	1783	2409	1999	0.025	0.909571	-0.58	0.000279489	-0.112	0.546275	-0.416	0.0116012	-0.121	0.504404	0.164	0.578765	-0.009	0.982691		PTHR16897					AT3G58050.1
orange1.1g000808m.g	360	585	480	519	493	577	0.704	5.57967e-08	-0.175	0.211948	0.419	0.0020029	-0.022	0.898213	0.459	0.00054606	0.153	0.516237	0.04	0.900261	PF08370,PF00005,PF01061	PTHR19241,PTHR19241:SF219		3.6.3.25		GO:0016887,GO:0005524,GO:0016020	AT1G15520.1	ABCG40,ATABCG40,ATPDR12,PDR12	pleiotropic drug resistance 12
orange1.1g000809m.g	1952	2092	2284	2327	2465	2585	0.101	0.521952	0.153	0.276175	0.227	0.10036	0.304	0.0236292	0.337	0.0105953	0.151	0.521198	0.11	0.68199	PF10408,PF13920,PF00622	PTHR13363,PTHR13363:SF1	KOG4692		K12169	GO:0034450,GO:0016567,GO:0006511,GO:0000151,GO:0005515	AT2G22010.1	RKP	related to KPC1
orange1.1g000812m.g	65	60	46	73	69	81	-0.135	0.622874	0.293	0.214881	-0.518	0.0317368	0.45	0.0446911	0.073	0.778933	0.157	0.69793	0.59	0.119613	PF12717	PTHR14222,PTHR14222:SF1			K11491	GO:0007076	AT4G15890.1		binding
orange1.1g000814m.g	238	209	110	97	109	100	-0.183	0.479499	-1.094	8.61853e-07	-1.116	4.17099e-07	-1.071	1.24273e-06	-1.117	2.61923e-07	0.023	0.967237	-0.001	0.998002	PF13307,PF06733	PTHR11472,PTHR11472:SF6		3.6.4.13	K15362	GO:0016818,GO:0008026,GO:0006139,GO:0005524,GO:0003676,GO:0004003,GO:0003677	AT1G20720.1		RAD3-like DNA-binding helicase protein
orange1.1g000815m.g	1379	1390	1097	985	1095	1135	0.012	0.95411	-0.497	0.00148431	-0.329	0.0425782	-0.292	0.0761918	-0.333	0.0379768	0.205	0.464473	-0.004	0.992575	PF08626,PF12739	PTHR12975,PTHR12975:SF6	KOG1938				AT5G16280.1		Tetratricopeptide repeat (TPR)-like superfamily protein
orange1.1g000816m.g	211	127	99	56	99	60	-0.726	0.0187709	-1.193	0.000120862	-1.081	0.000291545	-1.105	0.000356858	-1.092	0.000212482	0.088	0.901546	-0.011	0.990562	PF14631	PTHR32086	KOG4712		K10891	GO:0006281	AT4G14970.1
orange1.1g000817m.g	1553	1600	1050	969	995	1011	0.044	0.784574	-0.724	2.12622e-09	-0.564	4.02684e-06	-0.664	4.18573e-08	-0.641	1.17282e-07	0.06	0.823334	-0.076	0.783373	PF09379,PF00373,PF00784,PF00225	PTHR24115,PTHR24115:SF470	KOG0239	3.6.4.5		GO:0005856,GO:0008017,GO:0007018,GO:0005524,GO:0003777,GO:0005871	AT5G65930.2	KCBP,PKCBP,ZWI	kinesin-like calmodulin-binding protein (ZWICHEL)
orange1.1g000818m.g	246	165	159	106	145	95	-0.57	0.0023063	-0.648	0.000900464	-0.624	0.000706708	-0.805	2.90127e-05	-0.757	2.63667e-05	-0.157	0.688171	-0.133	0.742914	PF00004,PF12169	PTHR11669,PTHR11669:SF0	KOG0989	2.7.7.7		GO:0005524,GO:0003887	AT2G02480.1	STI	AAA-type ATPase family protein
orange1.1g000823m.g	4488	4538	3476	3547	3770	3895	0.016	0.9273	-0.356	0.00742123	-0.368	0.00566685	-0.221	0.116037	-0.251	0.0651708	0.135	0.577761	0.117	0.665262	PF05496,PF00498	PTHR23074,PTHR23074:SF84		3.6.1.3		GO:0009378,GO:0006310,GO:0006281,GO:0005515	AT4G02480.1		AAA-type ATPase family protein
orange1.1g000824m.g	1515	1606	1462	1586	1803	1875	0.085	0.690531	-0.017	0.938715	-0.05	0.809532	0.223	0.231502	0.252	0.161244	0.24	0.419277	0.302	0.323153	PF01926,PF11886	PTHR10903,PTHR10903:SF47		3.6.5.2		GO:0005525	AT3G16620.1	ATTOC120,TOC120	translocon outer complex protein 120
orange1.1g000827m.g	2672	3164	2662	3270	2939	3263	0.244	0.0827537	0.048	0.757931	-0.004	0.978201	0.045	0.784819	0.138	0.336379	-0.003	0.99252	0.142	0.583167	PF08920	PTHR12097,PTHR12097:SF1			K12828		AT5G64270.1		splicing factor, putative
orange1.1g000828m.g	707	801	748	666	755	757	0.181	0.248341	-0.268	0.0631231	0.083	0.609527	-0.083	0.611911	0.096	0.541036	0.185	0.454383	0.014	0.97026	PF05000,PF04983,PF04997,PF00623,PF04998	PTHR19376,PTHR19376:SF32		2.7.7.6	K03018	GO:0006351,GO:0003899,GO:0003677	AT5G60040.1	NRPC1	nuclear RNA polymerase C1
orange1.1g000830m.g	1468	28	760	24	696	24	-5.726	3.70817e-167	-0.146	0.675449	-0.95	1.686e-09	-0.176	0.614243	-1.075	6.33902e-12	-0.031	0.965999	-0.125	0.717813	PF00005,PF00664	PTHR24221,PTHR24221:SF138		3.6.3.44	K05658	GO:0016887,GO:0005524,GO:0055085,GO:0042626,GO:0016021,GO:0006810	AT4G25960.1	PGP2	P-glycoprotein 2
orange1.1g000831m.g	1021	1180	1173	1342	1438	1442	0.209	0.182715	0.186	0.217007	0.202	0.184202	0.29	0.049008	0.495	0.000390125	0.104	0.706803	0.293	0.23558	PF05378,PF01968,PF02538	PTHR11365,PTHR11365:SF2		3.5.2.9	K01469	GO:0016787,GO:0003824	AT5G37830.1	OXP1	oxoprolinase 1
orange1.1g000832m.g	NA	NA	NA	NA	NA	NA	NA	NA	NA	NA	NA	NA	NA	NA	NA	NA	NA	NA	NA	NA	PF12422	PTHR16199,PTHR16199:SF4			K11492	GO:0005634	AT1G64960.1		ARM repeat superfamily protein
orange1.1g000833m.g	366	792	144	197	175	223	1.117	6.3022e-10	-2.012	1.0683e-27	-1.339	3.65433e-12	-1.834	7.39785e-24	-1.064	1.86125e-08	0.178	0.637007	0.274	0.481148	PF13476,PF06470	PTHR18937,PTHR18937:SF231			K06675	GO:0051276,GO:0005694,GO:0005524,GO:0005515	AT5G48600.2	ATCAP-C,ATSMC3,ATSMC4,SMC3	structural maintenance of chromosome 3
orange1.1g000835m.g	2120	2348	2054	1453	2173	1688	0.148	0.332877	-0.693	9.55963e-08	-0.045	0.779234	-0.477	0.000331916	0.036	0.821934	0.217	0.34775	0.081	0.781023	PF14566	PTHR23339,PTHR23339:SF54					AT3G62010.1
orange1.1g000837m.g	118	142	140	129	137	138	0.274	0.13582	-0.146	0.430994	0.26	0.149822	-0.05	0.809083	0.222	0.213782	0.096	0.775325	-0.038	0.926142	PF01535,PF12854,PF13041	PTHR24015,PTHR24015:SF787					AT5G15280.1		Pentatricopeptide repeat (PPR) superfamily protein
orange1.1g000838m.g	NA	NA	NA	NA	NA	NA	NA	NA	NA	NA	NA	NA	NA	NA	NA	NA	NA	NA	NA	NA	PF08370,PF00005,PF01061	PTHR19241,PTHR19241:SF219		3.6.3.25		GO:0016887,GO:0005524,GO:0016020	AT1G15520.1	ABCG40,ATABCG40,ATPDR12,PDR12	pleiotropic drug resistance 12
orange1.1g000840m.g	698	792	536	581	513	606	0.183	0.171009	-0.445	0.000225451	-0.378	0.0022234	-0.387	0.00146081	-0.444	0.000239933	0.058	0.823523	-0.066	0.815461	PF12612	PTHR12658,PTHR12658:SF0					AT3G60740.1	CHO,EMB133,TFC D,TTN1	ARM repeat superfamily protein
orange1.1g000845m.g	NA	NA	NA	NA	NA	NA	NA	NA	NA	NA	NA	NA	NA	NA	NA	NA	NA	NA	NA	NA	PF00005,PF00664	PTHR24223,PTHR24223:SF192		3.6.3.44		GO:0016887,GO:0005524,GO:0055085,GO:0042626,GO:0016021,GO:0006810	AT3G59140.1	ATMRP14,MRP14	multidrug resistance-associated protein 14
orange1.1g000846m.g	NA	NA	NA	NA	NA	NA	NA	NA	NA	NA	NA	NA	NA	NA	NA	NA	NA	NA	NA	NA	PF00005,PF00664	PTHR24221,PTHR24221:SF245		3.6.3.44	K05658	GO:0016887,GO:0005524,GO:0055085,GO:0042626,GO:0016021,GO:0006810	AT3G28345.1		ABC transporter family protein
orange1.1g000847m.g	1292	1588	1319	1497	1675	1792	0.299	0.13705	-0.085	0.688585	0.031	0.891309	0.174	0.401697	0.375	0.0462787	0.259	0.418987	0.345	0.292124		PTHR31908,PTHR31908:SF4	KOG0978				AT1G13220.2	LINC2	nuclear matrix constituent protein-related
orange1.1g000848m.g	2591	2803	2533	2583	2480	2504	0.114	0.473641	-0.119	0.424339	-0.032	0.844326	-0.163	0.270252	-0.063	0.690899	-0.045	0.878612	-0.031	0.926142		PTHR35130,PTHR35130:SF1					AT4G04920.2	SFR6	sensitive to freezing 6
orange1.1g000849m.g	NA	NA	NA	NA	NA	NA	NA	NA	NA	NA	NA	NA	NA	NA	NA	NA	NA	NA	NA	NA	PF00271,PF00270,PF02889	PTHR24075	KOG0951	3.6.4.13		GO:0005524,GO:0003676,GO:0031204,GO:0008565	AT1G20960.2	emb1507	U5 small nuclear ribonucleoprotein helicase, putative
orange1.1g000851m.g	1284	69	501	116	512	140	-4.233	2.36833e-113	0.771	0.000259964	-1.356	2.83638e-17	1.039	2.84404e-07	-1.326	8.91994e-17	0.268	0.436281	0.03	0.94219	PF00005,PF00664	PTHR24221,PTHR24221:SF235		3.6.3.44	K05658	GO:0016887,GO:0005524,GO:0055085,GO:0042626,GO:0016021,GO:0006810	AT1G27940.1	PGP13	P-glycoprotein 13
orange1.1g000853m.g	NA	NA	NA	NA	NA	NA	NA	NA	NA	NA	NA	NA	NA	NA	NA	NA	NA	NA	NA	NA	PF08370,PF00005,PF01061	PTHR19241,PTHR19241:SF259				GO:0016887,GO:0005524,GO:0016020	AT3G53480.1	ABCG37,ATPDR9,PDR9,PIS1	pleiotropic drug resistance 9
orange1.1g000855m.g	35	44	21	25	25	29	0.364	0.235916	-0.83	0.00427087	-0.661	0.0390331	-0.593	0.038295	-0.414	0.181991	0.236	0.683305	0.247	0.716517		PTHR36379					AT4G14180.1	AtPRD1,PRD1	putative recombination initiation defect 1
orange1.1g000856m.g	980	1930	2481	4443	2596	4476	0.979	7.94247e-11	1.203	4.05551e-16	1.341	3.11551e-19	1.214	2.21773e-16	1.406	4.48766e-21	0.01	0.976579	0.065	0.854876	PF00005,PF00664	PTHR24221,PTHR24221:SF149		3.6.3.44	K05658	GO:0016887,GO:0005524,GO:0055085,GO:0042626,GO:0016021,GO:0006810	AT3G28860.1	ABCB19,ATABCB19,ATMDR1,ATMDR11,ATPGP19,MDR1,MDR11,PGP19	ATP binding cassette subfamily B19
orange1.1g000858m.g	7195	7575	6090	7846	6555	8813	0.075	0.66915	0.051	0.76026	-0.24	0.10461	0.218	0.148223	-0.134	0.384413	0.168	0.505241	0.106	0.720218	PF05496,PF00498	PTHR23074,PTHR23074:SF89		3.6.1.3		GO:0009378,GO:0006310,GO:0006281,GO:0005515	AT1G02890.1		AAA-type ATPase family protein
orange1.1g000859m.g	NA	NA	NA	NA	NA	NA	NA	NA	NA	NA	NA	NA	NA	NA	NA	NA	NA	NA	NA	NA	PF08263,PF00560,PF00069,PF13855	PTHR27000,PTHR27000:SF86	KOG1187	2.7.11.1		GO:0005515,GO:0006468,GO:0005524,GO:0004672	AT4G20140.1	GSO1	Leucine-rich repeat transmembrane protein kinase
orange1.1g000860m.g	NA	NA	NA	NA	NA	NA	NA	NA	NA	NA	NA	NA	NA	NA	NA	NA	NA	NA	NA	NA	PF08370,PF00005,PF01061	PTHR19241,PTHR19241:SF169		3.6.3.34		GO:0016887,GO:0005524,GO:0016020	AT2G29940.1	ATPDR3,PDR3	pleiotropic drug resistance 3
orange1.1g000864m.g	38	43	80	84	62	89	0.206	0.535529	0.947	0.00014444	1.072	2.27565e-05	1.017	3.43566e-05	0.715	0.00623302	0.07	0.890714	-0.357	0.429525	PF14675,PF14679,PF14680,PF14676,PF14678	PTHR21818,PTHR21818:SF0			K10895	GO:0006281	AT5G49110.2
orange1.1g000865m.g	552	771	537	651	495	667	0.485	0.000383438	-0.245	0.0813678	-0.038	0.822041	-0.211	0.145053	-0.155	0.30065	0.034	0.908565	-0.117	0.682102	PF08370,PF00005,PF01061	PTHR19241,PTHR19241:SF259		3.6.3.19		GO:0016887,GO:0005524,GO:0016020	AT3G53480.1	ABCG37,ATPDR9,PDR9,PIS1	pleiotropic drug resistance 9
orange1.1g000866m.g	315	391	359	389	368	416	0.316	0.0829919	-0.006	0.979397	0.193	0.30137	0.086	0.666949	0.227	0.211145	0.092	0.786874	0.033	0.936113		PTHR35504					AT5G11530.1	EMF1	embryonic flower 1 (EMF1)
orange1.1g000868m.g	1915	2129	1806	1818	1855	2024	0.154	0.298405	-0.228	0.0927637	-0.083	0.580452	-0.073	0.634966	-0.045	0.774586	0.154	0.508966	0.039	0.90277	PF11817,PF12584	PTHR13251					AT5G54440.1	AtTRS130,CLUB	CLUB
orange1.1g000869m.g	127	155	111	147	123	147	0.287	0.1504	-0.077	0.712745	-0.196	0.350447	-0.067	0.761334	-0.041	0.854844	0.01	0.979487	0.154	0.694505	PF00931	PTHR23155,PTHR23155:SF554	KOG4658			GO:0043531	AT4G27190.1		NB-ARC domain-containing disease resistance protein
orange1.1g000870m.g	2629	2823	2297	2505	2451	2713	0.103	0.489976	-0.172	0.196591	-0.194	0.146915	-0.058	0.705674	-0.101	0.474365	0.115	0.630691	0.094	0.724004	PF04824,PF04825	PTHR12585,PTHR12585:SF29	KOG1213		K06670	GO:0000228,GO:0005515	AT5G16270.1	ATRAD21.3,SYN4	sister chromatid cohesion 1 protein 4
orange1.1g000872m.g	493	70	316	39	269	69	-2.828	4.95927e-68	-0.818	0.000251822	-0.636	1.22845e-05	-0.021	0.937777	-0.872	1.04684e-09	0.796	0.00406715	-0.236	0.401248	PF08370,PF00005,PF01061	PTHR19241,PTHR19241:SF219				GO:0016887,GO:0005524,GO:0016020	AT1G15520.1	ABCG40,ATABCG40,ATPDR12,PDR12	pleiotropic drug resistance 12
orange1.1g000874m.g	64	106	62	77	65	98	0.716	0.00428547	-0.468	0.06208	-0.054	0.865011	-0.123	0.661937	0.013	0.968901	0.344	0.41176	0.066	0.916752	PF13676,PF13855,PF00931	PTHR11017,PTHR11017:SF162	KOG4658			GO:0007165,GO:0005515,GO:0043531	AT5G17680.1		disease resistance protein (TIR-NBS-LRR class), putative
orange1.1g000878m.g	385	265	292	221	311	274	-0.538	0.00198462	-0.26	0.163017	-0.398	0.0229196	0.046	0.836727	-0.304	0.0828459	0.305	0.296232	0.093	0.810225	PF13639,PF05495,PF14599,PF01814	PTHR21319,PTHR21319:SF0	KOG1940	6.3.2.19	K16276	GO:0008270,GO:0005515	AT3G18290.1	BTS,EMB2454	zinc finger protein-related
orange1.1g000880m.g	364	404	327	336	349	348	0.159	0.433047	-0.272	0.134465	-0.151	0.443132	-0.22	0.2437	-0.055	0.791486	0.052	0.890714	0.096	0.806785	PF03129,PF13393,PF05773,PF07714	PTHR11042,PTHR11042:SF96		2.7.11.1	K16196	GO:0005515,GO:0006468,GO:0004672	AT3G59410.1	GCN2	protein kinase family protein
orange1.1g000881m.g	1789	2022	1303	1211	1129	1257	0.178	0.155477	-0.74	1.78344e-11	-0.456	5.42037e-05	-0.687	4.42295e-10	-0.663	1.95986e-09	0.053	0.828084	-0.207	0.31973	PF05495,PF14599,PF01814	PTHR21319,PTHR21319:SF9	KOG1940	6.3.2.19	K16276	GO:0008270	AT3G18290.1	BTS,EMB2454	zinc finger protein-related
orange1.1g000884m.g	506	593	482	472	558	594	0.23	0.320037	-0.328	0.121755	-0.068	0.779722	0.002	0.994216	0.143	0.531111	0.33	0.340084	0.211	0.601209	PF10409,PF02181	PTHR23213,PTHR23213:SF232					AT5G58160.1		actin binding
orange1.1g000885m.g	6315	5645	5992	4745	6296	4999	-0.162	0.380999	-0.251	0.133435	-0.075	0.684971	-0.175	0.321902	-0.004	0.984596	0.075	0.823523	0.071	0.844875	PF00675,PF05193	PTHR11851,PTHR11851:SF152	KOG0959	3.4.21.102			AT5G42390.1		Insulinase (Peptidase family M16) family protein
orange1.1g000887m.g	NA	NA	NA	NA	NA	NA	NA	NA	NA	NA	NA	NA	NA	NA	NA	NA	NA	NA	NA	NA	PF00931	PTHR23155,PTHR23155:SF503	KOG4658			GO:0043531	AT3G14460.1		LRR and NB-ARC domains-containing disease resistance protein
orange1.1g000889m.g	1728	1249	1586	996	1716	1099	-0.469	0.000437734	-0.325	0.0171797	-0.123	0.406075	-0.185	0.204779	-0.01	0.952824	0.141	0.566452	0.113	0.677428	PF08263,PF00560,PF00069,PF13855	PTHR27000,PTHR27000:SF48	KOG1187	2.7.11.1		GO:0005515,GO:0006468,GO:0005524,GO:0004672	AT1G55610.2	BRL1	BRI1 like
orange1.1g000897m.g	1839	1964	989	846	1101	1024	0.096	0.590488	-1.215	7.89214e-18	-0.893	3.42873e-10	-0.941	2.84767e-11	-0.739	2.1011e-07	0.274	0.267237	0.154	0.603116	PF12738,PF03031	PTHR23081,PTHR23081:SF2		3.1.3.16	K18999		AT2G33540.1	ATCPL3,CPL3	C-terminal domain phosphatase-like 3
orange1.1g000899m.g	1862	2119	1410	1310	1713	1832	0.187	0.434549	-0.693	0.000622911	-0.4	0.0593235	-0.21	0.356358	-0.12	0.607484	0.483	0.119817	0.28	0.465584	PF12090	PTHR13526				GO:0003712,GO:0000124	AT1G72390.1
orange1.1g000901m.g	4296	3876	2323	2967	3079	3726	-0.148	0.352189	-0.386	0.00542218	-0.886	2.87551e-11	-0.057	0.734694	-0.48	0.000431667	0.328	0.117118	0.406	0.0549453	PF00005,PF00664	PTHR24223,PTHR24223:SF192	KOG0058	3.6.3.44		GO:0016887,GO:0005524,GO:0055085,GO:0042626,GO:0016021,GO:0006810	AT3G59140.1	ATMRP14,MRP14	multidrug resistance-associated protein 14
orange1.1g000902m.g	2665	3048	1932	1984	2195	2411	0.194	0.345236	-0.62	0.000477625	-0.463	0.0108822	-0.338	0.0718129	-0.279	0.138279	0.281	0.361793	0.184	0.607904	PF02213	PTHR14445,PTHR14445:SF41				GO:0005515	AT1G24300.1		GYF domain-containing protein
orange1.1g000906m.g	NA	NA	NA	NA	NA	NA	NA	NA	NA	NA	NA	NA	NA	NA	NA	NA	NA	NA	NA	NA	PF13639,PF01814,PF05495	PTHR21319,PTHR21319:SF17	KOG1940	6.3.2.19	K16276	GO:0008270,GO:0005515	AT1G74770.1		zinc ion binding
orange1.1g000908m.g	765	1028	817	1124	922	1238	0.428	0.000964011	0.129	0.351679	0.097	0.512916	0.267	0.0428072	0.27	0.0402984	0.138	0.548444	0.173	0.476057		PTHR22835,PTHR22835:SF225					AT1G61690.1		phosphoinositide binding
orange1.1g000909m.g	NA	NA	NA	NA	NA	NA	NA	NA	NA	NA	NA	NA	NA	NA	NA	NA	NA	NA	NA	NA	PF00005,PF00664	PTHR24221,PTHR24221:SF228		3.6.3.44	K05658	GO:0016887,GO:0005524,GO:0055085,GO:0042626,GO:0016021,GO:0006810	AT3G28345.1		ABC transporter family protein
orange1.1g000912m.g	2705	2760	1810	1744	2022	2102	0.03	0.857058	-0.662	2.30082e-08	-0.579	1.25369e-06	-0.394	0.00129386	-0.419	0.000527286	0.269	0.161802	0.16	0.490855	PF00122,PF12710,PF16209,PF16212	PTHR24092,PTHR24092:SF85		3.6.3.1	K14802	GO:0046872,GO:0000166,GO:0016021,GO:0015914,GO:0005524,GO:0004012,GO:0000287	AT1G59820.1	ALA3	aminophospholipid ATPase 3
orange1.1g000916m.g	1210	1198	870	839	915	917	-0.013	0.945962	-0.515	0.000153789	-0.474	0.000540252	-0.387	0.00547418	-0.402	0.00338482	0.129	0.621819	0.072	0.818676	PF00270,PF01424,PF00271,PF07717,PF04408	PTHR18934,PTHR18934:SF115		3.6.4.13		GO:0005524,GO:0003676,GO:0004386	AT2G30800.1	ATVT-1,HVT1	helicase in vascular tissue and tapetum
orange1.1g000918m.g	623	597	541	442	548	495	-0.058	0.788446	-0.432	0.011119	-0.203	0.264817	-0.272	0.128057	-0.182	0.313807	0.16	0.611036	0.02	0.962831	PF07819	PTHR22731	KOG2029			GO:0016788,GO:0006886,GO:0006505	AT4G34310.1		alpha/beta-Hydrolases superfamily protein
orange1.1g000920m.g	1195	1682	1088	1272	1074	1532	0.495	0.000840655	-0.403	0.00634466	-0.134	0.420973	-0.136	0.412376	-0.152	0.347185	0.267	0.272231	-0.018	0.962336	PF00512,PF02518,PF00072,PF03924	PTHR24423,PTHR24423:SF363		2.7.13.3	K14489	GO:0007165,GO:0000155,GO:0000160	AT5G35750.1	AHK2,HK2	histidine kinase 2
orange1.1g000922m.g	111	100	95	110	106	116	-0.128	0.645527	0.119	0.648675	-0.207	0.419219	0.192	0.454175	-0.052	0.849301	0.073	0.88157	0.155	0.751892	PF07725,PF13676,PF13855,PF00931	PTHR11017,PTHR11017:SF162	KOG4658			GO:0007165,GO:0005515,GO:0043531	AT4G12010.1		Disease resistance protein (TIR-NBS-LRR class) family
orange1.1g000926m.g	1494	1591	535	386	515	399	0.091	0.607298	-2.043	4.60229e-46	-1.48	1.56548e-25	-1.996	1.13417e-44	-1.535	1.33693e-27	0.046	0.891988	-0.054	0.877815		PTHR32219,PTHR32219:SF6	KOG4759				AT1G20970.1
orange1.1g000928m.g	1305	1245	544	518	485	886	-0.067	0.723091	-1.267	1.92607e-18	-1.26	3.21141e-18	-0.491	0.000966038	-1.427	4.40906e-23	0.776	5.65856e-06	-0.167	0.58631		PTHR31110,PTHR31110:SF2					AT4G24610.1
orange1.1g000931m.g	321	344	283	245	297	295	0.101	0.55265	-0.487	0.000646298	-0.181	0.243757	-0.219	0.147481	-0.112	0.47889	0.268	0.260172	0.069	0.833135	PF00612,PF00063	PTHR13140,PTHR13140:SF384		3.6.4.1	K10357	GO:0005515,GO:0016459,GO:0005524,GO:0003774	AT5G54280.2	ATM2,ATM4,ATMYOS1	myosin 2
orange1.1g000933m.g	7579	8455	5645	5396	5933	5786	0.158	0.279474	-0.648	2.21931e-07	-0.425	0.000940858	-0.547	1.5276e-05	-0.353	0.00631352	0.1	0.686997	0.072	0.803768	PF00400,PF04053,PF06957	PTHR19876,PTHR19876:SF7			K05236	GO:0005515,GO:0030117,GO:0016192,GO:0006886,GO:0005198,GO:0030126	AT1G62020.1		Coatomer, alpha subunit
orange1.1g000934m.g	3714	4240	3607	4106	3963	4399	0.191	0.25205	-0.046	0.791535	-0.042	0.816164	0.053	0.773938	0.094	0.581092	0.099	0.737836	0.136	0.652562	PF13646,PF08623	PTHR12696			K17263		AT2G02560.2	ATCAND1,CAND1,ETA2,HVE,TIP120	cullin-associated and neddylation dissociated
orange1.1g000940m.g	2259	2530	2022	2240	2080	2385	0.164	0.350521	-0.176	0.284005	-0.159	0.348538	-0.086	0.635678	-0.118	0.492391	0.09	0.772079	0.041	0.913973	PF13202,PF12763	PTHR11216,PTHR11216:SF72	KOG0998			GO:0005509	AT1G21630.1		Calcium-binding EF hand family protein
orange1.1g000943m.g	177	202	263	205	253	211	0.195	0.232158	0.019	0.916872	0.575	3.88108e-05	0.066	0.699808	0.515	0.000206051	0.047	0.878584	-0.06	0.848151	PF05729,PF13676	PTHR11017,PTHR11017:SF174	KOG0472			GO:0007165,GO:0005515	AT5G17680.1		disease resistance protein (TIR-NBS-LRR class), putative
orange1.1g000944m.g	1969	2639	2357	2713	2497	2610	0.424	0.0010073	0.04	0.79098	0.261	0.0486913	-0.016	0.92339	0.344	0.00730264	-0.056	0.836223	0.083	0.764051	PF03178,PF10433	PTHR10644,PTHR10644:SF1			K12830	GO:0005634,GO:0003676	AT3G55220.1		Cleavage and polyadenylation specificity factor (CPSF) A subunit protein
orange1.1g000945m.g	769	791	617	666	691	803	0.041	0.790712	-0.247	0.0467271	-0.317	0.00993936	0.021	0.895331	-0.152	0.238304	0.268	0.149096	0.165	0.471221	PF00931	PTHR23155,PTHR23155:SF554	KOG4658			GO:0043531	AT5G63020.1		Disease resistance protein (CC-NBS-LRR class) family
orange1.1g000948m.g	1477	1662	1364	1408	1571	1667	0.171	0.244123	-0.239	0.077998	-0.114	0.442118	0.004	0.980934	0.09	0.543853	0.243	0.259793	0.204	0.397123	PF07227,PF16312	PTHR21736,PTHR21736:SF23					AT3G63500.2		Protein of unknown function (DUF1423)
orange1.1g000951m.g	63	82	114	108	122	138	0.375	0.179968	0.392	0.123117	0.857	0.000465879	0.748	0.00166748	0.948	7.1462e-05	0.356	0.371771	0.091	0.868465	PF14377,PF01535,PF13041	PTHR24015,PTHR24015:SF651			K17964		AT5G55840.1		Pentatricopeptide repeat (PPR) superfamily protein
orange1.1g000953m.g	2039	2234	1114	946	1040	1018	0.133	0.353123	-1.241	2.59015e-25	-0.872	4.03775e-13	-1.134	1.33923e-21	-0.971	4.20829e-16	0.106	0.665913	-0.099	0.709142		PTHR34958,PTHR34958:SF1					AT3G12590.1
orange1.1g000957m.g	1565	1768	1348	1300	1448	1532	0.177	0.223872	-0.444	0.000620257	-0.214	0.122251	-0.208	0.135745	-0.111	0.446906	0.236	0.278371	0.104	0.705847	PF04423	PTHR18867,PTHR18867:SF12			K10866	GO:0030870,GO:0016887,GO:0006281,GO:0005634,GO:0000723	AT2G31970.1	ATRAD50,RAD50	DNA repair-recombination protein (RAD50)
orange1.1g000962m.g	1531	2054	1286	822	1010	656	0.424	0.0804517	-1.321	2.38261e-09	-0.251	0.311837	-1.648	9.49995e-14	-0.6	0.00871316	-0.327	0.411855	-0.349	0.403661	PF13855,PF00931	PTHR23155,PTHR23155:SF505	KOG4658			GO:0005515,GO:0043531	AT3G14470.1		NB-ARC domain-containing disease resistance protein
orange1.1g000965m.g	2008	1779	2139	2352	2197	2294	-0.174	0.281322	0.403	0.00469591	0.093	0.570279	0.367	0.0113299	0.131	0.403496	-0.036	0.907755	0.038	0.913323	PF02254,PF00999	PTHR16254,PTHR16254:SF13	KOG1650			GO:0006813,GO:0055085,GO:0016021,GO:0015299,GO:0006812	AT4G00630.1	ATKEA2,KEA2	K+ efflux antiporter 2
orange1.1g000966m.g	585	542	538	546	561	556	-0.106	0.604695	0.009	0.969946	-0.118	0.538206	0.034	0.878711	-0.058	0.772168	0.025	0.948996	0.06	0.876337	PF10220	PTHR13091,PTHR13091:SF0			K18734	GO:0000184
orange1.1g000969m.g	1874	2207	741	970	812	1232	0.236	0.143682	-1.186	8.40463e-17	-1.337	1.50174e-20	-0.841	4.33371e-09	-1.205	3.43952e-17	0.345	0.133529	0.131	0.675413	PF12624	PTHR22774,PTHR22774:SF11					AT3G20720.2
orange1.1g000973m.g	1244	1178	1339	1246	1367	1245	-0.078	0.619591	0.08	0.578333	0.107	0.455348	0.079	0.598127	0.137	0.320787	-0.001	0.997124	0.03	0.924292	PF01695,PF00439	PTHR23069				GO:0005524,GO:0005515	AT1G05910.1		cell division cycle protein 48-related / CDC48-related
orange1.1g000975m.g	292	440	378	412	347	419	0.597	3.25011e-05	-0.099	0.53984	0.376	0.0116442	-0.075	0.658941	0.251	0.100625	0.024	0.942152	-0.126	0.674221	PF13401	PTHR23155,PTHR23155:SF554	KOG4658				AT4G27190.1		NB-ARC domain-containing disease resistance protein
orange1.1g000982m.g	3294	3343	3073	2848	3161	3006	0.022	0.893738	-0.232	0.0601247	-0.1	0.458833	-0.154	0.238677	-0.059	0.668582	0.078	0.744521	0.041	0.884612	PF13620	PTHR23303					AT3G62360.1		Carbohydrate-binding-like fold
orange1.1g000985m.g	4854	5209	7489	8899	8387	9600	0.102	0.508004	0.772	4.87549e-10	0.626	6.164e-07	0.882	9.94704e-13	0.789	1.9433e-10	0.109	0.659257	0.163	0.506379	PF05794	PTHR12832,PTHR12832:SF20	KOG1981				AT1G22930.1		T-complex protein 11
orange1.1g000986m.g	2412	2224	1594	1344	1704	1468	-0.117	0.54059	-0.726	2.78825e-06	-0.597	0.000138288	-0.6	0.00013071	-0.5	0.00148205	0.126	0.68289	0.096	0.782127	PF00122,PF12710,PF16209,PF16212	PTHR24092,PTHR24092:SF55		3.6.3.1	K01530	GO:0046872,GO:0000166,GO:0016021,GO:0015914,GO:0005524,GO:0004012,GO:0000287	AT1G17500.1		ATPase E1-E2 type family protein / haloacid dehalogenase-like hydrolase family protein
orange1.1g000988m.g	23	37	24	41	22	40	0.718	0.0273285	0.169	0.603967	0.087	0.831105	0.125	0.715248	-0.013	0.976403	-0.043	0.945141	-0.099	0.901638		PTHR32387,PTHR32387:SF3			K17592		AT3G48770.1		DNA binding;ATP binding
orange1.1g000989m.g	1023	1015	919	811	953	804	-0.01	0.952892	-0.322	0.0126498	-0.153	0.269586	-0.335	0.00971158	-0.102	0.473589	-0.013	0.966162	0.051	0.862926		PTHR31949,PTHR31949:SF3					AT1G27850.1
orange1.1g000991m.g	771	721	1032	922	926	907	-0.094	0.590244	0.354	0.0142319	0.422	0.00307898	0.329	0.0251765	0.265	0.0713632	-0.026	0.936897	-0.157	0.57121	PF00035,PF00270,PF00271,PF07717,PF04408	PTHR18934,PTHR18934:SF112		3.6.4.13	K14442	GO:0005524,GO:0003676,GO:0004386	AT1G48650.1		DEA(D/H)-box RNA helicase family protein
orange1.1g000996m.g	4349	4871	3558	3438	3853	3931	0.164	0.313098	-0.503	0.000352952	-0.289	0.0498223	-0.31	0.0356426	-0.174	0.255074	0.193	0.443147	0.115	0.697796	PF04567,PF04566,PF04565,PF04560,PF04561,PF04563,PF00562	PTHR20856,PTHR20856:SF7		2.7.7.6	K03010	GO:0006351,GO:0003899,GO:0003677,GO:0032549	AT4G21710.1	EMB1989,NRPB2,RPB2	DNA-directed RNA polymerase family protein
orange1.1g000999m.g	2550	2413	3117	2957	3085	3141	-0.079	0.579343	0.292	0.0130247	0.29	0.0140888	0.38	0.00106894	0.275	0.0192725	0.087	0.69793	-0.015	0.95964	PF08264,PF00133	PTHR11946,PTHR11946:SF73		6.1.1.5	K01870	GO:0006418,GO:0000166,GO:0005524,GO:0004812	AT4G10320.1		tRNA synthetase class I (I, L, M and V) family protein
orange1.1g001000m.g	206	290	171	223	184	219	0.491	0.00235679	-0.373	0.0208579	-0.262	0.137991	-0.392	0.0147559	-0.156	0.381982	-0.019	0.960025	0.105	0.773064		PTHR10694,PTHR10694:SF38					AT3G48430.1	REF6	relative of early flowering 6
orange1.1g001001m.g	363	541	214	218	188	248	0.579	0.000154416	-1.307	4.79062e-18	-0.757	1.62317e-06	-1.126	4.33122e-14	-0.947	1.0719e-09	0.181	0.541929	-0.19	0.562087		PTHR31008,PTHR31008:SF4					AT4G27430.1	CIP7	COP1-interacting protein 7
orange1.1g001007m.g	511	335	424	337	460	385	-0.606	0.00412788	0.008	0.977992	-0.267	0.229593	0.201	0.391183	-0.148	0.520314	0.193	0.621678	0.118	0.795264	PF00225	PTHR24115,PTHR24115:SF469	KOG0239	3.6.4.5		GO:0008017,GO:0007018,GO:0005524,GO:0003777,GO:0005871	AT5G10470.1	KAC1,KCA1	kinesin like protein for actin based chloroplast movement 1
orange1.1g001008m.g	2512	3607	2892	2593	3036	2934	0.522	0.000433614	-0.477	0.0011884	0.203	0.201479	-0.298	0.0531648	0.273	0.074698	0.178	0.501034	0.07	0.835566	PF00122,PF16209,PF12710,PF16212	PTHR24092,PTHR24092:SF75		3.6.3.1	K01530	GO:0046872,GO:0000166,GO:0016021,GO:0015914,GO:0005524,GO:0004012,GO:0000287	AT3G27870.1		ATPase E1-E2 type family protein / haloacid dehalogenase-like hydrolase family protein
orange1.1g001010m.g	4172	4133	2690	2646	3001	3015	-0.013	0.94704	-0.643	5.85183e-06	-0.632	8.80197e-06	-0.455	0.00178789	-0.475	0.000979406	0.188	0.468143	0.158	0.58394	PF12710,PF00122	PTHR24093,PTHR24093:SF82		3.6.3.8	K14950	GO:0046872,GO:0000166,GO:0016887,GO:0016021,GO:0006812	AT5G23630.1	MIA,PDR2	phosphate deficiency response 2
orange1.1g001012m.g	1149	1304	1109	1083	1264	1251	0.184	0.273476	-0.267	0.0837873	-0.05	0.781035	-0.061	0.736356	0.139	0.395846	0.206	0.431544	0.189	0.505927	PF00855	PTHR10688,PTHR10688:SF1			K17398		AT5G27650.1		Tudor/PWWP/MBT superfamily protein
orange1.1g001013m.g	1855	2017	1926	1959	1979	2288	0.122	0.455653	-0.043	0.79382	0.055	0.739365	0.181	0.228551	0.094	0.549379	0.224	0.34228	0.039	0.906855	PF08767	PTHR12596,PTHR12596:SF1					AT3G04490.1
orange1.1g001014m.g	1657	1649	2087	1723	2137	1670	-0.006	0.976801	0.063	0.698136	0.334	0.0192152	0.018	0.922824	0.368	0.00878528	-0.045	0.884279	0.034	0.921925	PF02142,PF13535,PF02787	PTHR11405,PTHR11405:SF47		6.3.5.5	K01955		AT1G29900.1	CARB	carbamoyl phosphate synthetase B
orange1.1g001017m.g	979	654	843	733	873	917	-0.583	0.000611328	0.166	0.371755	-0.216	0.235864	0.488	0.0043406	-0.164	0.3728	0.322	0.244267	0.052	0.897502	PF12710,PF16209,PF16212	PTHR24092,PTHR24092:SF70		3.6.3.1	K01530	GO:0016021,GO:0015914,GO:0005524,GO:0004012,GO:0000287	AT1G68710.1		ATPase E1-E2 type family protein / haloacid dehalogenase-like hydrolase family protein
orange1.1g001018m.g	1908	1533	1412	1187	1406	1141	-0.315	0.00987544	-0.37	0.00188637	-0.434	0.000211794	-0.428	0.000299016	-0.44	0.000153958	-0.058	0.817974	-0.006	0.985392		PTHR32059,PTHR32059:SF0	KOG0211				AT5G16210.1		HEAT repeat-containing protein
orange1.1g001020m.g	155	294	133	202	136	224	0.925	2.22079e-09	-0.54	0.000547603	-0.218	0.245372	-0.397	0.0121829	-0.19	0.302925	0.143	0.636907	0.028	0.947758	PF13676,PF00931	PTHR11017,PTHR11017:SF162	KOG4658			GO:0007165,GO:0005515,GO:0043531	AT4G12010.1		Disease resistance protein (TIR-NBS-LRR class) family
orange1.1g001023m.g	2718	2363	2681	2498	2829	2947	-0.202	0.167996	0.081	0.593573	-0.019	0.906193	0.319	0.0192335	0.058	0.708492	0.238	0.279435	0.078	0.791239	PF00122,PF12710,PF16209,PF16212	PTHR24092,PTHR24092:SF74		3.6.3.1	K14802	GO:0046872,GO:0000166,GO:0016021,GO:0015914,GO:0005524,GO:0004012,GO:0000287	AT5G04930.1	ALA1	aminophospholipid ATPase 1
orange1.1g001034m.g	1036	1176	1013	963	1148	1108	0.185	0.313855	-0.288	0.0844413	-0.031	0.875023	-0.088	0.6462	0.149	0.398892	0.2	0.48654	0.18	0.566236	PF07714	PTHR24058,PTHR24058:SF23	KOG0667	2.7.12.1		GO:0006468,GO:0004672	AT1G73460.1		Protein kinase superfamily protein
orange1.1g001036m.g	217	2	152	3	130	6	-6.569	3.04387e-83	0.483	0.597681	-0.513	0.00899803	1.464	0.0363201	-0.737	0.000109316	0.982	0.351874	-0.223	0.569401	PF08263,PF00560,PF13855	PTHR27004,PTHR27004:SF11	KOG0472	2.7.11.1		GO:0005515	AT1G74170.1	AtRLP13,RLP13	receptor like protein 13
orange1.1g001039m.g	1441	1397	944	972	922	1008	-0.043	0.799804	-0.524	5.3817e-05	-0.608	2.35678e-06	-0.473	0.000299636	-0.643	4.85408e-07	0.051	0.860084	-0.034	0.915945	PF03456,PF00400,PF02141	PTHR22844,PTHR22844:SF202	KOG3569			GO:0005515	AT1G49040.1	SCD1	stomatal cytokinesis defective / SCD1 protein (SCD1)
orange1.1g001044m.g	174	337	224	291	251	351	0.951	8.24834e-08	-0.208	0.279161	0.368	0.0581056	0.057	0.797267	0.534	0.00377045	0.265	0.386279	0.165	0.657574	PF00512,PF02518,PF00072	PTHR24423,PTHR24423:SF436	KOG0519	2.7.13.3		GO:0007165,GO:0000155,GO:0000160	AT2G17820.1	AHK1,ATHK1,HK1	histidine kinase 1
orange1.1g001045m.g	674	732	550	574	596	683	0.122	0.585418	-0.352	0.0640877	-0.29	0.137848	-0.1	0.646039	-0.175	0.385926	0.252	0.436809	0.115	0.775042	PF07522,PF04675,PF01068	PTHR10459,PTHR10459:SF38	KOG1361	6.5.1.1	K10747	GO:0006310,GO:0006281,GO:0003910,GO:0003677,GO:0005524	AT1G66730.1	AtLIG6,LIG6	DNA LIGASE 6
orange1.1g001046m.g	1744	1880	1767	1806	1978	1912	0.109	0.571038	-0.057	0.758994	0.021	0.917429	0.024	0.911406	0.183	0.287423	0.081	0.806084	0.162	0.609635	PF00270,PF00271,PF00575,PF07717,PF04408	PTHR18934,PTHR18934:SF120		3.6.4.13	K12818	GO:0005524,GO:0003676,GO:0004386	AT3G26560.1		ATP-dependent RNA helicase, putative
orange1.1g001047m.g	1066	1006	879	708	849	763	-0.082	0.646671	-0.506	0.000512162	-0.277	0.0691166	-0.399	0.00728223	-0.327	0.0274232	0.107	0.712348	-0.05	0.884238	PF00270,PF08148	PTHR24031,PTHR24031:SF122		3.6.4.13		GO:0005524,GO:0003676	AT1G70070.1	EMB25,ISE2,PDE317	DEAD/DEAH box helicase, putative
orange1.1g001048m.g	NA	NA	NA	NA	NA	NA	NA	NA	NA	NA	NA	NA	NA	NA	NA	NA	NA	NA	NA	NA	PF00005,PF08370,PF01061	PTHR19241,PTHR19241:SF259				GO:0016887,GO:0005524,GO:0016020	AT3G53480.1	ABCG37,ATPDR9,PDR9,PIS1	pleiotropic drug resistance 9
orange1.1g001050m.g	403	489	584	582	561	529	0.283	0.0967458	0.251	0.125415	0.537	0.000576699	0.111	0.542085	0.481	0.00202282	-0.14	0.634268	-0.056	0.876298	PF04567,PF04561,PF04565,PF04566,PF04560,PF04563,PF00562	PTHR20856,PTHR20856:SF21		2.7.7.6	K16252	GO:0006351,GO:0003899,GO:0003677,GO:0032549	AT3G23780.2	DMS2,DRD2,NRPD2,NRPD2A,NRPE2	nuclear RNA polymerase D2A
orange1.1g001053m.g	312	347	389	424	382	419	0.154	0.493039	0.289	0.142511	0.321	0.106001	0.272	0.17812	0.294	0.135669	-0.016	0.969825	-0.027	0.9556		PTHR12902				GO:0030036,GO:0005856	AT1G29170.1	ATSCAR3,SCAR3,WAVE2	SCAR family protein
orange1.1g001054m.g	4016	3879	3681	3936	4029	4055	-0.05	0.79548	0.021	0.911401	-0.125	0.451366	0.064	0.72246	0.005	0.979203	0.043	0.894266	0.13	0.665435	PF09416,PF13086	PTHR10887,PTHR10887:SF378			K14326	GO:0008270,GO:0005737,GO:0005524,GO:0004386,GO:0003677,GO:0000184	AT5G47010.1	ATUPF1,LBA1,UPF1	RNA helicase, putative
orange1.1g001056m.g	2044	806	501	288	659	323	-1.342	5.69373e-21	-1.486	5.45016e-23	-2.025	1.24833e-43	-1.318	8.48248e-19	-1.632	6.28866e-30	0.169	0.570146	0.394	0.120378	PF11965,PF02514	PTHR23304,PTHR23304:SF115		6.6.1.1	K03403	GO:0016851,GO:0009058	AT5G13630.1	ABAR,CCH,CCH1,CHLH,GUN5	magnesium-chelatase subunit chlH, chloroplast, putative / Mg-protoporphyrin IX chelatase, putative (CHLH)
orange1.1g001057m.g	539	95	323	60	312	81	-2.494	3.45659e-29	-0.668	0.0102822	-0.737	0.000682242	-0.235	0.402652	-0.786	0.000251926	0.433	0.321674	-0.049	0.928558	PF07714	PTHR24356,PTHR24356:SF169		2.7.11.1		GO:0006468,GO:0004672	AT5G62310.1	IRE	AGC (cAMP-dependent, cGMP-dependent and protein kinase C) kinase family protein
orange1.1g001060m.g	5940	6902	5609	6190	6001	6744	0.217	0.11992	-0.157	0.252301	-0.082	0.578953	-0.033	0.83878	0.015	0.925492	0.124	0.604255	0.097	0.71865	PF00076,PF02136	PTHR17204,PTHR17204:SF5			K13217	GO:0003676,GO:0006810,GO:0005622	AT1G04080.1	PRP39	Tetratricopeptide repeat (TPR)-like superfamily protein
orange1.1g001061m.g	1417	1475	1163	1054	1312	1316	0.058	0.748454	-0.484	0.000574203	-0.285	0.0528387	-0.165	0.291609	-0.111	0.485145	0.319	0.143878	0.174	0.523146	PF09261,PF07748,PF01074	PTHR11607,PTHR11607:SF4		3.2.1.24,3.2.1.114	K01231	GO:0008270,GO:0004553,GO:0015923,GO:0006013,GO:0005975,GO:0004559	AT5G14950.1	ATGMII,GMII	golgi alpha-mannosidase II
orange1.1g001066m.g	173	203	155	84	166	142	0.229	0.594652	-1.263	0.000426111	-0.153	0.71307	-0.511	0.181806	-0.052	0.906199	0.751	0.191321	0.102	0.905794	PF13771,PF00004	PTHR23069,PTHR23069:SF3	KOG0737			GO:0005524	AT3G15120.1		P-loop containing nucleoside triphosphate hydrolases superfamily protein
orange1.1g001067m.g	1307	669	910	395	965	485	-0.967	1.10642e-19	-0.759	2.84723e-11	-0.522	1.41365e-06	-0.468	4.63049e-05	-0.438	5.03133e-05	0.291	0.108334	0.084	0.722868	PF00612,PF00063	PTHR13140,PTHR13140:SF384		3.6.4.1		GO:0005515,GO:0016459,GO:0005524,GO:0003774	AT3G19960.1	ATM1	myosin 1
orange1.1g001070m.g	994	1096	1179	1184	1152	1160	0.143	0.506362	0.111	0.586193	0.248	0.200941	0.08	0.713129	0.214	0.270666	-0.031	0.941122	-0.034	0.938232		PTHR15598,PTHR15598:SF7			K12616		AT3G13300.1	VCS	Transducin/WD40 repeat-like superfamily protein
orange1.1g001071m.g	NA	NA	NA	NA	NA	NA	NA	NA	NA	NA	NA	NA	NA	NA	NA	NA	NA	NA	NA	NA	PF13632,PF14570	PTHR13301,PTHR13301:SF58		2.4.2.24	K00770		AT1G02730.1	ATCSLD5,CSLD5,SOS6	cellulose synthase-like D5
orange1.1g001073m.g	220	177	161	95	174	116	-0.316	0.175794	-0.883	5.44667e-05	-0.452	0.039394	-0.613	0.00537467	-0.336	0.126914	0.269	0.505888	0.116	0.810646	PF13476,PF06470	PTHR18937,PTHR18937:SF9			K06674	GO:0051276,GO:0005694,GO:0005524,GO:0005515,GO:0007076,GO:0000796	AT5G62410.1	ATCAP-E1,ATSMC4,SMC2,TTN3	structural maintenance of chromosomes 2
orange1.1g001074m.g	8712	9105	9129	8739	9873	9214	0.064	0.669074	-0.059	0.668579	0.068	0.628146	0.017	0.915677	0.181	0.155116	0.076	0.75234	0.113	0.640675	PF09358,PF16191,PF16190,PF10585,PF00899	PTHR10953,PTHR10953:SF164			K03178	GO:0008641	AT2G30110.1	ATUBA1,MOS5,UBA1	ubiquitin-activating enzyme 1
orange1.1g001075m.g	2242	2261	1237	1263	1112	1274	0.013	0.940054	-0.841	5.51241e-12	-0.858	2.28169e-12	-0.829	1.05877e-11	-1.011	8.77232e-17	0.012	0.967491	-0.153	0.541315	PF00787,PF08628,PF02194	PTHR22999,PTHR22999:SF19	KOG2101		K17925	GO:0035091	AT1G15240.2		Phox-associated domain;Phox-like;Sorting nexin, C-terminal
orange1.1g001082m.g	2061	2053	2262	2192	2289	2424	-0.005	0.979732	0.094	0.529636	0.135	0.360375	0.239	0.0896404	0.152	0.290571	0.145	0.550238	0.017	0.95964	PF12738,PF04679,PF04675,PF01068	PTHR10459,PTHR10459:SF72		6.5.1.1	K10777	GO:0006310,GO:0006281,GO:0003910,GO:0003677,GO:0005524	AT5G57160.1	ATLIG4,LIG4	DNA ligase IV
orange1.1g001084m.g	1751	2007	1602	1850	1919	2203	0.198	0.138016	-0.117	0.380235	-0.128	0.345937	0.134	0.323893	0.133	0.314277	0.251	0.195796	0.261	0.221683	PF03468	PTHR21596,PTHR21596:SF14		3.2.1.1		GO:0031047	AT3G22430.1
orange1.1g001085m.g	380	291	169	113	169	115	-0.383	0.0612916	-1.368	3.56948e-12	-1.168	9.72002e-10	-1.344	5.28986e-12	-1.172	5.51889e-10	0.024	0.962615	-0.003	0.995524	PF10358	PTHR34452,PTHR34452:SF2	KOG4421				AT1G63300.1		Myosin heavy chain-related protein
orange1.1g001088m.g	547	846	1003	973	887	912	0.63	5.08806e-05	0.201	0.225372	0.875	7.64805e-09	0.107	0.551534	0.699	4.60245e-06	-0.093	0.766074	-0.176	0.559267	PF15614,PF00046,PF02791	PTHR10390,PTHR10390:SF38				GO:0003677	AT4G12750.1		Homeodomain-like transcriptional regulator
orange1.1g001092m.g	1306	1228	1291	1222	1243	1387	-0.088	0.628318	-0.007	0.974256	-0.015	0.934476	0.175	0.284002	-0.07	0.68475	0.181	0.491877	-0.055	0.874089	PF04567,PF04565,PF04566,PF04561,PF04560,PF04563,PF00562	PTHR20856,PTHR20856:SF8		2.7.7.6	K03021	GO:0006351,GO:0003899,GO:0003677,GO:0032549	AT5G45140.1	NRPC2	nuclear RNA polymerase C2
orange1.1g001093m.g	571	954	396	549	431	655	0.742	1.589e-06	-0.798	2.08881e-07	-0.525	0.0011921	-0.543	0.000516493	-0.405	0.0126816	0.254	0.351874	0.12	0.727312							AT2G34680.1	AIR9	Outer arm dynein light chain 1 protein
orange1.1g001097m.g	1710	1882	894	887	1003	1150	0.139	0.422281	-1.085	2.98892e-14	-0.933	8.61671e-11	-0.711	8.60289e-07	-0.768	9.39097e-08	0.374	0.0945807	0.166	0.575805	PF07744	PTHR21494,PTHR21494:SF0			K18667		AT1G27750.1		nucleic acid binding
orange1.1g001098m.g	1407	1347	851	1002	889	1072	-0.062	0.734807	-0.428	0.00291687	-0.723	2.5424e-07	-0.331	0.0250129	-0.662	2.15261e-06	0.097	0.735427	0.061	0.85659	PF00271,PF07496,PF00176	PTHR10799,PTHR10799:SF573	KOG1001			GO:0008270,GO:0005524	AT3G54460.1		SNF2 domain-containing protein / helicase domain-containing protein / F-box family protein
orange1.1g001099m.g	1521	1277	1114	903	1107	1077	-0.251	0.0451266	-0.501	2.03968e-05	-0.449	0.000128473	-0.248	0.0458406	-0.458	8.31126e-05	0.253	0.18241	-0.008	0.979277	PF00249,PF06584	PTHR21689,PTHR21689:SF2	KOG1019			GO:0017053,GO:0007049,GO:0006351	AT3G21430.2	ALY3,ATALY3	DNA binding
orange1.1g001100m.g	1429	1454	1490	1396	1520	1391	0.026	0.896616	-0.059	0.73678	0.062	0.72895	-0.065	0.724488	0.09	0.598188	-0.005	0.98753	0.029	0.936761	PF01396,PF13368,PF01751,PF01131	PTHR11390,PTHR11390:SF27		5.99.1.2		GO:0006265,GO:0005694,GO:0003916,GO:0003677,GO:0003917	AT4G31210.1		DNA topoisomerase, type IA, core
orange1.1g001103m.g	31	25	21	21	24	29	-0.264	0.483346	-0.263	0.483556	-0.519	0.136083	0.174	0.644337	-0.327	0.337104	0.437	0.442379	0.192	0.799352	PF00564,PF07714	PTHR23257,PTHR23257:SF478	KOG0192	2.7.11.1		GO:0005515,GO:0006468,GO:0004672	AT1G04700.1		PB1 domain-containing protein tyrosine kinase
orange1.1g001104m.g	683	774	527	559	480	510	0.184	0.234603	-0.473	0.000590192	-0.372	0.00862439	-0.603	8.98944e-06	-0.509	0.000212951	-0.13	0.62142	-0.137	0.62965		PTHR13322,PTHR13322:SF2	KOG1988		K13144		AT4G20060.1	EMB1895	ARM repeat superfamily protein
orange1.1g001105m.g	523	685	521	571	545	638	0.391	0.00361574	-0.262	0.0536898	-0.002	0.992888	-0.104	0.488228	0.062	0.689578	0.158	0.500977	0.063	0.834533		PTHR31008,PTHR31008:SF5					AT3G14172.1
orange1.1g001109m.g	NA	NA	NA	NA	NA	NA	NA	NA	NA	NA	NA	NA	NA	NA	NA	NA	NA	NA	NA	NA	PF00957	PTHR10241,PTHR10241:SF31	KOG1983		K08518	GO:0016192,GO:0016021	AT5G05570.2		transducin family protein / WD-40 repeat family protein
orange1.1g001111m.g	3307	3307	2535	2902	2979	3288	0.001	0.997831	-0.188	0.246428	-0.383	0.0133182	-0.009	0.967141	-0.15	0.367022	0.18	0.509896	0.233	0.404961	PF01433	PTHR15137			K03128	GO:0008270,GO:0008237	AT1G73960.1	TAF2	TBP-associated factor 2
orange1.1g001113m.g	5587	5627	1519	1560	1526	1906	0.01	0.952428	-1.851	6.12719e-54	-1.879	4.00336e-55	-1.562	1.30472e-39	-1.872	4.80277e-55	0.288	0.137128	0.007	0.98495	PF00612,PF01843,PF00063	PTHR13140,PTHR13140:SF256		3.6.4.1	K10357	GO:0005515,GO:0016459,GO:0005524,GO:0003774	AT5G43900.2	ATMYA2,MYA2,XI-2,XI-6	myosin 2
orange1.1g001114m.g	1021	1146	1031	1048	1072	1151	0.167	0.304018	-0.129	0.412756	0.016	0.929122	0.007	0.97304	0.072	0.666819	0.135	0.610897	0.056	0.867703	PF04108,PF10377	PTHR13222,PTHR13222:SF1				GO:0006914	AT4G30790.1
orange1.1g001116m.g	1655	2282	2399	3042	2391	3106	0.464	0.00204181	0.414	0.0051663	0.536	0.000262973	0.444	0.00279883	0.531	0.00027757	0.03	0.929532	-0.004	0.991928	PF00999	PTHR10110,PTHR10110:SF86	KOG1965			GO:0055085,GO:0016021,GO:0015299,GO:0006812	AT2G01980.1	ATNHX7,ATSOS1,SOS1	sodium proton exchanger, putative (NHX7) (SOS1)
orange1.1g001118m.g	153	102	238	195	222	180	-0.584	0.00198554	0.942	1.02367e-07	0.644	0.000158363	0.824	3.77079e-06	0.541	0.00152303	-0.118	0.727591	-0.103	0.779923	PF00225	PTHR24115,PTHR24115:SF487	KOG0242	3.6.4.4	K11498	GO:0008017,GO:0007018,GO:0005524,GO:0003777,GO:0005871	AT1G21730.1		P-loop containing nucleoside triphosphate hydrolases superfamily protein
orange1.1g001119m.g	1346	2332	1950	2821	2268	3105	0.794	2.21415e-08	0.274	0.0684634	0.537	0.000219788	0.412	0.00507153	0.754	1.07801e-07	0.138	0.610721	0.217	0.422677		PTHR31908,PTHR31908:SF2					AT5G65770.2	LINC4	little nuclei4
orange1.1g001123m.g	1301	1751	1800	2029	2092	2347	0.43	0.00206225	0.212	0.138923	0.47	0.000586424	0.422	0.00206664	0.687	2.33657e-07	0.21	0.372022	0.217	0.386555	PF03372	PTHR11200,PTHR11200:SF137	KOG0565	3.1.3.36			AT1G65580.1	FRA3	Endonuclease/exonuclease/phosphatase family protein
orange1.1g001126m.g	4401	4344	3996	3889	4312	4429	-0.018	0.926041	-0.16	0.308233	-0.139	0.391194	0.028	0.885006	-0.029	0.871237	0.187	0.468455	0.11	0.718724	PF00614,PF00168,PF12357	PTHR18896,PTHR18896:SF65		3.1.4.4	K01115	GO:0003824,GO:0005515	AT2G42010.1	PLDBETA,PLDBETA1	phospholipase D beta 1
orange1.1g001127m.g	NA	NA	NA	NA	NA	NA	NA	NA	NA	NA	NA	NA	NA	NA	NA	NA	NA	NA	NA	NA	PF13538,PF00580	PTHR11070,PTHR11070:SF15	KOG2108	3.6.4.12		GO:0005524,GO:0004003,GO:0003677	AT4G25120.1	ATSRS2,SRS2	P-loop containing nucleoside triphosphate hydrolases superfamily protein
orange1.1g001134m.g	2028	2085	1051	996	1192	1154	0.04	0.806973	-1.066	1.49913e-18	-0.947	7.44208e-15	-0.855	1.87633e-12	-0.766	2.99815e-10	0.211	0.335715	0.181	0.450037	PF01753,PF13423	PTHR24006,PTHR24006:SF503	KOG1865	3.4.19.12	K11855		AT4G24560.1	UBP16	ubiquitin-specific protease 16
orange1.1g001135m.g	364	478	431	425	422	403	0.398	0.0202509	-0.168	0.345246	0.252	0.152951	-0.249	0.158187	0.219	0.212038	-0.08	0.815445	-0.032	0.936113		PTHR34962,PTHR34962:SF1					AT3G61780.1	emb1703	embryo defective 1703
orange1.1g001141m.g	906	815	593	579	685	667	-0.151	0.367868	-0.493	0.000699635	-0.61	2.13349e-05	-0.291	0.0564305	-0.403	0.0055637	0.202	0.43405	0.207	0.451855	PF00787,PF13901	PTHR12326,PTHR12326:SF3				GO:0035091	AT3G48195.1		Phox (PX) domain-containing protein
orange1.1g001142m.g	1333	1435	1353	1280	1455	1428	0.107	0.530664	-0.164	0.284116	0.023	0.895711	-0.007	0.970832	0.127	0.417263	0.157	0.543121	0.104	0.727046	PF14381,PF07714	PTHR24359,PTHR24359:SF20	KOG0192,KOG0198	2.7.11.25		GO:0006468,GO:0004672	AT1G04210.1		Leucine-rich repeat protein kinase family protein
orange1.1g001145m.g	304	246	266	258	304	308	-0.303	0.0963682	0.064	0.74953	-0.188	0.307298	0.321	0.0682834	0.004	0.984596	0.257	0.371676	0.192	0.556515	PF00931	PTHR23155,PTHR23155:SF563	KOG4658		K15078	GO:0043531	AT3G14470.1		NB-ARC domain-containing disease resistance protein
orange1.1g001148m.g	NA	NA	NA	NA	NA	NA	NA	NA	NA	NA	NA	NA	NA	NA	NA	NA	NA	NA	NA	NA	PF00514,PF00612	PTHR11915,PTHR11915:SF303	KOG0165		K16743	GO:0005515	AT4G21820.1		binding;calmodulin binding
orange1.1g001155m.g	79	82	51	43	42	53	0.039	0.884714	-0.889	3.32034e-05	-0.632	0.00347656	-0.621	0.00300544	-0.9	1.83776e-05	0.268	0.509896	-0.268	0.558948	PF00570,PF16124,PF00270,PF09382	PTHR13710,PTHR13710:SF94		3.6.4.12	K10901	GO:0005622,GO:0003676,GO:0005524,GO:0043140,GO:0006281,GO:0006260	AT1G10930.1	ATRECQ4A,ATSGS1,RECQ4A	DNA helicase (RECQl4A)
orange1.1g001156m.g	1994	1872	945	882	938	970	-0.09	0.69797	-1.086	2.09e-09	-1.076	3.001e-09	-0.949	1.83697e-07	-1.087	1.77154e-09	0.136	0.713327	-0.011	0.98196	PF10409,PF02181	PTHR23213,PTHR23213:SF210				GO:0045010,GO:0005884	AT5G07740.1		actin binding
orange1.1g001159m.g	2339	2133	1764	1512	1866	1618	-0.132	0.460846	-0.497	0.000963682	-0.406	0.00793922	-0.4	0.00956673	-0.325	0.0352386	0.098	0.749747	0.081	0.812581	PF00400	PTHR22847,PTHR22847:SF441	KOG0266			GO:0005515	AT1G15750.1	TPL,WSIP1	Transducin family protein / WD-40 repeat family protein
orange1.1g001161m.g	681	481	381	211	362	216	-0.499	0.000765674	-1.191	1.31191e-15	-0.838	6.12316e-09	-1.153	5.15395e-15	-0.91	1.66482e-10	0.038	0.917231	-0.072	0.835522	PF13676,PF00931	PTHR11017,PTHR11017:SF162	KOG0617			GO:0007165,GO:0005515,GO:0043531	AT4G12010.1		Disease resistance protein (TIR-NBS-LRR class) family
orange1.1g001162m.g	1630	1580	1603	1561	1536	1648	-0.043	0.759008	-0.019	0.888361	-0.024	0.85461	0.059	0.651792	-0.086	0.482544	0.078	0.717048	-0.062	0.801268	PF09262,PF00004	PTHR23077,PTHR23077:SF12			K13338	GO:0007031,GO:0005777,GO:0005524,GO:0042623,GO:0006625,GO:0005778	AT5G08470.1	PEX1	peroxisome 1
orange1.1g001163m.g	2347	2693	2866	3388	3146	3963	0.199	0.298754	0.331	0.0562759	0.289	0.102915	0.557	0.000910887	0.423	0.0126964	0.226	0.447447	0.134	0.701823	PF00400	PTHR22847,PTHR22847:SF499	KOG0266			GO:0005515	AT3G15880.1	TPR4,WSIP2	WUS-interacting protein 2
orange1.1g001165m.g	4207	3734	2166	1928	2075	2014	-0.172	0.208361	-0.954	6.08945e-16	-0.957	4.77419e-16	-0.891	4.38004e-14	-1.019	4.13443e-18	0.063	0.807346	-0.062	0.826559	PF07064	PTHR22746,PTHR22746:SF10					AT5G28350.1		Quinoprotein amine dehydrogenase, beta chain-like; RIC1-like guanyl-nucleotide exchange factor
orange1.1g001166m.g	295	191	354	258	343	248	-0.616	5.38361e-05	0.432	0.00573674	0.268	0.0832065	0.374	0.0184441	0.222	0.150824	-0.058	0.860231	-0.046	0.895437	PF08263,PF00560,PF13855	PTHR27004,PTHR27004:SF37	KOG0472			GO:0005515	AT2G15080.2	AtRLP19,RLP19	receptor like protein 19
orange1.1g001167m.g	751	832	607	578	640	627	0.151	0.365737	-0.526	0.000244589	-0.306	0.0419538	-0.41	0.00502997	-0.228	0.132957	0.116	0.679971	0.078	0.814127	PF08424	PTHR13471					AT3G17740.1
orange1.1g001171m.g	NA	NA	NA	NA	NA	NA	NA	NA	NA	NA	NA	NA	NA	NA	NA	NA	NA	NA	NA	NA	PF08263,PF07714,PF13855	PTHR27000,PTHR27000:SF26	KOG1187	2.7.11.1		GO:0006468,GO:0004672,GO:0005515	AT1G75640.1		Leucine-rich receptor-like protein kinase family protein
orange1.1g001172m.g	3335	3669	2601	2762	3130	3645	0.138	0.468077	-0.409	0.0115637	-0.358	0.0299361	-0.01	0.965566	-0.091	0.620664	0.4	0.0960942	0.267	0.361322	PF00917	PTHR24006				GO:0005515	AT1G04300.1		TRAF-like superfamily protein
orange1.1g001174m.g	2014	1907	1382	1617	1515	1655	-0.077	0.603382	-0.238	0.0562079	-0.541	4.92899e-06	-0.205	0.109986	-0.41	0.000612074	0.033	0.901158	0.132	0.584121	PF08514	PTHR11199,PTHR11199:SF0			K06671		AT2G47980.1	ATSCC3,SCC3	sister-chromatid cohesion protein 3
orange1.1g001175m.g	NA	NA	NA	NA	NA	NA	NA	NA	NA	NA	NA	NA	NA	NA	NA	NA	NA	NA	NA	NA	PF07649	PTHR32410,PTHR32410:SF152				GO:0055114,GO:0047134	AT1G61840.1		Cysteine/Histidine-rich C1 domain family protein
orange1.1g001177m.g	2590	2470	2187	2117	2350	2215	-0.068	0.68612	-0.222	0.114512	-0.243	0.0847586	-0.157	0.291078	-0.14	0.341946	0.065	0.818626	0.104	0.714008	PF07744,PF07500	PTHR11477,PTHR11477:SF17	KOG1634			GO:0006351	AT5G25520.2		SPOC domain / Transcription elongation factor S-II protein
orange1.1g001178m.g	1801	1918	2036	2440	2214	2539	0.093	0.562701	0.347	0.0088721	0.179	0.208435	0.404	0.00219318	0.299	0.0254504	0.057	0.838177	0.12	0.652562	PF00400	PTHR22847,PTHR22847:SF424	KOG0266			GO:0005515	AT3G16830.1	TPR2	TOPLESS-related 2
orange1.1g001179m.g	652	727	1068	1119	1104	1042	0.16	0.302647	0.623	1.91818e-06	0.716	4.02555e-08	0.519	8.96248e-05	0.764	3.49683e-09	-0.103	0.686952	0.047	0.878373	PF04561,PF06883,PF04560,PF04563,PF04565,PF00562	PTHR20856,PTHR20856:SF5		2.7.7.6	K03002	GO:0006351,GO:0003899,GO:0003677,GO:0005634,GO:0032549	AT1G29940.1	NRPA2	nuclear RNA polymerase A2
orange1.1g001181m.g	299	226	223	208	226	220	-0.408	0.0102926	-0.116	0.51368	-0.419	0.00736925	-0.027	0.895455	-0.403	0.00858676	0.089	0.780245	0.016	0.970105	PF08797,PF00498,PF06087	PTHR12415,PTHR12415:SF2		3.1.4.1		GO:0016818,GO:0008270,GO:0003676,GO:0005515,GO:0008081,GO:0006281,GO:0005634	AT5G07400.1		forkhead-associated domain-containing protein / FHA domain-containing protein
orange1.1g001183m.g	184	248	302	322	340	311	0.433	0.00272394	0.374	0.00604294	0.714	1.4216e-07	0.321	0.0205144	0.885	1.38615e-11	-0.053	0.849724	0.171	0.496249	PF05183	PTHR23079,PTHR23079:SF5		2.7.7.48	K11699	GO:0003968	AT4G11130.1	RDR2,SMD1	RNA-dependent RNA polymerase 2
orange1.1g001185m.g	293	388	538	602	597	591	0.409	0.004132	0.635	1.20914e-06	0.881	2.29309e-11	0.605	3.85123e-06	1.03	1.70305e-15	-0.03	0.919315	0.149	0.564565		PTHR13164					AT4G00930.1	CIP4.1	COP1-interacting protein 4.1
orange1.1g001186m.g	1221	1219	1183	1175	1327	1322	-0.001	0.997616	-0.053	0.667675	-0.044	0.729622	0.117	0.326478	0.122	0.291656	0.17	0.353888	0.166	0.398369	PF00098,PF11923,PF05670,PF05833	PTHR15239,PTHR15239:SF6				GO:0008270,GO:0003676	AT5G49930.1	emb1441	zinc knuckle (CCHC-type) family protein
orange1.1g001190m.g	1465	2475	1538	2142	1736	2416	0.758	8.27201e-08	-0.209	0.173361	0.072	0.671849	-0.035	0.849429	0.246	0.106576	0.173	0.505241	0.174	0.539239	PF00400	PTHR22847,PTHR22847:SF424	KOG0266			GO:0005515	AT5G27030.1	TPR3	TOPLESS-related 3
orange1.1g001195m.g	1194	1296	1083	1086	1075	1084	0.12	0.434115	-0.255	0.0578886	-0.139	0.333367	-0.258	0.0577934	-0.149	0.289777	-0.003	0.99252	-0.01	0.976311		PTHR35313,PTHR35313:SF1					AT5G13390.1	NEF1	no exine formation 1
orange1.1g001197m.g	1745	1895	1408	1521	1582	1756	0.119	0.476462	-0.318	0.0281466	-0.308	0.034919	-0.111	0.495342	-0.14	0.365202	0.207	0.398611	0.168	0.541774	PF14619,PF04851,PF00271	PTHR10799,PTHR10799:SF640		3.6.4.12	K11647	GO:0042393,GO:0016787,GO:0005524,GO:0003677	AT3G06010.1	ATCHR12	Homeotic gene regulator
orange1.1g001207m.g	1585	1535	1924	1639	1830	1611	-0.046	0.749569	0.094	0.450329	0.28	0.0134509	0.069	0.602868	0.207	0.0723567	-0.025	0.919926	-0.073	0.760793	PF01612,PF00476	PTHR10133,PTHR10133:SF34		2.7.7.7	K02335	GO:0008408,GO:0006139,GO:0003676,GO:0006260,GO:0003887,GO:0003677	AT1G50840.1	POLGAMMA2	polymerase gamma 2
orange1.1g001208m.g	2823	3161	2022	2245	2297	2457	0.164	0.223769	-0.494	2.96279e-05	-0.48	5.41466e-05	-0.363	0.00270286	-0.297	0.0149149	0.131	0.553723	0.183	0.412989	PF12906	PTHR13145	KOG1609	6.3.2.19	K10661	GO:0008270	AT4G34100.2		RING/U-box superfamily protein
orange1.1g001209m.g	1937	2192	1840	1951	1928	2276	0.179	0.315092	-0.168	0.318405	-0.073	0.688812	0.054	0.779251	-0.006	0.975852	0.222	0.410617	0.067	0.851153	PF00098,PF03159	PTHR12341,PTHR12341:SF30			K12619	GO:0008270,GO:0003676,GO:0004527	AT1G75660.1	AtXRN3,XRN3	5\'-3\' exoribonuclease 3
orange1.1g001210m.g	148	188	157	182	147	193	0.352	0.0454851	-0.048	0.804387	0.097	0.624277	0.029	0.893571	-0.002	0.991681	0.077	0.822748	-0.099	0.791893	PF02518,PF00512,PF01590,PF08446,PF00989,PF00360	PTHR24423,PTHR24423:SF563			K12123	GO:0007165,GO:0000155,GO:0005515,GO:0006355,GO:0018298,GO:0009584	AT4G18130.1	PHYE	phytochrome E
orange1.1g001211m.g	3484	4676	2752	3307	2946	3515	0.425	0.000635151	-0.499	3.85843e-05	-0.34	0.00675378	-0.412	0.0008403	-0.242	0.0586481	0.088	0.720274	0.098	0.70673	PF13202,PF12763	PTHR11216,PTHR11216:SF72	KOG0998			GO:0005509	AT1G20760.1		Calcium-binding EF hand family protein
orange1.1g001213m.g	961	1690	731	858	664	893	0.815	1.30361e-07	-0.977	1.83423e-10	-0.393	0.0166324	-0.92	2.05705e-09	-0.533	0.000825667	0.058	0.868113	-0.14	0.675034	PF13632,PF14570	PTHR13301,PTHR13301:SF72		2.4.2.24			AT3G03050.1	ATCSLD3,CSLD3,KJK	cellulose synthase-like D3
orange1.1g001215m.g	3323	3766	2357	2561	2471	3009	0.181	0.191284	-0.556	5.31256e-06	-0.495	5.97736e-05	-0.324	0.0109525	-0.427	0.000563967	0.232	0.263836	0.068	0.810149	PF02518,PF01590,PF00989,PF08446,PF00360	PTHR24423,PTHR24423:SF493			K12120	GO:0005515,GO:0006355,GO:0018298,GO:0009584	AT5G35840.1	PHYC	phytochrome C
orange1.1g001216m.g	8346	10191	2096	3306	1762	3510	0.288	0.138637	-1.624	3.35341e-21	-1.994	1.49538e-30	-1.538	3.36082e-19	-2.243	7.08372e-38	0.087	0.818	-0.25	0.459529		PTHR36319,PTHR36319:SF1			K12124		AT1G22770.1	FB,GI	gigantea protein (GI)
orange1.1g001219m.g	4958	5147	3575	3310	3995	4130	0.054	0.788616	-0.637	3.07867e-05	-0.471	0.00252227	-0.318	0.0502054	-0.311	0.0516031	0.319	0.200488	0.16	0.607743	PF00626,PF04810,PF04815,PF08033,PF04811	PTHR13803,PTHR13803:SF4			K14007	GO:0030127,GO:0008270,GO:0006888,GO:0006886	AT4G32640.1		Sec23/Sec24 protein transport family protein
orange1.1g001224m.g	4027	3025	2980	2181	3139	2338	-0.412	0.00133827	-0.472	0.000178732	-0.434	0.000587363	-0.372	0.00384701	-0.359	0.00472473	0.1	0.686932	0.075	0.789723	PF00400	PTHR22847,PTHR22847:SF480	KOG0266			GO:0005515	AT1G15750.1	TPL,WSIP1	Transducin family protein / WD-40 repeat family protein
orange1.1g001225m.g	96	193	186	580	81	429	1.007	2.64282e-06	1.583	4.04158e-16	0.948	1.05912e-05	1.149	5.58844e-09	-0.246	0.328479	-0.434	0.152944	-1.194	3.43714e-06	PF13091,PF00614	PTHR18896,PTHR18896:SF64		3.1.4.4	K01115	GO:0003824	AT3G05630.1	PDLZ2,PLDP2,PLDZETA2	phospholipase D P2
orange1.1g001226m.g	16	14	39	27	35	19	-0.094	0.859194	0.874	0.0164234	1.348	3.46944e-05	0.382	0.357769	1.158	0.000393051	-0.492	0.388693	-0.19	0.764024	PF08263,PF00069,PF13855	PTHR27000,PTHR27000:SF155	KOG1187	2.7.11.1		GO:0006468,GO:0005524,GO:0004672,GO:0005515	AT5G63930.1		Leucine-rich repeat protein kinase family protein
orange1.1g001229m.g	NA	NA	NA	NA	NA	NA	NA	NA	NA	NA	NA	NA	NA	NA	NA	NA	NA	NA	NA	NA	PF00225,PF06548	PTHR24115,PTHR24115:SF529	KOG4280	3.6.4.4	K10400	GO:0008017,GO:0007018,GO:0005524,GO:0003777,GO:0005871	AT3G20150.1		Kinesin motor family protein
orange1.1g001235m.g	414	385	458	553	499	496	-0.104	0.558694	0.526	0.000260416	0.151	0.351941	0.365	0.0145069	0.273	0.0689913	-0.161	0.536032	0.122	0.6839	PF02518,PF01590,PF08446,PF00989,PF00360	PTHR24423,PTHR24423:SF519			K12120	GO:0005515,GO:0006355,GO:0018298,GO:0009584	AT1G09570.1	FHY2,FRE1,HY8,PHYA	phytochrome A
orange1.1g001236m.g	1240	1417	994	1000	1129	1154	0.195	0.263628	-0.503	0.00109716	-0.316	0.0494807	-0.297	0.0673691	-0.134	0.436181	0.206	0.453705	0.182	0.54609	PF16457,PF01363,PF13713,PF08381,PF00415	PTHR22870,PTHR22870:SF91	KOG1427			GO:0046872	AT5G42140.1		Regulator of chromosome condensation (RCC1) family with FYVE zinc finger domain
orange1.1g001238m.g	12	21	49	58	55	63	0.775	0.0473354	1.463	1.24581e-07	2.008	5.22579e-11	1.602	2.3809e-09	2.177	1.14595e-13	0.139	0.772267	0.169	0.753687	PF00560,PF08263,PF13855,PF00069	PTHR27000,PTHR27000:SF2	KOG1187	2.7.11.1		GO:0005515,GO:0006468,GO:0005524,GO:0004672	AT5G56040.2		Leucine-rich receptor-like protein kinase family protein
orange1.1g001239m.g	3242	3711	2835	2951	3033	3379	0.195	0.295365	-0.331	0.0502644	-0.193	0.280274	-0.135	0.470657	-0.096	0.612289	0.195	0.505888	0.097	0.786818	PF13831,PF13832	PTHR13793,PTHR13793:SF96					AT1G77800.2		PHD finger family protein
orange1.1g001240m.g	2397	2611	1823	1679	1929	1888	0.124	0.423198	-0.637	8.42379e-07	-0.394	0.00316141	-0.469	0.000381245	-0.313	0.0202207	0.168	0.480747	0.082	0.779862	PF10474,PF10475	PTHR13258,PTHR13258:SF0	KOG2939				AT2G27900.1
orange1.1g001242m.g	7823	8194	6513	6144	7176	7225	0.067	0.646361	-0.416	0.000389908	-0.264	0.0298243	-0.182	0.153909	-0.124	0.336303	0.234	0.224375	0.14	0.542309	PF00917,PF13423,PF14533,PF12436	PTHR24006,PTHR24006:SF445		3.4.19.12	K11838	GO:0005515	AT5G06600.2	UBP12	ubiquitin-specific protease 12
orange1.1g001249m.g	4127	4422	3713	3751	4020	3958	0.1	0.489798	-0.237	0.0582151	-0.152	0.247118	-0.16	0.226386	-0.038	0.797535	0.077	0.75234	0.115	0.638777	PF02985,PF13646	PTHR10527,PTHR10527:SF29				GO:0005515	AT5G19820.1	emb2734	ARM repeat superfamily protein
orange1.1g001252m.g	465	354	275	287	309	354	-0.392	0.0557509	-0.301	0.143971	-0.759	7.77759e-05	-0.005	0.984088	-0.587	0.00224318	0.296	0.379079	0.171	0.672958	PF14383,PF14309	PTHR31680,PTHR31680:SF3					AT1G74160.1
orange1.1g001253m.g	NA	NA	NA	NA	NA	NA	NA	NA	NA	NA	NA	NA	NA	NA	NA	NA	NA	NA	NA	NA	PF08263,PF00069	PTHR27000,PTHR27000:SF191	KOG1187	2.7.11.1		GO:0006468,GO:0005524,GO:0004672	AT5G63930.1		Leucine-rich repeat protein kinase family protein
orange1.1g001256m.g	840	950	684	842	743	830	0.18	0.382016	-0.174	0.368498	-0.293	0.119676	-0.196	0.320552	-0.175	0.36888	-0.022	0.959345	0.118	0.7582	PF00773	PTHR23355,PTHR23355:SF9		3.1.13.1	K18758		AT1G77680.1		Ribonuclease II/R family protein
orange1.1g001263m.g	554	461	360	310	387	331	-0.266	0.0783046	-0.571	6.37625e-05	-0.619	9.74926e-06	-0.48	0.000824144	-0.515	0.000215006	0.091	0.759001	0.104	0.73573	PF13831,PF05965,PF05964,PF00856,PF00855,PF13771	PTHR13793,PTHR13793:SF100		2.1.1.43		GO:0005634,GO:0005515	AT1G05830.2	ATX2,SDG30	trithorax-like protein 2
orange1.1g001264m.g	1853	1792	1668	1784	1784	2080	-0.047	0.781355	-0.007	0.969486	-0.151	0.293529	0.214	0.125197	-0.054	0.72959	0.221	0.317927	0.097	0.724183	PF00271,PF00270	PTHR24031,PTHR24031:SF25		3.6.4.13	K12811	GO:0005524,GO:0003676	AT1G20920.1		P-loop containing nucleoside triphosphate hydrolases superfamily protein
orange1.1g001265m.g	1001	1108	837	820	793	872	0.149	0.372343	-0.435	0.00263951	-0.256	0.0925752	-0.347	0.0189026	-0.335	0.022745	0.088	0.765872	-0.078	0.811915	PF07819	PTHR15495,PTHR15495:SF7				GO:0016788,GO:0006886,GO:0006505	AT3G27325.2		hydrolases, acting on ester bonds
orange1.1g001266m.g	NA	NA	NA	NA	NA	NA	NA	NA	NA	NA	NA	NA	NA	NA	NA	NA	NA	NA	NA	NA	PF09169,PF00634,PF09103	PTHR11289,PTHR11289:SF0	KOG4751		K08775	GO:0000724,GO:0006281	AT5G01630.1	ATBRCA2(V),BRCA2(V),BRCA2B	BRCA2-like B
orange1.1g001270m.g	261	437	127	178	103	205	0.746	2.28358e-05	-1.295	1.43144e-13	-1.047	1.91588e-08	-1.096	2.71281e-10	-1.338	4.02669e-13	0.2	0.558368	-0.292	0.446222	PF00005	PTHR19241,PTHR19241:SF304	KOG0061	3.6.3.25		GO:0016887,GO:0005524	AT1G53390.1		P-loop containing nucleoside triphosphate hydrolases superfamily protein
orange1.1g001271m.g	1964	2656	2648	2914	2902	3811	0.436	0.0324651	0.134	0.539041	0.432	0.0300724	0.521	0.00812308	0.564	0.00363966	0.387	0.214865	0.132	0.750636		PTHR15454,PTHR15454:SF7					AT3G17920.1		Outer arm dynein light chain 1 protein
orange1.1g001274m.g	52	88	47	81	37	58	0.776	0.000307613	-0.142	0.535473	-0.124	0.654989	-0.623	0.00310733	-0.484	0.0496577	-0.48	0.137423	-0.36	0.438288	PF08263,PF13855,PF00069	PTHR27000,PTHR27000:SF68	KOG1187	2.7.11.1		GO:0005515,GO:0006468,GO:0005524,GO:0004672	AT1G17230.1		Leucine-rich receptor-like protein kinase family protein
orange1.1g001275m.g	36	217	32	64	22	51	2.608	6.89283e-33	-1.754	1.61173e-17	-0.134	0.689725	-2.104	4.05898e-24	-0.652	0.0301526	-0.349	0.404954	-0.518	0.352911	PF08263,PF00560,PF12799,PF00069,PF13855	PTHR27000,PTHR27000:SF185	KOG1187	2.7.11.1		GO:0005515,GO:0006468,GO:0005524,GO:0004672	AT1G73080.1	ATPEPR1,PEPR1	PEP1 receptor 1
orange1.1g001276m.g	2138	1961	2381	2315	2510	2578	-0.124	0.375372	0.239	0.0538886	0.156	0.227918	0.395	0.000996388	0.232	0.0601907	0.156	0.46532	0.076	0.771465	PF00595,PF13365,PF12812	PTHR22939,PTHR22939:SF66		3.4.21.108		GO:0005515	AT3G03380.1	DegP7	DegP protease 7
orange1.1g001277m.g	403	303	356	184	327	178	-0.417	0.0142029	-0.721	1.79757e-05	-0.184	0.30091	-0.766	4.25294e-06	-0.306	0.067834	-0.044	0.908439	-0.122	0.724004	PF13676,PF00931	PTHR11017,PTHR11017:SF174	KOG4658			GO:0007165,GO:0005515,GO:0043531	AT5G36930.2		Disease resistance protein (TIR-NBS-LRR class) family
orange1.1g001279m.g	1659	1521	1326	1419	1413	1458	-0.125	0.306127	-0.1	0.396073	-0.323	0.00279123	-0.062	0.627154	-0.23	0.035286	0.038	0.868753	0.092	0.677428		PTHR10241,PTHR10241:SF31	KOG1983		K08518		AT5G05570.2		transducin family protein / WD-40 repeat family protein
orange1.1g001281m.g	258	349	245	271	289	341	0.441	0.0829331	-0.364	0.143452	-0.066	0.8191	-0.036	0.909528	0.169	0.529584	0.329	0.428078	0.235	0.622989	PF00931	PTHR23155,PTHR23155:SF563	KOG4658			GO:0043531	AT3G14470.1		NB-ARC domain-containing disease resistance protein
orange1.1g001284m.g	677	667	682	671	612	661	-0.021	0.89829	0.007	0.965129	0.011	0.940187	-0.015	0.925876	-0.144	0.27336	-0.023	0.936026	-0.156	0.505073	PF12460,PF14500	PTHR12891	KOG1967		K15075		AT5G48120.1		ARM repeat superfamily protein
orange1.1g001285m.g	307	374	543	514	660	576	0.288	0.0891465	0.46	0.00285781	0.829	3.56462e-08	0.624	3.56246e-05	1.108	4.42891e-14	0.163	0.553344	0.28	0.299305	PF00855	PTHR22981,PTHR22981:SF73		2.7.11.1			AT5G02950.1		Tudor/PWWP/MBT superfamily protein
orange1.1g001289m.g	4008	3920	4589	4438	4392	4234	-0.032	0.84685	0.179	0.163259	0.195	0.128666	0.11	0.423438	0.132	0.317338	-0.068	0.783911	-0.063	0.818124	PF10458,PF08264,PF00133	PTHR11946,PTHR11946:SF5		6.1.1.9	K01873	GO:0006438,GO:0005737,GO:0005524,GO:0004832,GO:0000166,GO:0006418,GO:0004812	AT1G14610.1	TWN2,VALRS	valyl-tRNA synthetase / valine--tRNA ligase (VALRS)
orange1.1g001290m.g	NA	NA	NA	NA	NA	NA	NA	NA	NA	NA	NA	NA	NA	NA	NA	NA	NA	NA	NA	NA	PF11995,PF00225	PTHR24115,PTHR24115:SF496	KOG0242	3.6.4.4	K11498	GO:0008017,GO:0007018,GO:0005524,GO:0003777,GO:0005871	AT2G21300.1		ATP binding microtubule motor family protein
orange1.1g001292m.g	1677	1861	1199	1182	1333	1299	0.151	0.308481	-0.654	2.45865e-07	-0.483	0.000186806	-0.519	5.23449e-05	-0.33	0.0120776	0.135	0.576013	0.153	0.547922	PF00534	PTHR12526,PTHR12526:SF354					AT5G04480.1		UDP-Glycosyltransferase superfamily protein
orange1.1g001297m.g	98	175	38	38	28	39	0.837	2.98699e-07	-2.171	1.55728e-32	-1.361	2.17543e-11	-2.147	8.39648e-34	-1.832	5.44999e-19	0.024	0.966162	-0.471	0.316356	PF13920,PF00225	PTHR24115,PTHR24115:SF497	KOG0242	3.6.4.4	K11498	GO:0008017,GO:0007018,GO:0005524,GO:0003777,GO:0005871	AT4G39050.1		Kinesin motor family protein
orange1.1g001301m.g	3464	3709	3300	3709	3315	3469	0.099	0.539799	0	0.999178	-0.069	0.65735	-0.096	0.535093	-0.063	0.688674	-0.097	0.714577	0.007	0.986208	PF09358,PF16191,PF16190,PF10585,PF00899	PTHR10953,PTHR10953:SF164			K03178	GO:0008641	AT2G30110.1	ATUBA1,MOS5,UBA1	ubiquitin-activating enzyme 1
orange1.1g001304m.g	1060	783	1112	848	1141	953	-0.436	0.00253592	0.115	0.471595	0.07	0.672969	0.283	0.0573759	0.107	0.497741	0.168	0.507929	0.038	0.913185	PF00122,PF12710,PF16209,PF16212	PTHR24092,PTHR24092:SF72		3.6.3.1	K01530	GO:0046872,GO:0000166,GO:0016021,GO:0015914,GO:0005524,GO:0004012,GO:0000287	AT5G44240.2	ALA2	aminophospholipid ATPase 2
orange1.1g001310m.g	3726	4345	3899	4191	4099	4820	0.222	0.156322	-0.052	0.756749	0.066	0.692801	0.149	0.348418	0.138	0.378234	0.202	0.417915	0.072	0.823561	PF00400	PTHR22847,PTHR22847:SF480	KOG0293,KOG0319,KOG0266			GO:0005515	AT1G80490.2	TPR1	TOPLESS-related 1
orange1.1g001313m.g	NA	NA	NA	NA	NA	NA	NA	NA	NA	NA	NA	NA	NA	NA	NA	NA	NA	NA	NA	NA	PF08263,PF00560,PF13855	PTHR27004,PTHR27004:SF11	KOG0472	2.7.11.1		GO:0005515	AT1G07390.3	AtRLP1,RLP1	receptor like protein 1
orange1.1g001317m.g	5554	5391	3694	3745	3826	3940	-0.043	0.79412	-0.526	2.04914e-05	-0.588	1.70021e-06	-0.452	0.000296262	-0.537	1.22341e-05	0.073	0.775325	0.05	0.863846	PF03110	PTHR31251,PTHR31251:SF3				GO:0005634,GO:0003677	AT1G20980.1	ATSPL14,FBR6,SPL14,SPL1R2	squamosa promoter binding protein-like 14
orange1.1g001320m.g	2	43	7	42	12	49	4.353	6.74799e-21	0.016	0.968075	1.749	0.0139461	0.24	0.461946	2.483	3.28804e-05	0.224	0.682668	0.734	0.417041	PF02892,PF05699,PF14372	PTHR23272	KOG1121			GO:0003677,GO:0046983	AT3G42170.1		BED zinc finger ;hAT family dimerisation domain
orange1.1g001322m.g	1149	1174	946	976	1035	1139	0.032	0.824032	-0.268	0.0143281	-0.28	0.0107043	-0.045	0.730308	-0.15	0.187684	0.223	0.19356	0.13	0.536158	PF13091,PF00614	PTHR18896,PTHR18896:SF64		3.1.4.4	K01115	GO:0003824	AT3G16785.1	PLD ZETA 1,PLDP1,PLDZ1,PLDZETA1	phospholipase D P1
orange1.1g001323m.g	275	453	214	154	176	129	0.723	5.84302e-07	-1.551	7.92417e-26	-0.359	0.0251339	-1.805	2.21055e-34	-0.634	3.50857e-05	-0.254	0.38323	-0.275	0.347703	PF10358	PTHR31344,PTHR31344:SF1					AT3G01810.3
orange1.1g001326m.g	872	1271	1080	948	919	912	0.544	0.000935027	-0.423	0.0101323	0.309	0.0701631	-0.48	0.00345245	0.078	0.685191	-0.057	0.872706	-0.232	0.448415	PF07725,PF00931	PTHR11017,PTHR11017:SF162	KOG4658			GO:0043531	AT5G17680.1		disease resistance protein (TIR-NBS-LRR class), putative
orange1.1g001327m.g	675	937	848	1225	861	1300	0.474	2.24991e-05	0.386	0.000450567	0.33	0.00394373	0.471	1.41534e-05	0.352	0.00179804	0.085	0.686997	0.021	0.937573	PF04576	PTHR31448,PTHR31448:SF10					AT2G30690.1		Protein of unknown function, DUF593
orange1.1g001328m.g	3339	3141	2915	2619	3080	3067	-0.088	0.609834	-0.263	0.071508	-0.196	0.194942	-0.035	0.847798	-0.116	0.458954	0.228	0.344083	0.08	0.799436	PF02463,PF06470	PTHR18937,PTHR18937:SF8			K06669	GO:0051276,GO:0005694,GO:0005524,GO:0005515,GO:0008280,GO:0007064,GO:0006281,GO:0003682	AT2G27170.1	SMC3,TTN7	Structural maintenance of chromosomes (SMC) family protein
orange1.1g001330m.g	5679	6009	7761	9947	7482	11128	0.081	0.543836	0.727	7.41798e-12	0.45	3.51045e-05	0.889	3.45474e-17	0.398	0.00027757	0.162	0.397475	-0.053	0.834524	PF00512,PF02518,PF00072	PTHR24423,PTHR24423:SF514	KOG0519	2.7.13.3		GO:0007165,GO:0000155,GO:0000160	AT2G47430.1	CKI1	Signal transduction histidine kinase
orange1.1g001332m.g	289	525	378	533	418	568	0.866	1.84475e-09	0.02	0.917025	0.393	0.0110417	0.111	0.503801	0.538	0.000282723	0.092	0.751352	0.146	0.626469	PF05904	PTHR33167,PTHR33167:SF3					AT1G13940.1		Plant protein of unknown function (DUF863)
orange1.1g001334m.g	NA	NA	NA	NA	NA	NA	NA	NA	NA	NA	NA	NA	NA	NA	NA	NA	NA	NA	NA	NA	PF00307,PF00225	PTHR24115,PTHR24115:SF512		3.6.4.5	K10406	GO:0005515,GO:0008017,GO:0007018,GO:0005524,GO:0003777,GO:0005871	AT3G44730.1	ATKP1,KP1	kinesin-like protein 1
orange1.1g001339m.g	1188	1391	1330	1471	1494	1616	0.229	0.213398	0.081	0.670878	0.164	0.371775	0.215	0.231003	0.331	0.0504808	0.135	0.669715	0.167	0.6112	PF01429	PTHR34067,PTHR34067:SF1				GO:0005634,GO:0003677	AT5G52230.2	MBD13	methyl-CPG-binding domain protein 13
orange1.1g001344m.g	1336	1401	760	744	802	782	0.07	0.718351	-0.913	1.16929e-09	-0.812	7.65845e-08	-0.841	2.1851e-08	-0.735	1.07121e-06	0.072	0.828439	0.077	0.829301	PF08389	PTHR11223,PTHR11223:SF3			K14289		AT3G05040.1	HST,HST1	ARM repeat superfamily protein
orange1.1g001348m.g	397	351	135	99	127	113	-0.177	0.398446	-1.813	2.43196e-22	-1.558	1.55799e-17	-1.632	4.0846e-19	-1.635	1.43127e-19	0.182	0.647702	-0.077	0.871521	PF01582,PF13855,PF00931	PTHR11017,PTHR11017:SF162	KOG4658			GO:0007165,GO:0005515,GO:0043531	AT4G12010.1		Disease resistance protein (TIR-NBS-LRR class) family
orange1.1g001349m.g	1014	270	423	99	517	171	-1.909	4.91463e-50	-1.462	8.7626e-22	-1.259	1.36674e-23	-0.667	4.69418e-06	-0.971	4.80779e-15	0.794	2.6028e-05	0.289	0.22224	PF00400,PF04564	PTHR22849,PTHR22849:SF13	KOG0315,KOG0316,KOG0279,KOG1036	6.3.2.19		GO:0005515,GO:0016567,GO:0004842	AT3G06880.2		Transducin/WD40 repeat-like superfamily protein
orange1.1g001354m.g	956	785	791	770	993	915	-0.281	0.0653655	-0.03	0.864677	-0.271	0.0695662	0.219	0.153547	0.057	0.735691	0.249	0.296509	0.327	0.178931	PF07714	PTHR24356,PTHR24356:SF155		2.7.11.1		GO:0006468,GO:0004672	AT1G45160.2		Protein kinase superfamily protein
orange1.1g001355m.g	95	161	147	191	150	173	0.757	2.17747e-07	0.246	0.0850428	0.625	3.35446e-05	0.1	0.529845	0.658	6.05525e-06	-0.146	0.545723	0.033	0.925181	PF07724	PTHR11638,PTHR11638:SF68	KOG1051			GO:0005524	AT2G29970.1		Double Clp-N motif-containing P-loop nucleoside triphosphate hydrolases superfamily protein
orange1.1g001357m.g	3178	3163	2386	2486	2772	2923	-0.007	0.975125	-0.347	0.0185681	-0.413	0.00474871	-0.114	0.493476	-0.196	0.203601	0.233	0.34955	0.216	0.422396	PF13424,PF13414,PF07719	PTHR14027,PTHR14027:SF2			K15176	GO:0016593,GO:0016570,GO:0006355	AT2G06210.1	ELF8,VIP6	binding
orange1.1g001359m.g	1640	1474	1294	1197	1259	1247	-0.154	0.252579	-0.3	0.0136002	-0.342	0.00454007	-0.243	0.0518519	-0.381	0.00131477	0.057	0.82331	-0.039	0.890548	PF02091,PF02092	PTHR30075,PTHR30075:SF3		6.1.1.14	K14164	GO:0006426,GO:0005737,GO:0005524,GO:0004820,GO:0000166	AT3G48110.1	EDD,EDD1	glycine-tRNA ligases
orange1.1g001361m.g	285	358	433	471	403	491	0.332	0.103428	0.396	0.03774	0.607	0.00120294	0.455	0.0164258	0.502	0.0076383	0.059	0.883436	-0.104	0.800474	PF01363,PF13713,PF16627,PF08381,PF00415	PTHR22870,PTHR22870:SF219	KOG1427			GO:0046872	AT5G19420.1		Regulator of chromosome condensation (RCC1) family with FYVE zinc finger domain
orange1.1g001365m.g	1952	2120	2173	2239	2220	2299	0.12	0.377394	0.078	0.553919	0.155	0.22068	0.116	0.376665	0.185	0.131026	0.038	0.882422	0.031	0.914571	PF01833,PF00612,PF03859	PTHR23335				GO:0005515,GO:0005634,GO:0003677	AT5G64220.2		Calmodulin-binding transcription activator protein with CG-1 and Ankyrin domains
orange1.1g001366m.g	761	868	486	554	490	575	0.19	0.166651	-0.648	1.19836e-07	-0.645	2.0674e-07	-0.594	1.19859e-06	-0.633	2.53483e-07	0.054	0.843663	0.012	0.97208	PF00069,PF00400	PTHR22847,PTHR22847:SF443	KOG0643,KOG0293,KOG0288		K16240	GO:0006468,GO:0005524,GO:0004672,GO:0005515	AT4G11110.1	SPA2	SPA1-related 2
orange1.1g001368m.g	524	531	400	216	406	331	0.019	0.970522	-1.294	0.000548083	-0.388	0.344793	-0.684	0.0818276	-0.368	0.366458	0.61	0.342567	0.02	0.984844		PTHR21663					AT1G67140.1	SWEETIE	HEAT repeat-containing protein
orange1.1g001369m.g	5736	6392	1952	1049	1661	1022	0.156	0.300137	-2.608	1.2617e-87	-1.554	4.84161e-34	-2.645	3.59328e-90	-1.788	3.06879e-44	-0.037	0.901246	-0.233	0.339504	PF13632,PF14569	PTHR13301,PTHR13301:SF43		2.4.1.29,2.4.1.12	K10999		AT5G64740.1	CESA6,E112,IXR2,PRC1	cellulose synthase 6
orange1.1g001373m.g	4930	6128	1244	847	1440	1251	0.314	0.105829	-2.855	8.6371e-57	-1.985	1.11224e-29	-2.292	8.73562e-39	-1.776	2.30847e-24	0.563	0.0234465	0.21	0.55488	PF13632,PF14569	PTHR13301,PTHR13301:SF43		2.4.1.29,2.4.1.12	K10999		AT2G21770.1	CESA09,CESA9	cellulose synthase A9
orange1.1g001374m.g	1402	1352	866	637	708	546	-0.051	0.746061	-1.086	6.84802e-20	-0.693	6.88197e-09	-1.308	2.86186e-28	-0.985	7.47297e-17	-0.222	0.300836	-0.293	0.171239	PF05911	PTHR31580,PTHR31580:SF4					AT1G47900.1		Plant protein of unknown function (DUF869)
orange1.1g001375m.g	249	390	523	453	551	490	0.65	0.000317677	0.216	0.253464	1.076	4.38852e-10	0.331	0.0729217	1.149	1.73146e-11	0.115	0.741984	0.073	0.85439		PTHR33739,PTHR33739:SF5					AT3G23590.1	MED33A,RFR1	REF4-related 1
orange1.1g001378m.g	1173	1286	1029	1163	1126	1212	0.132	0.291488	-0.144	0.222932	-0.188	0.110162	-0.086	0.495555	-0.058	0.648914	0.057	0.801681	0.129	0.550063	PF01422	PTHR12360,PTHR12360:SF0			K12236	GO:0008270,GO:0006355,GO:0005634,GO:0003700	AT1G10170.1	ATNFXL1,NFXL1	NF-X-like 1
orange1.1g001380m.g	160	85	104	74	104	81	-0.902	1.92699e-05	-0.203	0.421267	-0.629	0.00304668	-0.074	0.792063	-0.629	0.0024332	0.129	0.779561	0	0.999319	PF13905,PF13419,PF01436	PTHR13833,PTHR13833:SF49	KOG2914			GO:0005515	AT1G56500.1		haloacid dehalogenase-like hydrolase family protein
orange1.1g001383m.g	1662	1730	1086	1207	1283	1464	0.058	0.727558	-0.519	6.67368e-05	-0.612	2.31677e-06	-0.241	0.0826073	-0.371	0.00497218	0.277	0.185876	0.241	0.314884	PF00628,PF16135	PTHR24098,PTHR24098:SF5		2.3.1.48		GO:0005515	AT2G27980.1		Acyl-CoA N-acyltransferase with RING/FYVE/PHD-type zinc finger domain
orange1.1g001384m.g	435	202	1076	1086	1275	1252	-1.104	1.77185e-15	2.428	4.28191e-73	1.309	6.6535e-25	2.631	8.22022e-86	1.554	4.81771e-35	0.204	0.357273	0.245	0.282859	PF08263,PF00560,PF00069,PF13855	PTHR27000,PTHR27000:SF54	KOG1187	2.7.11.1		GO:0005515,GO:0006468,GO:0005524,GO:0004672	AT1G74360.1		Leucine-rich repeat protein kinase family protein
orange1.1g001387m.g	2442	2511	2616	2941	2632	2956	0.041	0.821783	0.228	0.105968	0.1	0.516787	0.235	0.100934	0.108	0.473785	0.007	0.980813	0.008	0.98196	PF03178,PF10433	PTHR10644		6.3.2.19	K10610	GO:0005634,GO:0003676	AT4G05420.1	DDB1A	damaged DNA binding protein 1A
orange1.1g001390m.g	1330	1766	1007	1283	1106	1329	0.411	0.000421398	-0.461	5.38011e-05	-0.401	0.000631943	-0.412	0.000348926	-0.266	0.0255762	0.049	0.843669	0.135	0.559163	PF05911	PTHR31580,PTHR31580:SF3					AT2G23360.1		Plant protein of unknown function (DUF869)
orange1.1g001395m.g	1171	1537	1167	1347	1180	1384	0.394	0.00956636	-0.191	0.224511	-0.003	0.986807	-0.152	0.354795	0.012	0.946125	0.038	0.905066	0.016	0.968592	PF05496	PTHR23077,PTHR23077:SF27				GO:0009378,GO:0006310,GO:0006281	AT3G56690.1	CIP111	Cam interacting protein 111
orange1.1g001397m.g	2431	2444	1879	2103	1763	2181	0.008	0.958367	-0.217	0.0577266	-0.372	0.000753966	-0.166	0.164727	-0.464	1.84254e-05	0.051	0.827256	-0.092	0.691113		PTHR12596,PTHR12596:SF2			K18460		AT5G06120.2		ARM repeat superfamily protein
orange1.1g001399m.g	11010	9685	5084	3551	4606	3645	-0.185	0.207415	-1.447	1.96742e-30	-1.115	1.11181e-18	-1.41	5.16428e-29	-1.257	1.99961e-23	0.038	0.897401	-0.142	0.586511	PF13632,PF14569	PTHR13301,PTHR13301:SF33		2.4.1.12	K10999		AT4G32410.1	AtCESA1,CESA1,RSW1	cellulose synthase 1
orange1.1g001402m.g	1325	1145	1362	1341	1230	1161	-0.21	0.0499624	0.228	0.0274185	0.04	0.738778	0.021	0.876987	-0.108	0.32534	-0.207	0.19564	-0.147	0.431328	PF08544,PF00288,PF07959	PTHR32463	KOG4644	2.7.7.30,2.7.1.52	K05305	GO:0005524,GO:0016772	AT1G01220.1	AtFKGP,FKGP	L-fucokinase/GDP-L-fucose pyrophosphorylase
orange1.1g001404m.g	2069	1852	1770	1793	1816	1873	-0.158	0.236834	-0.047	0.736417	-0.224	0.0729344	0.016	0.922589	-0.187	0.136414	0.063	0.79903	0.037	0.896593	PF15469	PTHR13043			K17637	GO:0006893,GO:0000145	AT1G76850.1	SEC5A	exocyst complex component sec5
orange1.1g001405m.g	109	103	141	153	146	174	-0.078	0.736159	0.571	0.0010471	0.374	0.0390363	0.757	6.11505e-06	0.423	0.014869	0.186	0.526581	0.049	0.90502	PF05190,PF05188,PF01624,PF05192,PF00488	PTHR11361,PTHR11361:SF34			K08736	GO:0030983,GO:0006298,GO:0005524	AT4G25540.1	ATMSH3,MSH3	homolog of DNA mismatch repair protein MSH3
orange1.1g001406m.g	2100	1951	1802	1619	1801	1725	-0.106	0.445448	-0.269	0.0266272	-0.22	0.074801	-0.178	0.162343	-0.221	0.0699862	0.09	0.695593	-0.001	0.997014	PF00612,PF03859	PTHR23335,PTHR23335:SF12				GO:0005515,GO:0005634,GO:0003677	AT5G64220.2		Calmodulin-binding transcription activator protein with CG-1 and Ankyrin domains
orange1.1g001409m.g	552	615	532	563	563	581	0.16	0.372546	-0.131	0.445582	-0.049	0.793656	-0.085	0.644394	0.031	0.870426	0.046	0.892264	0.08	0.82052	PF00249	PTHR10641,PTHR10641:SF538			K09422		AT3G18100.1	AtMYB4R1,MYB4R1	myb domain protein 4r1
orange1.1g001412m.g	2384	2468	1275	1400	1434	1598	0.05	0.790796	-0.818	8.8667e-09	-0.902	2.22995e-10	-0.628	1.31736e-05	-0.732	2.75696e-07	0.19	0.471451	0.17	0.556531	PF07714,PF00027,PF00481	PTHR24353,PTHR24353:SF80	KOG0616,KOG0614	2.7.11.12		GO:0006468,GO:0004672,GO:0003824	AT2G20050.1		protein serine/threonine phosphatases;protein kinases;catalytics;cAMP-dependent protein kinase regulators;ATP binding;protein serine/threonine phosphatases
orange1.1g001413m.g	11126	9705	3872	2747	3566	2884	-0.197	0.156669	-1.821	1.92875e-50	-1.523	3.93015e-36	-1.751	5.04271e-47	-1.641	1.12739e-41	0.07	0.789453	-0.119	0.644724	PF13632,PF14569	PTHR13301,PTHR13301:SF61		2.4.1.12	K10999		AT5G05170.1	ATCESA3,ATH-B,CESA3,CEV1,IXR1	Cellulose synthase family protein
orange1.1g001425m.g	1403	1477	1163	1132	1344	1359	0.075	0.636902	-0.384	0.00311284	-0.269	0.0447571	-0.121	0.406829	-0.06	0.689258	0.262	0.207821	0.209	0.379455	PF00046	PTHR33400,PTHR33400:SF1				GO:0003677	AT4G02560.2	LD	Homeodomain-like superfamily protein
orange1.1g001426m.g	NA	NA	NA	NA	NA	NA	NA	NA	NA	NA	NA	NA	NA	NA	NA	NA	NA	NA	NA	NA	PF08263,PF00560,PF13855,PF00069	PTHR27000,PTHR27000:SF92	KOG1187	2.7.11.1		GO:0005515,GO:0006468,GO:0005524,GO:0004672	AT5G48940.1		Leucine-rich repeat transmembrane protein kinase family protein
orange1.1g001429m.g	1490	1631	1762	1627	1840	1852	0.131	0.626809	-0.004	0.989357	0.242	0.313539	0.183	0.464289	0.305	0.190791	0.187	0.656437	0.063	0.905794		PTHR11254,PTHR11254:SF350		6.3.2.19	K10590		AT5G02880.1	UPL4	ubiquitin-protein ligase 4
orange1.1g001432m.g	NA	NA	NA	NA	NA	NA	NA	NA	NA	NA	NA	NA	NA	NA	NA	NA	NA	NA	NA	NA		PTHR34677,PTHR34677:SF1					AT3G48200.1
orange1.1g001434m.g	1585	1991	871	1140	1019	1364	0.329	0.00638036	-0.804	1.42966e-12	-0.862	6.45951e-14	-0.545	2.12015e-06	-0.637	2.88964e-08	0.259	0.164215	0.225	0.300835	PF08263,PF13855,PF00069	PTHR27000,PTHR27000:SF191	KOG1187	2.7.11.1		GO:0005515,GO:0006468,GO:0005524,GO:0004672	AT2G33170.1		Leucine-rich repeat receptor-like protein kinase family protein
orange1.1g001440m.g	223	13	174	10	191	18	-4.17	2.67288e-34	-0.282	0.601804	-0.36	0.238973	0.544	0.245302	-0.219	0.485145	0.826	0.245119	0.141	0.826163	PF08263,PF00560,PF00069,PF13855	PTHR27000,PTHR27000:SF196	KOG1187	2.7.11.1		GO:0005515,GO:0006468,GO:0005524,GO:0004672	AT1G35710.1		Protein kinase family protein with leucine-rich repeat domain
orange1.1g001441m.g	431	400	597	484	686	586	-0.104	0.685187	0.275	0.20911	0.472	0.0238922	0.549	0.00826893	0.674	0.000821448	0.275	0.444712	0.202	0.617185	PF01985	PTHR31846,PTHR31846:SF12	KOG1990			GO:0003723	AT3G01370.1	ATCFM2,CFM2	CRM family member 2
orange1.1g001449m.g	2843	3374	2596	2941	2670	3287	0.247	0.0781687	-0.198	0.150188	-0.131	0.370034	-0.038	0.81925	-0.09	0.5453	0.16	0.493419	0.041	0.897176	PF00564,PF07714	PTHR23257,PTHR23257:SF331	KOG0192	2.7.11.1		GO:0005515,GO:0006468,GO:0004672	AT5G57610.1		Protein kinase superfamily protein with octicosapeptide/Phox/Bem1p domain
orange1.1g001450m.g	2976	3332	2483	2443	2578	2647	0.164	0.328725	-0.447	0.00219727	-0.261	0.0902593	-0.332	0.0277813	-0.206	0.185127	0.115	0.684285	0.054	0.874089		PTHR34802					AT4G01290.2
orange1.1g001451m.g	1189	994	831	622	803	652	-0.257	0.0495351	-0.679	2.36859e-08	-0.516	2.21292e-05	-0.61	5.29575e-07	-0.564	2.67034e-06	0.068	0.793016	-0.048	0.870297	PF03398	PTHR12161,PTHR12161:SF13	KOG2027				AT2G19710.1		Regulator of Vps4 activity in the MVB pathway protein
orange1.1g001457m.g	2259	3444	1988	3207	2072	2977	0.609	4.47375e-07	-0.103	0.450979	-0.184	0.168791	-0.211	0.109205	-0.124	0.363673	-0.107	0.652767	0.06	0.83438	PF13401,PF13855	PTHR23155,PTHR23155:SF554	KOG4658		K13459	GO:0005515	AT4G27190.1		NB-ARC domain-containing disease resistance protein
orange1.1g001458m.g	272	322	314	363	287	364	0.247	0.0762535	0.168	0.215822	0.205	0.139444	0.173	0.209837	0.078	0.602653	0.004	0.988005	-0.128	0.624428	PF00931	PTHR11017,PTHR11017:SF174	KOG4658			GO:0043531	AT5G17680.1		disease resistance protein (TIR-NBS-LRR class), putative
orange1.1g001461m.g	NA	NA	NA	NA	NA	NA	NA	NA	NA	NA	NA	NA	NA	NA	NA	NA	NA	NA	NA	NA	PF08263,PF00069,PF13855	PTHR27000,PTHR27000:SF186	KOG1187	2.7.11.1		GO:0006468,GO:0005524,GO:0004672,GO:0005515	AT5G56040.2		Leucine-rich receptor-like protein kinase family protein
orange1.1g001462m.g	761	1081	507	517	536	616	0.51	0.00075882	-1.066	2.76678e-13	-0.584	0.000119793	-0.814	2.633e-08	-0.501	0.000931528	0.252	0.336578	0.082	0.814072	PF00400,PF13925	PTHR19845,PTHR19845:SF5	KOG0267		K18643	GO:0005515	AT1G61210.1		Transducin/WD40 repeat-like superfamily protein
orange1.1g001464m.g	1594	1385	1241	1331	1422	1504	-0.201	0.188431	-0.057	0.723503	-0.36	0.0105408	0.118	0.454342	-0.163	0.274189	0.176	0.47842	0.196	0.449261	PF00307,PF00225	PTHR24115,PTHR24115:SF477		3.6.4.5	K10406	GO:0005515,GO:0008017,GO:0007018,GO:0005524,GO:0003777,GO:0005871	AT1G63640.1		P-loop nucleoside triphosphate hydrolases superfamily protein with CH (Calponin Homology) domain
orange1.1g001465m.g	1440	1542	1638	1543	1824	1777	0.099	0.537734	0.001	0.994159	0.187	0.19094	0.204	0.154187	0.342	0.0106577	0.203	0.376759	0.155	0.547922	PF04818	PTHR15921	KOG2071		K14400		AT2G36480.3		ENTH/VHS family protein
orange1.1g001466m.g	5580	5815	4329	4623	4718	4913	0.06	0.769586	-0.331	0.0403885	-0.366	0.0229435	-0.243	0.149839	-0.242	0.143713	0.087	0.785182	0.124	0.707057	PF16487,PF16488,PF12764,PF08699,PF16486,PF02170,PF02171	PTHR22891,PTHR22891:SF34			K11593	GO:0005515,GO:0003676	AT1G48410.1	AGO1	Stabilizer of iron transporter SufD / Polynucleotidyl transferase
orange1.1g001468m.g	1565	1807	1285	1432	1485	1499	0.207	0.0870122	-0.335	0.0029473	-0.283	0.0142384	-0.269	0.0194872	-0.076	0.553945	0.066	0.775325	0.207	0.308312	PF08512,PF00557,PF14826,PF08644	PTHR13980					AT4G10710.1	SPT16	global transcription factor C
orange1.1g001473m.g	192	241	162	129	154	176	0.336	0.294206	-0.904	0.00152745	-0.241	0.453587	-0.459	0.127757	-0.308	0.319058	0.445	0.367644	-0.067	0.924685	PF02364	PTHR12741,PTHR12741:SF16		2.4.1.34		GO:0016020,GO:0006075,GO:0003843,GO:0000148	AT1G06490.1	ATGSL07,atgsl7,gsl07	glucan synthase-like 7
orange1.1g001476m.g	831	804	1061	1624	1002	1471	-0.046	0.834215	1.014	8.82011e-11	0.355	0.0345794	0.87	3.26289e-08	0.272	0.109945	-0.143	0.639488	-0.083	0.822096	PF12796,PF00415	PTHR22870,PTHR22870:SF175	KOG1427				AT3G03790.2		ankyrin repeat family protein / regulator of chromosome condensation (RCC1) family protein
orange1.1g001479m.g	376	511	430	486	365	434	0.444	0.00420649	-0.076	0.660832	0.193	0.246284	-0.236	0.144528	-0.045	0.809364	-0.16	0.560024	-0.238	0.398369	PF01753,PF13423	PTHR24006,PTHR24006:SF503	KOG1865	3.4.19.12	K11855		AT1G17110.1	UBP15	ubiquitin-specific protease 15
orange1.1g001481m.g	282	294	259	236	263	273	0.06	0.844134	-0.315	0.19303	-0.121	0.649455	-0.108	0.693588	-0.097	0.718383	0.207	0.631583	0.024	0.967811		PTHR17204,PTHR17204:SF18	KOG1258		K13217		AT5G46400.1	AT PRP39-2,PRP39-2	Tetratricopeptide repeat (TPR)-like superfamily protein
orange1.1g001482m.g	1723	1940	1806	1946	2035	2108	0.172	0.150173	0.005	0.975731	0.069	0.584914	0.12	0.321003	0.241	0.0290572	0.115	0.558907	0.172	0.386902	PF02841,PF02263	PTHR10751,PTHR10751:SF44	KOG2037			GO:0005525,GO:0003924	AT5G46070.1		Guanylate-binding family protein
orange1.1g001492m.g	722	203	470	129	586	149	-1.824	1.01504e-38	-0.659	5.45181e-05	-0.616	7.86117e-06	-0.449	0.00615744	-0.3	0.0342916	0.21	0.486582	0.316	0.196319	PF00862,PF05116,PF00534	PTHR12526,PTHR12526:SF351	KOG0853	2.4.1.14	K00696	GO:0016157,GO:0005985	AT1G04920.1	ATSPS3F,SPS3F	sucrose phosphate synthase 3F
orange1.1g001494m.g	59	1	66	1	44	0	-6.123	3.48652e-24	-0.075	0.968544	0.145	0.717872	-2.762	0.128855	-0.411	0.270957	-2.687	0.355095	-0.556	0.38208	PF08263,PF00560,PF00069,PF13855	PTHR27000,PTHR27000:SF196	KOG1187	2.7.11.1		GO:0005515,GO:0006468,GO:0005524,GO:0004672	AT1G35710.1		Protein kinase family protein with leucine-rich repeat domain
orange1.1g001495m.g	1494	1116	589	458	617	603	-0.42	0.0177696	-1.287	1.21891e-14	-1.342	5.25488e-16	-0.89	1.05034e-07	-1.276	9.34139e-15	0.397	0.141288	0.067	0.870951		PTHR31008,PTHR31008:SF3					AT3G14172.1
orange1.1g001499m.g	993	1076	875	835	910	905	0.117	0.40843	-0.366	0.00273875	-0.181	0.166684	-0.251	0.0477683	-0.125	0.349019	0.115	0.615444	0.056	0.841383	PF10358	PTHR33414,PTHR33414:SF1					AT5G20610.1
orange1.1g001503m.g	2025	2068	1709	1761	1964	1722	0.031	0.852399	-0.232	0.0707332	-0.244	0.0591991	-0.265	0.0398629	-0.044	0.769212	-0.033	0.904625	0.2	0.379154	PF08512,PF00557,PF14826,PF08644	PTHR13980					AT4G10710.1	SPT16	global transcription factor C
orange1.1g001506m.g	4246	4585	2617	2892	3226	3452	0.111	0.546158	-0.665	8.90122e-06	-0.698	3.11706e-06	-0.41	0.00837547	-0.396	0.0101174	0.255	0.327588	0.302	0.266677	PF11942,PF03439,PF00467	PTHR11125			K15172		AT4G08350.1	GTA02,GTA2	global transcription factor group A2
orange1.1g001512m.g	616	637	588	630	693	717	0.051	0.786327	-0.015	0.935785	-0.066	0.696968	0.168	0.288574	0.173	0.262791	0.184	0.472824	0.239	0.361332	PF00046,PF00628	PTHR12628,PTHR12628:SF13	KOG0484			GO:0003677,GO:0005515	AT3G19510.1	HAT3.1	Homeodomain-like protein with RING/FYVE/PHD-type zinc finger domain
orange1.1g001513m.g	267	254	354	318	380	387	-0.066	0.730881	0.322	0.0350186	0.411	0.00565635	0.607	2.41319e-05	0.513	0.000342965	0.285	0.220088	0.103	0.736939	PF00931	PTHR23155,PTHR23155:SF554				GO:0043531	AT4G27220.1		NB-ARC domain-containing disease resistance protein
orange1.1g001514m.g	1786	1765	1097	993	1059	1050	-0.017	0.9107	-0.829	4.79872e-15	-0.704	3.7031e-11	-0.751	1.22535e-12	-0.754	8.90395e-13	0.078	0.724609	-0.05	0.846012	PF08700	PTHR31658,PTHR31658:SF0					AT5G16300.1		Vps51/Vps67 family (components of vesicular transport) protein
orange1.1g001517m.g	786	905	809	800	771	862	0.205	0.136221	-0.179	0.181389	0.043	0.776773	-0.072	0.630685	-0.025	0.873828	0.107	0.659257	-0.068	0.812426	PF10497,PF02373	PTHR12549,PTHR12549:SF12	KOG1356		K15601		AT4G00990.1		Transcription factor jumonji (jmjC) domain-containing protein
orange1.1g001520m.g	1271	1576	1127	1551	1144	1679	0.311	0.0322626	-0.023	0.895415	-0.173	0.253157	0.091	0.573779	-0.15	0.319058	0.114	0.668446	0.022	0.948718	PF04571,PF08235	PTHR12181,PTHR12181:SF12	KOG2116	3.1.3.4	K15728		AT5G42870.1	ATPAH2,PAH2	phosphatidic acid phosphohydrolase 2
orange1.1g001521m.g	267	648	182	402	166	403	1.28	1.07561e-13	-0.685	8.62094e-05	-0.54	0.00469551	-0.686	8.58848e-05	-0.683	0.000250506	-0.001	0.999574	-0.142	0.727778	PF00168,PF08372	PTHR10024,PTHR10024:SF182				GO:0005515	AT5G17980.1		C2 calcium/lipid-binding plant phosphoribosyltransferase family protein
orange1.1g001522m.g	216	160	1074	617	1409	769	-0.432	0.0340621	1.95	7.34133e-28	2.318	1.77833e-40	2.265	2.80437e-37	2.708	3.30767e-54	0.316	0.275202	0.39	0.1851	PF07899	PTHR31791,PTHR31791:SF7					AT5G27220.1		Frigida-like protein
orange1.1g001526m.g	377	426	461	583	471	580	0.176	0.275392	0.45	0.00123864	0.289	0.0499249	0.443	0.00154838	0.321	0.0256261	-0.007	0.981348	0.031	0.928523	PF04851,PF00271	PTHR10799,PTHR10799:SF654		3.6.4.12		GO:0016787,GO:0005524,GO:0003677	AT5G63950.1	CHR24	chromatin remodeling 24
orange1.1g001527m.g	51	40	45	47	53	56	-0.335	0.332905	0.238	0.482939	-0.169	0.626335	0.464	0.145776	0.081	0.817485	0.226	0.686997	0.25	0.682136	PF08263,PF00560,PF00069,PF13855	PTHR27000,PTHR27000:SF160	KOG1187	2.7.11.1		GO:0005515,GO:0006468,GO:0005524,GO:0004672	AT4G20940.1		Leucine-rich receptor-like protein kinase family protein
orange1.1g001530m.g	468	433	103	94	115	114	-0.113	0.559106	-2.208	8.88127e-39	-2.178	5.17422e-38	-1.932	6.22095e-32	-2.016	9.41469e-35	0.277	0.411829	0.162	0.686731							AT5G55820.1
orange1.1g001531m.g	1746	1282	3180	2342	3415	2447	-0.444	0.00452414	0.869	3.91841e-09	0.866	3.65145e-09	0.932	2.51722e-10	0.969	3.11417e-11	0.063	0.847342	0.103	0.751248	PF02347	PTHR11773,PTHR11773:SF4		1.4.4.2	K00281	GO:0055114,GO:0006546,GO:0004375	AT4G33010.1	AtGLDP1,GLDP1	glycine decarboxylase P-protein 1
orange1.1g001536m.g	766	733	780	730	787	887	-0.062	0.726449	-0.006	0.976483	0.028	0.868974	0.274	0.0602907	0.042	0.803656	0.28	0.212423	0.014	0.970467	PF02463	PTHR19306,PTHR19306:SF6					AT5G61460.1	ATRAD18,MIM,SMC6B	P-loop containing nucleoside triphosphate hydrolases superfamily protein
orange1.1g001537m.g	4331	5612	4378	5360	4934	5909	0.374	0.017485	-0.066	0.705388	0.016	0.931623	0.074	0.68399	0.188	0.247345	0.141	0.62142	0.172	0.559113	PF00311	PTHR30523,PTHR30523:SF6		4.1.1.31	K01595	GO:0015977,GO:0008964,GO:0006099	AT1G68750.1	ATPPC4,PPC4	phosphoenolpyruvate carboxylase 4
orange1.1g001541m.g	4092	6387	6087	8592	6021	9259	0.643	5.78967e-05	0.428	0.00828475	0.573	0.000333685	0.536	0.000855354	0.557	0.000470164	0.108	0.736885	-0.016	0.97026	PF00862,PF05116,PF00534	PTHR12526,PTHR12526:SF334	KOG0853	2.4.1.14	K00696	GO:0016157,GO:0005985	AT5G20280.1	ATSPS1F,SPS1F	sucrose phosphate synthase 1F
orange1.1g001544m.g	57	82	7	2	3	10	0.503	0.0359949	-4.848	9.04243e-40	-2.976	2.14162e-19	-3.065	7.56666e-28	-4.276	4.24616e-30	1.783	0.0208904	-1.3	0.230886	PF08263,PF00560,PF00069,PF13855	PTHR27000,PTHR27000:SF31	KOG1187	2.7.11.1		GO:0005515,GO:0006468,GO:0005524,GO:0004672	AT3G47570.1		Leucine-rich repeat protein kinase family protein
orange1.1g001554m.g	77	88	62	41	72	52	0.204	0.431079	-1.085	3.15707e-06	-0.302	0.225945	-0.742	0.00109303	-0.071	0.790118	0.343	0.433963	0.231	0.619302	PF08263,PF00560,PF13855	PTHR27004,PTHR27004:SF37	KOG0472			GO:0005515	AT1G47890.1	AtRLP7,RLP7	receptor like protein 7
orange1.1g001555m.g	1220	1307	1161	1273	1280	1312	0.1	0.552105	-0.038	0.817941	-0.069	0.671076	0.005	0.977673	0.071	0.660041	0.043	0.88799	0.14	0.615635	PF03813	PTHR17972			K14544		AT1G63810.1
orange1.1g001557m.g	121	555	228	655	293	985	2.197	1.65572e-47	0.24	0.114715	0.918	2.25807e-08	0.826	2.43416e-09	1.274	5.33761e-16	0.587	0.000597405	0.356	0.188315	PF00862,PF05116,PF00534	PTHR12526,PTHR12526:SF334	KOG0853	2.4.1.14	K00696	GO:0016157,GO:0005985	AT5G20280.1	ATSPS1F,SPS1F	sucrose phosphate synthase 1F
orange1.1g001559m.g	3253	4278	2770	3104	2907	3688	0.395	0.0034832	-0.463	0.000430297	-0.232	0.0977961	-0.214	0.130589	-0.162	0.257718	0.248	0.257483	0.07	0.817843	PF03435,PF04455,PF05222,PF16653	PTHR11133,PTHR11133:SF14	KOG0172	1.5.1.8,1.5.1.9	K14157	GO:0055114,GO:0016491	AT4G33150.2	LKR,LKR/SDH,SDH	lysine-ketoglutarate reductase/saccharopine dehydrogenase bifunctional enzyme
orange1.1g001561m.g	222	167	663	368	564	338	-0.416	0.00720956	1.143	1.30028e-16	1.579	1.48064e-34	1.021	1.70776e-13	1.345	1.83449e-25	-0.123	0.63257	-0.234	0.308567	PF08263,PF00560,PF13855,PF00069	PTHR27000,PTHR27000:SF24	KOG1187	2.7.11.1		GO:0005515,GO:0006468,GO:0005524,GO:0004672	AT5G53890.1	AtPSKR2,PSKR2	phytosylfokine-alpha receptor 2
orange1.1g001565m.g	363	369	375	257	370	384	0.026	0.949285	-0.524	0.086296	0.047	0.896225	0.054	0.887874	0.029	0.936055	0.578	0.225673	-0.018	0.98196	PF10409,PF02181	PTHR23213,PTHR23213:SF190					AT1G31810.1	AFH14	Formin Homology 14
orange1.1g001566m.g	NA	NA	NA	NA	NA	NA	NA	NA	NA	NA	NA	NA	NA	NA	NA	NA	NA	NA	NA	NA	PF08263,PF13855,PF00069	PTHR27000,PTHR27000:SF190	KOG1187	2.7.11.1		GO:0005515,GO:0006468,GO:0005524,GO:0004672	AT3G02130.1	RPK2,TOAD2	receptor-like protein kinase 2
orange1.1g001568m.g	159	246	366	516	393	579	0.643	0.000119179	1.064	1.59141e-12	1.209	1.48159e-14	1.229	1.34753e-16	1.316	1.88468e-17	0.166	0.543092	0.107	0.745822	PF00690,PF00702,PF00689,PF00122	PTHR24093,PTHR24093:SF358		3.6.3.8	K01537	GO:0046872,GO:0000166	AT4G00900.1	ATECA2,ECA2	ER-type Ca2+-ATPase 2
orange1.1g001570m.g	558	532	473	401	471	433	-0.066	0.737827	-0.41	0.0098937	-0.237	0.154187	-0.298	0.0689779	-0.243	0.137071	0.112	0.719945	-0.006	0.990705	PF01624,PF00488	PTHR11361,PTHR11361:SF82				GO:0030983,GO:0006298,GO:0005524	AT3G24320.1	ATMSH1,CHM,CHM1,MSH1	MUTL protein homolog 1
orange1.1g001572m.g	NA	NA	NA	NA	NA	NA	NA	NA	NA	NA	NA	NA	NA	NA	NA	NA	NA	NA	NA	NA	PF00225	PTHR24115,PTHR24115:SF525		3.6.4.4	K10398	GO:0008017,GO:0007018,GO:0005524,GO:0003777,GO:0005871	AT2G37420.1		ATP binding microtubule motor family protein
orange1.1g001573m.g	498	584	345	412	393	455	0.233	0.164795	-0.507	0.000874386	-0.527	0.000675562	-0.362	0.0204867	-0.339	0.030303	0.145	0.616445	0.187	0.538159	PF02463	PTHR19306,PTHR19306:SF1				GO:0030915,GO:0006281,GO:0000724	AT5G15920.1	SMC5	structural maintenance of chromosomes 5
orange1.1g001574m.g	2	27	6	11	8	17	3.686	4.03153e-09	-1.236	0.0155669	1.653	0.0398648	-0.634	0.222619	1.897	0.0113003	0.601	0.516237	0.244	0.86685	PF13632,PF14569	PTHR13301,PTHR13301:SF59		2.4.1.12	K10999		AT5G44030.1	CESA4,IRX5,NWS2	cellulose synthase A4
orange1.1g001578m.g	3050	2577	2061	1768	2014	2022	-0.242	0.0607724	-0.544	4.99384e-06	-0.566	1.86479e-06	-0.351	0.00430774	-0.598	3.77725e-07	0.193	0.360254	-0.033	0.913185	PF13371,PF13414	PTHR23083,PTHR23083:SF443	KOG0548				AT4G37460.1	SRFR1	Tetratricopeptide repeat (TPR)-like superfamily protein
orange1.1g001583m.g	3759	3656	3765	3741	4188	4387	-0.04	0.802748	0.033	0.819709	0.003	0.986089	0.263	0.0381202	0.156	0.233375	0.23	0.254638	0.153	0.510931	PF04564,PF10408	PTHR13931,PTHR13931:SF2		6.3.2.19	K10597	GO:0016567,GO:0004842,GO:0034450,GO:0006511,GO:0000151	AT5G15400.1		U-box domain-containing protein
orange1.1g001584m.g	1402	1590	1308	1315	1316	1316	0.184	0.259752	-0.275	0.0662873	-0.099	0.553081	-0.275	0.0706317	-0.09	0.586931	0	0.999728	0.009	0.981787	PF03810,PF02985	PTHR10527,PTHR10527:SF6				GO:0008536,GO:0006886,GO:0005515	AT4G27640.1		ARM repeat superfamily protein
orange1.1g001585m.g	1232	1744	1488	1517	1524	1587	0.502	6.66608e-05	-0.201	0.129854	0.274	0.0374307	-0.136	0.333325	0.308	0.0166055	0.065	0.805783	0.035	0.911898	PF08506,PF03810	PTHR10997,PTHR10997:SF35				GO:0006886,GO:0008536	AT2G31660.1	SAD2,URM9	ARM repeat superfamily protein
orange1.1g001588m.g	2104	2665	3228	3687	3015	3486	0.342	0.00566715	0.468	7.46963e-05	0.618	1.23585e-07	0.387	0.00129386	0.519	1.00053e-05	-0.081	0.735057	-0.099	0.690844	PF00806,PF07990	PTHR12537,PTHR12537:SF78			K17943	GO:0003723	AT2G29200.1	APUM1,PUM1	pumilio 1
orange1.1g001595m.g	1068	1173	633	749	707	831	0.137	0.255998	-0.649	4.41583e-10	-0.754	6.93213e-13	-0.499	1.77513e-06	-0.595	1.15325e-08	0.15	0.436415	0.159	0.445569	PF05964,PF02928,PF02375,PF05965,PF02373	PTHR10694,PTHR10694:SF41	KOG1246		K11446	GO:0005634	AT4G20400.1	JMJ14,PKDM7B	JUMONJI 14
orange1.1g001596m.g	1159	1416	1221	1339	1395	1386	0.289	0.0682793	-0.08	0.636698	0.076	0.66092	-0.032	0.86724	0.268	0.0818594	0.048	0.882739	0.192	0.495368	PF03914	PTHR12048			K14832		AT1G72440.1	EDA25,SWA2	CCAAT-binding factor
orange1.1g001602m.g	2706	2541	2156	2069	2098	2287	-0.09	0.502191	-0.297	0.00919103	-0.327	0.00393837	-0.152	0.215792	-0.367	0.00104845	0.145	0.472995	-0.039	0.881326	PF10475	PTHR14146	KOG3691		K06111		AT3G10380.1	ATSEC8,SEC8	subunit of exocyst complex 8
orange1.1g001604m.g	208	385	313	478	327	461	0.891	1.13224e-08	0.311	0.051658	0.595	0.000235185	0.261	0.113466	0.655	3.55917e-05	-0.051	0.87964	0.06	0.872626							AT3G58770.1
orange1.1g001612m.g	48	26	66	30	68	42	-0.869	0.00471946	0.222	0.536583	0.462	0.102943	0.656	0.0370305	0.505	0.0637087	0.434	0.391344	0.044	0.945017	PF08263,PF13855	PTHR27004,PTHR27004:SF37	KOG0472			GO:0005515	AT1G45616.1	AtRLP6,RLP6	receptor like protein 6
orange1.1g001613m.g	6	16	11	16	17	27	1.334	0.00485804	-0.013	0.981607	0.754	0.160425	0.709	0.0616626	1.416	0.00158739	0.722	0.21301	0.662	0.392227	PF00076,PF12872,PF00023,PF12796	PTHR24198,PTHR24198:SF67	KOG4214			GO:0003676,GO:0005515	AT3G28880.1		Ankyrin repeat family protein
orange1.1g001615m.g	2436	2213	1773	1745	1887	1878	-0.138	0.337851	-0.343	0.00683244	-0.457	0.000237443	-0.237	0.0734542	-0.368	0.00334309	0.106	0.662782	0.089	0.738519	PF00270,PF00271,PF07717,PF04408	PTHR18934,PTHR18934:SF100		3.6.4.13,3.6.4.12	K14442	GO:0005524,GO:0003676,GO:0004386	AT2G35920.1		RNA helicase family protein
orange1.1g001616m.g	2030	327	2332	1215	2244	1133	-2.63	3.2242e-111	1.891	4.50033e-58	0.2	0.0951509	1.789	2.12434e-52	0.145	0.235389	-0.102	0.649046	-0.055	0.831939	PF00690,PF12710,PF00122,PF00689	PTHR24093,PTHR24093:SF292		3.6.3.8	K01537	GO:0046872,GO:0000166	AT3G63380.1		ATPase E1-E2 type family protein / haloacid dehalogenase-like hydrolase family protein
orange1.1g001617m.g	482	484	230	147	241	194	0.005	0.978876	-1.712	6.36074e-31	-1.067	1.77501e-13	-1.316	4.79084e-20	-0.997	2.48096e-12	0.396	0.109277	0.069	0.847233	PF00225	PTHR24115,PTHR24115:SF463		3.6.4.4	K10395	GO:0008017,GO:0007018,GO:0005524,GO:0003777,GO:0005871	AT5G47820.1	FRA1	P-loop containing nucleoside triphosphate hydrolases superfamily protein
orange1.1g001620m.g	294	660	205	457	170	569	1.164	3.05956e-14	-0.53	0.000705754	-0.525	0.00205887	-0.215	0.204883	-0.787	1.98882e-06	0.315	0.216361	-0.262	0.422066	PF07765	PTHR31631,PTHR31631:SF0		2.7.13.3			AT2G22560.1		Kinase interacting (KIP1-like) family protein
orange1.1g001624m.g	NA	NA	NA	NA	NA	NA	NA	NA	NA	NA	NA	NA	NA	NA	NA	NA	NA	NA	NA	NA	PF08263,PF13855	PTHR27004,PTHR27004:SF37	KOG0472			GO:0005515	AT1G45616.1	AtRLP6,RLP6	receptor like protein 6
orange1.1g001627m.g	834	1008	981	1064	1055	1210	0.275	0.0588205	0.078	0.616168	0.235	0.103392	0.262	0.0650021	0.341	0.0133832	0.185	0.439576	0.105	0.712394	PF02148,PF13423	PTHR24006	KOG1873	3.4.19.12	K11844	GO:0008270	AT1G04860.1	ATUBP2,UBP2	ubiquitin-specific protease 2
orange1.1g001628m.g	1180	1699	2058	1936	1872	1795	0.527	3.46565e-06	0.188	0.117268	0.802	4.04188e-13	0.079	0.552994	0.666	1.97077e-09	-0.109	0.610897	-0.136	0.539239	PF08596	PTHR10241,PTHR10241:SF27	KOG1983				AT4G35560.1		Transducin/WD40 repeat-like superfamily protein
orange1.1g001632m.g	300	293	377	312	368	323	-0.031	0.86555	0.089	0.563175	0.331	0.0151928	0.138	0.359918	0.294	0.0296945	0.049	0.864885	-0.037	0.907077	PF01535,PF13041	PTHR24015,PTHR24015:SF321					AT5G27270.1	EMB976	Tetratricopeptide repeat (TPR)-like superfamily protein
orange1.1g001634m.g	1162	1217	1219	1455	1268	1432	0.068	0.672056	0.257	0.052055	0.07	0.64132	0.235	0.0826007	0.128	0.364235	-0.022	0.939489	0.058	0.844968	PF04096,PF12110	PTHR23198,PTHR23198:SF0	KOG0845		K14297	GO:0006810,GO:0005643	AT1G80680.1	MOS3,NUP96,PRE,SAR3	SUPPRESSOR OF AUXIN RESISTANCE 3
orange1.1g001636m.g	3268	4026	852	996	822	1192	0.301	0.0193611	-2.015	9.97068e-63	-1.939	2.52232e-57	-1.758	3.59135e-49	-1.991	1.07893e-60	0.258	0.210157	-0.052	0.862631	PF00328	PTHR12750,PTHR12750:SF12		2.7.4.24,2.7.4.21	K13024	GO:0003993	AT5G15070.1		Phosphoglycerate mutase-like family protein
orange1.1g001638m.g	316	552	335	423	395	545	0.809	1.54528e-07	-0.385	0.0155232	0.089	0.638137	-0.022	0.916504	0.326	0.0475528	0.364	0.126916	0.237	0.429525	PF00690,PF12515,PF12710,PF00689,PF00122	PTHR24093,PTHR24093:SF340		3.6.3.8	K01537	GO:0005516,GO:0046872,GO:0000166	AT3G57330.1	ACA11	autoinhibited Ca2+-ATPase 11
orange1.1g001640m.g	11	20	6	15	7	25	0.858	0.0848525	-0.376	0.447148	-0.812	0.174377	0.364	0.441458	-0.691	0.224586	0.74	0.299502	0.121	0.934879	PF13920	PTHR10044,PTHR10044:SF103	KOG4172	6.3.2.19			AT1G30860.1		RING/U-box superfamily protein
orange1.1g001641m.g	160	271	86	137	97	151	0.759	6.03706e-07	-0.978	1.5328e-10	-0.894	2.08195e-07	-0.847	1.87168e-08	-0.717	1.67493e-05	0.132	0.680117	0.177	0.638782	PF00225	PTHR24115,PTHR24115:SF475		3.6.4.4	K10395	GO:0008017,GO:0007018,GO:0005524,GO:0003777,GO:0005871	AT5G47820.2	FRA1	P-loop containing nucleoside triphosphate hydrolases superfamily protein
orange1.1g001642m.g	189	218	165	140	193	189	0.212	0.433047	-0.637	0.00674699	-0.186	0.482836	-0.206	0.429078	0.036	0.900821	0.431	0.26539	0.222	0.635227	PF13812,PF01535,PF13041	PTHR24015,PTHR24015:SF290					AT5G14770.1		Tetratricopeptide repeat (TPR)-like superfamily protein
orange1.1g001645m.g	108	121	102	109	103	100	0.167	0.429236	-0.155	0.439273	-0.085	0.69662	-0.265	0.171833	-0.068	0.751487	-0.11	0.763144	0.017	0.973793	PF13812,PF01535,PF13041	PTHR24015,PTHR24015:SF752					AT5G06400.1		Pentatricopeptide repeat (PPR) superfamily protein
orange1.1g001646m.g	1458	1747	1026	1115	1014	1065	0.261	0.0354455	-0.648	1.57071e-08	-0.506	1.52885e-05	-0.714	3.69459e-10	-0.524	6.3179e-06	-0.067	0.784812	-0.018	0.953449	PF00534	PTHR12526,PTHR12526:SF412					AT4G01210.1		glycosyl transferase family 1 protein
orange1.1g001648m.g	783	765	688	615	761	704	-0.031	0.885704	-0.316	0.0540885	-0.183	0.291083	-0.121	0.507215	-0.04	0.836779	0.195	0.491929	0.143	0.657574	PF00569,PF00249,PF04433,PF16495	PTHR12802,PTHR12802:SF39	KOG1279		K11649	GO:0008270,GO:0005515	AT4G34430.3	ATSWI3D,CHB3	DNA-binding family protein
orange1.1g001649m.g	1153	1404	1090	1221	1201	1381	0.285	0.0558456	-0.201	0.173781	-0.079	0.626997	-0.024	0.895331	0.06	0.716704	0.177	0.479492	0.14	0.620572	PF08711	PTHR15141,PTHR15141:SF48				GO:0006351,GO:0005634,GO:0003677	AT4G24200.1		Transcription elongation factor (TFIIS) family protein
orange1.1g001651m.g	88	173	143	191	179	281	0.984	3.46637e-07	0.14	0.501854	0.711	0.000392687	0.693	0.00011664	1.034	5.01644e-08	0.552	0.0236729	0.323	0.349822	PF04576	PTHR31448,PTHR31448:SF3					AT1G70750.1		Protein of unknown function, DUF593
orange1.1g001653m.g	16	22	13	6	16	5	0.466	0.235884	-1.879	6.73782e-06	-0.35	0.428643	-2.345	3.83139e-08	-0.03	0.947344	-0.466	0.671077	0.32	0.694839	PF13855	PTHR27004,PTHR27004:SF11	KOG0472	2.7.11.1		GO:0005515	AT1G07390.3	AtRLP1,RLP1	receptor like protein 1
orange1.1g001656m.g	216	217	208	214	186	203	0.019	0.927978	-0.03	0.875906	-0.05	0.787221	-0.114	0.521491	-0.212	0.196709	-0.084	0.78833	-0.162	0.605544	PF06733,PF13307	PTHR11472,PTHR11472:SF34		3.6.4.12	K11136	GO:0005524,GO:0004003,GO:0003677,GO:0016818,GO:0008026,GO:0006139,GO:0003676	AT1G79950.1		RAD3-like DNA-binding helicase protein
orange1.1g001658m.g	472	277	424	410	470	439	-0.764	4.51728e-11	0.563	2.46556e-06	-0.155	0.222825	0.659	1.81178e-08	-0.004	0.979397	0.096	0.669348	0.151	0.498884	PF13855,PF07714,PF11721	PTHR27006,PTHR27006:SF44	KOG1187	2.7.11.1		GO:0005515,GO:0006468,GO:0004672	AT1G56130.1		Leucine-rich repeat transmembrane protein kinase
orange1.1g001663m.g	403	349	231	109	195	91	-0.206	0.211094	-1.684	2.55359e-27	-0.802	5.54291e-08	-1.948	5.92836e-36	-1.044	7.35243e-13	-0.264	0.404119	-0.242	0.408969	PF02181	PTHR23213,PTHR23213:SF220					AT3G25500.1	AFH1,AHF1,ATFH1,FH1	formin homology 1
orange1.1g001665m.g	454	410	453	421	465	462	-0.148	0.433565	0.04	0.835768	-0.003	0.988979	0.173	0.334598	0.036	0.855739	0.133	0.667402	0.038	0.922999	PF00171	PTHR11699,PTHR11699:SF163	KOG2451,KOG2450	1.2.1.27	K00140	GO:0055114,GO:0016491,GO:0008152	AT2G14170.1	ALDH6B2	aldehyde dehydrogenase 6B2
orange1.1g001666m.g	NA	NA	NA	NA	NA	NA	NA	NA	NA	NA	NA	NA	NA	NA	NA	NA	NA	NA	NA	NA	PF00307,PF00225	PTHR24115,PTHR24115:SF468		3.6.4.5	K10406	GO:0005515,GO:0008017,GO:0007018,GO:0005524,GO:0003777,GO:0005871	AT5G27000.1	ATK4,KATD	kinesin 4
orange1.1g001668m.g	12	24	15	14	13	15	0.993	0.0424109	-0.786	0.0979663	0.221	0.703033	-0.732	0.126591	0.095	0.87416	0.054	0.962056	-0.126	0.915945	PF00271,PF02889			3.6.4.12	K15271		AT3G27730.1	MER3,RCK	ATP binding;ATP-dependent helicases;DNA helicases
orange1.1g001672m.g	1131	1172	1368	1525	1276	1368	0.053	0.70129	0.378	0.0005013	0.275	0.0142626	0.221	0.0534846	0.174	0.131064	-0.157	0.407326	-0.1	0.652562	PF13725,PF08351,PF05127,PF13718	PTHR10925,PTHR10925:SF5		2.3.1.193	K14521	GO:0008080	AT1G10490.1		Domain of unknown function (DUF1726) ;Putative ATPase (DUF699)
orange1.1g001676m.g	2567	2450	2161	2025	2462	2358	-0.067	0.711563	-0.274	0.0662528	-0.248	0.102159	-0.055	0.755868	-0.06	0.724701	0.219	0.379148	0.188	0.48892	PF00512,PF02518,PF00072,PF03924	PTHR24423,PTHR24423:SF381		2.7.13.3	K14489	GO:0007165,GO:0000155,GO:0000160	AT1G27320.1	AHK3,HK3	histidine kinase 3
orange1.1g001679m.g	81	133	47	71	48	104	0.71	0.00103671	-0.891	3.13951e-05	-0.795	0.000970562	-0.364	0.0997403	-0.76	0.00113592	0.526	0.113064	0.035	0.958023	PF11721,PF00225	PTHR24115,PTHR24115:SF339		3.6.4.5	K10406	GO:0008017,GO:0007018,GO:0005524,GO:0003777,GO:0005871	AT2G22610.2		Di-glucose binding protein with Kinesin motor domain
orange1.1g001680m.g	846	859	770	647	701	654	0.027	0.900618	-0.411	0.00943362	-0.134	0.448975	-0.396	0.0131997	-0.27	0.0972972	0.015	0.968933	-0.136	0.673446	PF13920,PF00271,PF00176	PTHR10799,PTHR10799:SF777		3.6.4.12		GO:0005524	AT1G50410.1		SNF2 domain-containing protein / helicase domain-containing protein / zinc finger protein-related
orange1.1g001681m.g	4261	4281	4102	3660	4390	4461	0.007	0.971902	-0.226	0.129768	-0.054	0.748609	0.059	0.736374	0.043	0.801759	0.285	0.214429	0.098	0.748411	PF08295,PF02671	PTHR12346,PTHR12346:SF8	KOG4204		K11644	GO:0006355	AT1G70060.1	SNL4	SIN3-like 4
orange1.1g001683m.g	30	28	16	14	20	15	-0.107	0.778221	-1.004	0.00313584	-0.946	0.00451075	-0.883	0.00737614	-0.61	0.0517957	0.121	0.880402	0.336	0.639086	PF01363,PF08381,PF00415	PTHR22870,PTHR22870:SF177	KOG1427			GO:0046872	AT1G65920.1		Regulator of chromosome condensation (RCC1) family with FYVE zinc finger domain
orange1.1g001684m.g	NA	NA	NA	NA	NA	NA	NA	NA	NA	NA	NA	NA	NA	NA	NA	NA	NA	NA	NA	NA	PF08699,PF16486,PF02170,PF02171	PTHR22891,PTHR22891:SF9			K11593	GO:0005515,GO:0003676	AT1G69440.1	AGO7,ZIP	Argonaute family protein
orange1.1g001685m.g	1764	1987	1537	1598	1664	1774	0.172	0.19949	-0.315	0.00997826	-0.197	0.124883	-0.164	0.213177	-0.083	0.544192	0.151	0.485641	0.114	0.641217	PF00806,PF07990	PTHR12537,PTHR12537:SF71	KOG1488		K17943	GO:0003723	AT3G10360.1	APUM4,PUM4	pumilio 4
orange1.1g001687m.g	2857	2951	1476	1474	1636	1712	0.047	0.811193	-1.001	3.56667e-12	-0.952	4.31384e-11	-0.786	5.92889e-08	-0.804	2.67273e-08	0.215	0.411855	0.148	0.624223	PF00397,PF01846	PTHR11864,PTHR11864:SF21	KOG0152		K12821	GO:0005515	AT3G19670.1	ATPRP40B,PRP40B	pre-mRNA-processing protein 40B
orange1.1g001688m.g	3231	2919	2868	2996	3020	3223	-0.146	0.304389	0.037	0.800873	-0.172	0.199792	0.142	0.30207	-0.097	0.487862	0.105	0.661176	0.075	0.784826	PF00632	PTHR11254,PTHR11254:SF281		6.3.2.19	K10589	GO:0004842	AT3G17205.3	UPL6	ubiquitin protein ligase 6
orange1.1g001690m.g	1527	1591	1702	1706	1910	1883	0.061	0.766776	0.101	0.573581	0.158	0.367218	0.243	0.152509	0.324	0.0453952	0.142	0.635133	0.166	0.598738	PF04564	PTHR22849,PTHR22849:SF33	KOG0166	6.3.2.19		GO:0016567,GO:0004842	AT1G76390.2		ARM repeat superfamily protein
orange1.1g001693m.g	1412	598	988	543	868	557	-1.236	4.23836e-21	-0.142	0.36023	-0.514	0.000131626	-0.106	0.517427	-0.701	1.03608e-07	0.036	0.90718	-0.187	0.471032	PF11995,PF00225	PTHR24115,PTHR24115:SF405	KOG4280	3.6.4.4	K11498	GO:0008017,GO:0007018,GO:0005524,GO:0003777,GO:0005871	AT3G51150.1		ATP binding microtubule motor family protein
orange1.1g001695m.g	1607	1924	1366	1464	1686	1770	0.261	0.15346	-0.394	0.0200345	-0.233	0.193897	-0.121	0.528411	0.07	0.721217	0.273	0.338327	0.303	0.310903		PTHR23172,PTHR23172:SF33					AT1G75310.1	AUL1	auxin-like 1 protein
orange1.1g001696m.g	NA	NA	NA	NA	NA	NA	NA	NA	NA	NA	NA	NA	NA	NA	NA	NA	NA	NA	NA	NA	PF08372,PF00168	PTHR10024,PTHR10024:SF256	KOG1028			GO:0005515	AT5G48060.1		C2 calcium/lipid-binding plant phosphoribosyltransferase family protein
orange1.1g001697m.g	2334	2301	1512	1363	1591	1636	-0.02	0.917139	-0.755	4.3849e-08	-0.625	7.03856e-06	-0.492	0.000494407	-0.552	7.4939e-05	0.263	0.266667	0.073	0.821492	PF10475,PF07928	PTHR12965,PTHR12965:SF0			K17600	GO:0042147	AT4G19490.2	ATVPS54,VPS54	VPS54
orange1.1g001700m.g	56	97	60	69	51	50	0.802	0.000315731	-0.496	0.0259199	0.12	0.665142	-0.953	1.27421e-05	-0.116	0.675266	-0.457	0.221254	-0.236	0.622871	PF08263,PF00560,PF00069	PTHR27000,PTHR27000:SF8	KOG1187	2.7.11.1		GO:0005515,GO:0006468,GO:0005524,GO:0004672	AT2G27060.1		Leucine-rich repeat protein kinase family protein
orange1.1g001701m.g	647	681	464	558	506	634	0.077	0.672276	-0.288	0.0590366	-0.477	0.00136606	-0.106	0.532552	-0.354	0.0181985	0.182	0.491341	0.124	0.69133	PF11934,PF01857,PF01858	PTHR13742,PTHR13742:SF17			K04681	GO:0051726,GO:0005634,GO:0006357,GO:0007049,GO:0006351	AT3G12280.2	ATRBR1,RB,RB1,RBR,RBR1	retinoblastoma-related 1
orange1.1g001703m.g	701	513	1025	671	929	643	-0.448	0.000909775	0.385	0.0042755	0.547	1.92947e-05	0.323	0.0189652	0.407	0.00174348	-0.062	0.824659	-0.141	0.582495	PF02893,PF00168,PF16016	PTHR10774,PTHR10774:SF94	KOG1032			GO:0005515	AT5G50170.1		C2 calcium/lipid-binding and GRAM domain containing protein
orange1.1g001704m.g	969	939	733	737	712	789	-0.043	0.823177	-0.35	0.0176566	-0.402	0.00609947	-0.252	0.100514	-0.443	0.00213687	0.098	0.734595	-0.041	0.908084	PF12937	PTHR24006,PTHR24006:SF502	KOG1947,KOG4341			GO:0005515	AT4G33210.1	SLOMO	F-box family protein
orange1.1g001705m.g	3497	9230	2470	9757	2941	11800	1.4	1.8392e-20	0.08	0.658166	-0.501	0.00157577	0.354	0.0293283	-0.25	0.134066	0.274	0.298291	0.252	0.386902	PF00862,PF05116,PF00534	PTHR12526,PTHR12526:SF358	KOG0853	2.4.1.14	K00696	GO:0016157,GO:0005985	AT4G10120.2	ATSPS4F	Sucrose-phosphate synthase family protein
orange1.1g001706m.g	164	305	790	885	855	906	0.9	6.24676e-07	1.537	2.40476e-20	2.273	1.16044e-39	1.571	2.84726e-21	2.388	8.02513e-44	0.034	0.929532	0.115	0.751892	PF08263,PF00069	PTHR27000,PTHR27000:SF155	KOG1187	2.7.11.1		GO:0006468,GO:0005524,GO:0004672	AT5G25930.1		Protein kinase family protein with leucine-rich repeat domain
orange1.1g001707m.g	1927	2092	1899	2157	2024	2075	0.12	0.419721	0.044	0.77033	-0.02	0.899893	-0.013	0.941197	0.072	0.621985	-0.056	0.833974	0.092	0.732669	PF05496	PTHR23074,PTHR23074:SF95		3.6.1.3		GO:0009378,GO:0006310,GO:0006281	AT1G50140.1		P-loop containing nucleoside triphosphate hydrolases superfamily protein
orange1.1g001709m.g	1088	1827	758	858	690	823	0.749	1.38338e-08	-1.09	8.51766e-17	-0.52	0.000150635	-1.151	1.16864e-18	-0.655	1.18626e-06	-0.061	0.836595	-0.135	0.632922	PF01764	PTHR21493,PTHR21493:SF84		3.1.1.3		GO:0006629	AT3G07400.1		lipase class 3 family protein
orange1.1g001710m.g	NA	NA	NA	NA	NA	NA	NA	NA	NA	NA	NA	NA	NA	NA	NA	NA	NA	NA	NA	NA	PF08263,PF00560,PF13855,PF00069	PTHR27000,PTHR27000:SF31	KOG1187	2.7.11.1		GO:0005515,GO:0006468,GO:0005524,GO:0004672	AT3G47570.1		Leucine-rich repeat protein kinase family protein
orange1.1g001712m.g	633	787	768	882	777	926	0.315	0.0102148	0.165	0.186836	0.282	0.0209795	0.235	0.0544605	0.298	0.0128825	0.071	0.764077	0.016	0.957774		PTHR33977,PTHR33977:SF1					AT4G13970.1		zinc ion binding
orange1.1g001713m.g	2606	3058	2619	2750	3069	2912	0.231	0.21486	-0.153	0.405278	0.008	0.968005	-0.071	0.728518	0.237	0.182928	0.082	0.815277	0.228	0.46831	PF16078,PF16870,PF00676,PF02779	PTHR23152,PTHR23152:SF8		1.2.4.2	K00164	GO:0016624,GO:0008152,GO:0055114,GO:0030976,GO:0006099,GO:0004591	AT5G65750.1		2-oxoglutarate dehydrogenase, E1 component
orange1.1g001719m.g	NA	NA	NA	NA	NA	NA	NA	NA	NA	NA	NA	NA	NA	NA	NA	NA	NA	NA	NA	NA	PF08263,PF00560,PF13855	PTHR27004,PTHR27004:SF11	KOG0472	2.7.11.1		GO:0005515	AT1G74190.1	AtRLP15,RLP15	receptor like protein 15
orange1.1g001720m.g	2985	2973	2424	2244	2413	2402	-0.005	0.975242	-0.406	0.000819688	-0.301	0.0158385	-0.308	0.0135682	-0.307	0.0128265	0.098	0.67932	-0.006	0.985834	PF04810,PF08033,PF04815,PF04811	PTHR13803,PTHR13803:SF11			K14007	GO:0030127,GO:0008270,GO:0006888,GO:0006886	AT3G07100.1	ERMO2,SEC24A	Sec23/Sec24 protein transport family protein
orange1.1g001724m.g	311	402	468	540	428	492	0.375	0.00861517	0.424	0.00160767	0.592	1.11622e-05	0.29	0.0381635	0.466	0.000601919	-0.134	0.581462	-0.126	0.642205	PF12872,PF01936	PTHR14379,PTHR14379:SF6				GO:0010468,GO:0005777	AT5G09840.1		Putative endonuclease or glycosyl hydrolase
orange1.1g001725m.g	14967	16055	8993	8194	9614	8568	0.101	0.474971	-0.97	1.71512e-17	-0.735	1.71823e-10	-0.906	2.15366e-15	-0.638	3.23118e-08	0.064	0.79384	0.096	0.698172	PF00567,PF00565	PTHR12302,PTHR12302:SF2		3.1.31.1	K15979	GO:0035194,GO:0003712	AT5G07350.1	AtTudor1,TSN1,Tudor1	TUDOR-SN protein 1
orange1.1g001726m.g	NA	NA	NA	NA	NA	NA	NA	NA	NA	NA	NA	NA	NA	NA	NA	NA	NA	NA	NA	NA	PF14383	PTHR34282,PTHR34282:SF1					AT5G42710.1
orange1.1g001727m.g	NA	NA	NA	NA	NA	NA	NA	NA	NA	NA	NA	NA	NA	NA	NA	NA	NA	NA	NA	NA	PF05911	PTHR31580,PTHR31580:SF8	KOG3385				AT2G23360.1		Plant protein of unknown function (DUF869)
orange1.1g001728m.g	537	860	623	943	731	1152	0.681	0.000268608	0.133	0.520838	0.218	0.287068	0.421	0.0268875	0.448	0.018013	0.288	0.363489	0.229	0.522266	PF02362,PF06507	PTHR31384,PTHR31384:SF21				GO:0003677,GO:0009725,GO:0006355,GO:0005634	AT1G19220.1	ARF11,ARF19,IAA22	auxin response factor 19
orange1.1g001729m.g	482	1189	376	530	320	482	1.303	4.91216e-28	-1.168	1.03895e-22	-0.357	0.00780155	-1.305	3.41015e-28	-0.592	4.38968e-06	-0.137	0.557868	-0.236	0.335999	PF00270,PF00271	PTHR18934,PTHR18934:SF129	KOG0920	3.6.4.13		GO:0005524,GO:0003676	AT2G47680.1		zinc finger (CCCH type) helicase family protein
orange1.1g001730m.g	2228	2139	1811	1788	2014	2123	-0.058	0.710009	-0.259	0.0417156	-0.299	0.0181958	-0.012	0.94307	-0.145	0.276483	0.247	0.216325	0.153	0.519826	PF05193,PF00675,PF16187	PTHR11851,PTHR11851:SF123		3.4.24.61	K01411		AT1G06900.1		Insulinase (Peptidase family M16) family protein
orange1.1g001733m.g	55	13	117	15	110	19	-2.043	6.09816e-15	0.101	0.818401	1.085	5.67206e-10	0.528	0.143435	0.994	8.79735e-09	0.426	0.462222	-0.091	0.804162	PF00514,PF04564	PTHR22849,PTHR22849:SF3	KOG4199	6.3.2.19		GO:0005515,GO:0016567,GO:0004842	AT1G68940.1		Armadillo/beta-catenin-like repeat family protein
orange1.1g001737m.g	7489	5890	4491	4176	4169	4439	-0.346	0.0108274	-0.496	0.000133832	-0.738	6.96189e-09	-0.408	0.00204064	-0.845	2.37965e-11	0.088	0.739113	-0.107	0.694826	PF00149	PTHR34211,PTHR34211:SF2				GO:0016787	AT4G11800.1		Calcineurin-like metallo-phosphoesterase superfamily protein
orange1.1g001738m.g	364	18	244	7	172	14	-4.323	2.39768e-68	-1.254	0.00331044	-0.579	0.00399046	-0.318	0.443903	-1.079	3.20148e-08	0.936	0.162889	-0.5	0.144133	PF00560,PF08263,PF13855,PF00069	PTHR27000,PTHR27000:SF114	KOG1187	2.7.11.1		GO:0005515,GO:0006468,GO:0005524,GO:0004672	AT3G47570.1		Leucine-rich repeat protein kinase family protein
orange1.1g001741m.g	132	13	121	18	100	25	-3.327	1.62394e-29	0.485	0.25141	-0.117	0.676813	0.954	0.011194	-0.388	0.124259	0.469	0.438965	-0.271	0.569822		PTHR23139,PTHR23139:SF73					AT5G51800.1		Protein kinase superfamily protein
orange1.1g001743m.g	5871	6720	4085	4713	4119	4720	0.195	0.0940852	-0.512	1.13851e-06	-0.523	6.89599e-07	-0.51	1.30981e-06	-0.511	1.16359e-06	0.002	0.994219	0.012	0.965722	PF00690,PF12515,PF12710,PF00689,PF00122	PTHR24093,PTHR24093:SF262		3.6.3.8	K01537	GO:0005516,GO:0046872,GO:0000166	AT1G27770.1	ACA1,PEA1	autoinhibited Ca2+-ATPase 1
orange1.1g001744m.g	3172	3020	1718	1848	1979	2010	-0.07	0.659735	-0.709	1.58501e-08	-0.884	1.34892e-12	-0.588	3.45536e-06	-0.68	5.6305e-08	0.121	0.621819	0.204	0.393415	PF10075	PTHR12436,PTHR12436:SF20	KOG1861				AT2G39340.1		SAC3/GANP/Nin1/mts3/eIF-3 p25 family
orange1.1g001745m.g	2609	1975	1808	1497	2197	1721	-0.402	0.0157881	-0.4	0.0143226	-0.529	0.000947079	-0.199	0.261051	-0.247	0.141862	0.201	0.485971	0.281	0.330406	PF01926,PF11987	PTHR23115,PTHR23115:SF138		3.6.5.3	K02519	GO:0005525	AT1G17220.1	FUG1	Translation initiation factor 2, small GTP-binding protein
orange1.1g001748m.g	NA	NA	NA	NA	NA	NA	NA	NA	NA	NA	NA	NA	NA	NA	NA	NA	NA	NA	NA	NA	PF12169,PF13177	PTHR11669,PTHR11669:SF3	KOG0989	2.7.7.7		GO:0003887	AT4G24790.2		AAA-type ATPase family protein
orange1.1g001751m.g	4876	4898	3469	3413	3964	3621	0.007	0.974033	-0.521	0.00044569	-0.49	0.00103016	-0.436	0.00396563	-0.298	0.0528197	0.085	0.780635	0.192	0.499989	PF00690,PF00702,PF00689,PF00122	PTHR24093,PTHR24093:SF289		3.6.3.8	K01537	GO:0046872,GO:0000166	AT1G07810.1	ACA3,ATECA1,ECA1	ER-type Ca2+-ATPase 1
orange1.1g001752m.g	NA	NA	NA	NA	NA	NA	NA	NA	NA	NA	NA	NA	NA	NA	NA	NA	NA	NA	NA	NA	PF08263,PF00560,PF13855,PF00069	PTHR27000,PTHR27000:SF217	KOG1187	2.7.11.1		GO:0005515,GO:0006468,GO:0005524,GO:0004672	AT4G28650.1		Leucine-rich repeat transmembrane protein kinase family protein
orange1.1g001759m.g	1591	1897	1327	1442	1412	1433	0.254	0.0281111	-0.395	0.000295056	-0.261	0.0220578	-0.404	0.000215491	-0.172	0.139217	-0.009	0.971487	0.088	0.705338	PF13637,PF00612,PF01833,PF03859	PTHR23335,PTHR23335:SF10				GO:0005515,GO:0005634,GO:0003677	AT5G64220.2		Calmodulin-binding transcription activator protein with CG-1 and Ankyrin domains
orange1.1g001761m.g	306	285	266	251	271	279	-0.098	0.588295	-0.185	0.255069	-0.199	0.219229	-0.037	0.846555	-0.168	0.295763	0.147	0.594565	0.031	0.933605	PF00533,PF12738	PTHR13561,PTHR13561:SF20	KOG1929		K10728		AT1G77320.1	MEI1	transcription coactivators
orange1.1g001762m.g	523	513	563	515	579	517	-0.027	0.900211	0.006	0.976837	0.107	0.557554	0.011	0.96026	0.148	0.392047	0.004	0.991213	0.042	0.913973	PF10193	PTHR15830			K11137		AT3G48470.1	EMB2423	embryo defective 2423
orange1.1g001763m.g	50	55	39	51	41	48	0.159	0.552094	-0.111	0.66331	-0.332	0.190981	-0.226	0.358117	-0.284	0.24709	-0.115	0.80125	0.049	0.935694	PF13812,PF01535,PF13041	PTHR24015,PTHR24015:SF677					AT3G09040.1		Pentatricopeptide repeat (PPR) superfamily protein
orange1.1g001764m.g	1524	1424	1090	904	1170	997	-0.098	0.445106	-0.655	6.25064e-10	-0.483	6.09207e-06	-0.514	1.39564e-06	-0.38	0.000389854	0.141	0.478625	0.103	0.642323	PF02893,PF00168,PF16016	PTHR10774,PTHR10774:SF90	KOG1032			GO:0005515	AT1G03370.1		C2 calcium/lipid-binding and GRAM domain containing protein
orange1.1g001765m.g	313	323	470	335	478	323	0.051	0.810925	0.053	0.779976	0.592	0.000171565	-0.007	0.97569	0.614	7.89518e-05	-0.06	0.863226	0.022	0.9556	PF05904	PTHR33167,PTHR33167:SF3					AT1G69360.1		Plant protein of unknown function (DUF863)
orange1.1g001767m.g	1779	1426	913	668	866	723	-0.32	0.0103525	-1.093	1.7734e-20	-0.964	1.5969e-16	-0.98	6.65644e-17	-1.038	3.68817e-19	0.114	0.635159	-0.074	0.786219	PF13855,PF07714,PF11721	PTHR27006,PTHR27006:SF35	KOG1187	2.7.11.1		GO:0005515,GO:0006468,GO:0004672	AT1G53440.1		Leucine-rich repeat transmembrane protein kinase
orange1.1g001771m.g	78	194	340	690	406	801	1.324	4.08502e-13	1.83	5.82096e-31	2.135	3.49403e-34	2.045	1.42924e-38	2.388	1.82496e-43	0.215	0.433131	0.253	0.398566	PF05183	PTHR23079,PTHR23079:SF13	KOG0988	2.7.7.48	K11699	GO:0003968	AT2G19910.1		RNA-dependent RNA polymerase family protein
orange1.1g001774m.g	3979	4664	4885	7056	5682	7246	0.23	0.181322	0.597	9.19135e-05	0.297	0.0670417	0.635	3.19618e-05	0.514	0.000836116	0.038	0.91097	0.218	0.452365	PF00564,PF02042	PTHR32002				GO:0005515	AT3G59580.1		Plant regulator RWP-RK family protein
orange1.1g001775m.g	16	55	69	135	63	143	1.744	5.09442e-09	1.302	2.6606e-08	2.086	5.37106e-13	1.379	2.63428e-09	1.938	1.73226e-11	0.077	0.873164	-0.147	0.791239	PF00690,PF12515,PF12710,PF00689,PF00122	PTHR24093,PTHR24093:SF262		3.6.3.8	K01537	GO:0005516,GO:0046872,GO:0000166	AT4G37640.1	ACA2	calcium ATPase 2
orange1.1g001778m.g	469	235	1420	1104	1487	1239	-0.991	1.40164e-10	2.23	7.84532e-50	1.601	1.03441e-28	2.396	2.43164e-57	1.668	3.28539e-31	0.166	0.536828	0.067	0.842083	PF08263,PF00560,PF13855,PF00069	PTHR27000,PTHR27000:SF155	KOG1187	2.7.11.1		GO:0005515,GO:0006468,GO:0005524,GO:0004672	AT5G25930.1		Protein kinase family protein with leucine-rich repeat domain
orange1.1g001780m.g	405	467	322	429	354	493	0.205	0.237227	-0.122	0.479456	-0.33	0.0421638	0.078	0.669741	-0.194	0.244798	0.2	0.463114	0.136	0.676117	PF14260,PF03104,PF00136	PTHR10322,PTHR10322:SF23		2.7.7.7	K02327	GO:0008408,GO:0003677,GO:0000166	AT5G63960.2	EMB2780	DNA binding;nucleotide binding;nucleic acid binding;DNA-directed DNA polymerases;DNA-directed DNA polymerases
orange1.1g001782m.g	NA	NA	NA	NA	NA	NA	NA	NA	NA	NA	NA	NA	NA	NA	NA	NA	NA	NA	NA	NA	PF00560,PF08263,PF13855,PF00069	PTHR27000,PTHR27000:SF114	KOG1187	2.7.11.1		GO:0005515,GO:0006468,GO:0005524,GO:0004672	AT3G47570.1		Leucine-rich repeat protein kinase family protein
orange1.1g001783m.g	2191	2604	1839	1979	2030	2246	0.25	0.058058	-0.396	0.00130644	-0.251	0.0511551	-0.213	0.104376	-0.11	0.424817	0.183	0.392995	0.142	0.55877	PF07714	PTHR24356,PTHR24356:SF144		2.7.11.1		GO:0006468,GO:0004672	AT3G17850.1		Protein kinase superfamily protein
orange1.1g001785m.g	NA	NA	NA	NA	NA	NA	NA	NA	NA	NA	NA	NA	NA	NA	NA	NA	NA	NA	NA	NA	PF00097,PF00533,PF13771	PTHR13763,PTHR13763:SF1		6.3.2.19	K10683	GO:0046872	AT4G21070.1	ATBRCA1,BRCA1	breast cancer susceptibility1
orange1.1g001788m.g	2572	1888	1098	891	1428	1077	-0.447	0.000104121	-1.082	6.67479e-22	-1.228	3.02081e-28	-0.81	5.51226e-13	-0.848	1.98736e-14	0.271	0.140624	0.379	0.0272286		PTHR11638,PTHR11638:SF94					AT5G57710.1		Double Clp-N motif-containing P-loop nucleoside triphosphate hydrolases superfamily protein
orange1.1g001789m.g	862	879	813	805	813	958	0.028	0.85299	-0.125	0.309749	-0.084	0.517839	0.123	0.32552	-0.083	0.512029	0.247	0.156801	0	0.998277	PF08389	PTHR12363,PTHR12363:SF27	KOG2081		K15436		AT1G12930.1		ARM repeat superfamily protein
orange1.1g001794m.g	NA	NA	NA	NA	NA	NA	NA	NA	NA	NA	NA	NA	NA	NA	NA	NA	NA	NA	NA	NA	PF03109,PF08263,PF13855	PTHR27000,PTHR27000:SF156	KOG1187	2.7.11.1		GO:0005515	AT3G47090.1		Leucine-rich repeat protein kinase family protein
orange1.1g001795m.g	941	1233	968	991	916	942	0.392	0.00408727	-0.317	0.0199156	0.042	0.796115	-0.391	0.00370251	-0.037	0.818531	-0.074	0.785521	-0.079	0.790048	PF14700,PF00940	PTHR10102,PTHR10102:SF1		2.7.7.6	K10908	GO:0006351,GO:0003899,GO:0003677	AT2G24120.1	PDE319,SCA3	DNA/RNA polymerases superfamily protein
orange1.1g001796m.g	100	49	49	39	49	39	-1.051	0.000258625	-0.294	0.387431	-1.027	0.000325035	-0.328	0.339045	-1.014	0.000285337	-0.034	0.963582	0.013	0.988396	PF04564	PTHR22849,PTHR22849:SF25		6.3.2.19		GO:0016567,GO:0004842	AT1G68940.1		Armadillo/beta-catenin-like repeat family protein
orange1.1g001797m.g	220	235	184	171	207	205	0.097	0.607907	-0.462	0.0035275	-0.26	0.120811	-0.211	0.209295	-0.092	0.6037	0.251	0.355095	0.168	0.59547	PF01535,PF12854,PF13041	PTHR24015,PTHR24015:SF847			K17964		AT5G61990.1		Pentatricopeptide repeat (PPR) superfamily protein
orange1.1g001799m.g	1110	1295	1061	1111	1081	1128	0.224	0.0825208	-0.22	0.0773578	-0.063	0.657541	-0.2	0.118042	-0.037	0.799034	0.02	0.941122	0.026	0.931452	PF09797	PTHR22767,PTHR22767:SF3			K17973		AT5G58450.1		Tetratricopeptide repeat (TPR)-like superfamily protein
orange1.1g001800m.g	948	907	684	689	724	749	-0.061	0.768567	-0.398	0.0147956	-0.468	0.00387293	-0.277	0.103944	-0.388	0.016945	0.121	0.699373	0.08	0.827231	PF12295	PTHR15245,PTHR15245:SF20	KOG1895		K06100		AT1G27595.1
orange1.1g001801m.g	423	334	191	187	185	243	-0.34	0.0255331	-0.836	1.87404e-08	-1.144	3.42555e-15	-0.462	0.00207045	-1.19	8.91212e-17	0.374	0.111979	-0.046	0.906901	PF08263,PF00560,PF13855	PTHR27004	KOG0472	2.7.11.1		GO:0005515	AT2G34930.1		disease resistance family protein / LRR family protein
orange1.1g001803m.g	989	1046	981	1013	883	923	0.083	0.573567	-0.048	0.736424	-0.012	0.935193	-0.182	0.163245	-0.164	0.206977	-0.134	0.541542	-0.151	0.516691	PF14796,PF01602	PTHR11134,PTHR11134:SF1			K12397	GO:0030117,GO:0016192,GO:0006886,GO:0030123	AT3G55480.2	PAT2	protein affected trafficking 2
orange1.1g001804m.g	1005	1124	1114	1063	1080	1086	0.162	0.226421	-0.081	0.546888	0.149	0.251972	-0.051	0.729452	0.103	0.435964	0.031	0.906071	-0.046	0.870816	PF03810	PTHR10997,PTHR10997:SF7				GO:0008536,GO:0006886	AT3G08960.1		ARM repeat superfamily protein
orange1.1g001805m.g	NA	NA	NA	NA	NA	NA	NA	NA	NA	NA	NA	NA	NA	NA	NA	NA	NA	NA	NA	NA	PF00560,PF13676,PF00931	PTHR11017,PTHR11017:SF169	KOG0617			GO:0005515,GO:0007165,GO:0043531	AT1G27170.1		transmembrane receptors;ATP binding
orange1.1g001807m.g	1546	1890	498	375	474	425	0.29	0.025896	-2.331	7.96911e-78	-1.634	3.59442e-40	-2.152	1.35621e-68	-1.705	4.24284e-44	0.179	0.460064	-0.071	0.814032	PF14383,PF12552,PF14309	PTHR21726,PTHR21726:SF36					AT4G28760.1		Protein of unknown function (DUF3741)
orange1.1g001813m.g	46	48	39	31	39	27	0.068	0.843098	-0.657	0.0181828	-0.204	0.499193	-0.781	0.00423467	-0.24	0.399542	-0.124	0.83953	-0.037	0.957729	PF09261,PF01074,PF07748	PTHR11607,PTHR11607:SF18		3.2.1.24	K01191	GO:0008270,GO:0004553,GO:0005975,GO:0004559,GO:0015923,GO:0006013	AT5G13980.1		Glycosyl hydrolase family 38 protein
orange1.1g001814m.g	2501	2730	1793	1980	1978	2325	0.127	0.493133	-0.463	0.00289914	-0.479	0.00213708	-0.232	0.166519	-0.338	0.0333408	0.231	0.388693	0.141	0.657561	PF12490	PTHR13268,PTHR13268:SF2	KOG2109				AT1G03380.1	ATATG18G,ATG18G	homolog of yeast autophagy 18 (ATG18) G
orange1.1g001815m.g	1204	1463	1146	1268	1253	1266	0.282	0.0360053	-0.207	0.121531	-0.07	0.640689	-0.21	0.122965	0.059	0.694084	-0.003	0.992794	0.129	0.616784		PTHR35746,PTHR35746:SF1					AT4G14200.1		Pentatricopeptide repeat (PPR) superfamily protein
orange1.1g001816m.g	531	697	478	371	502	367	0.392	0.0210432	-0.905	1.37869e-08	-0.151	0.414137	-0.922	6.42352e-09	-0.081	0.673042	-0.017	0.965909	0.07	0.852952	PF08263,PF00560,PF07714	PTHR27000,PTHR27000:SF49	KOG1187	2.7.11.1		GO:0005515,GO:0006468,GO:0004672	AT5G65700.1	BAM1	Leucine-rich receptor-like protein kinase family protein
orange1.1g001820m.g	135	85	95	21	80	30	-0.676	0.00112774	-1.996	1.65993e-15	-0.502	0.0155157	-1.517	8.04175e-11	-0.753	0.000171821	0.479	0.351874	-0.251	0.544032	PF00307,PF00225	PTHR24115,PTHR24115:SF468		3.6.4.5	K10406	GO:0005515,GO:0008017,GO:0007018,GO:0005524,GO:0003777,GO:0005871	AT2G47500.1		P-loop nucleoside triphosphate hydrolases superfamily protein with CH (Calponin Homology) domain
orange1.1g001822m.g	3605	3911	4066	4047	4644	4277	0.118	0.5202	0.049	0.78489	0.174	0.298132	0.129	0.460286	0.366	0.018057	0.08	0.800942	0.192	0.510931	PF16940	PTHR34935					AT1G06950.1	ATTIC110,TIC110	translocon at the inner envelope membrane of chloroplasts 110
orange1.1g001823m.g	2858	1157	3175	2302	3299	3040	-1.305	4.08467e-37	0.993	8.52841e-22	0.152	0.184106	1.394	5.07978e-42	0.207	0.0585458	0.401	0.00235685	0.056	0.817843	PF12710,PF16212	PTHR24092,PTHR24092:SF41		3.6.3.1	K01530	GO:0016021,GO:0015914,GO:0005524,GO:0004012,GO:0000287	AT1G68710.1		ATPase E1-E2 type family protein / haloacid dehalogenase-like hydrolase family protein
orange1.1g001826m.g	4201	4420	5167	5399	5981	6021	0.073	0.662998	0.289	0.0376494	0.299	0.03179	0.446	0.000972941	0.51	0.000128969	0.157	0.518489	0.211	0.396011	PF07973,PF01411	PTHR11777,PTHR11777:SF18		6.1.1.7	K01872	GO:0043039,GO:0016876,GO:0005524,GO:0006419,GO:0004813,GO:0000166	AT1G50200.1	ACD,ALATS	Alanyl-tRNA synthetase
orange1.1g001827m.g	NA	NA	NA	NA	NA	NA	NA	NA	NA	NA	NA	NA	NA	NA	NA	NA	NA	NA	NA	NA	PF12719	PTHR14418,PTHR14418:SF5	KOG2025		K06678	GO:0007076,GO:0000796	AT5G37630.1	EMB2656	ARM repeat superfamily protein
orange1.1g001829m.g	841	1038	1430	1379	1443	1416	0.306	0.0134286	0.409	0.00045967	0.767	1.52319e-11	0.446	0.000127358	0.78	5.09325e-12	0.037	0.886926	0.013	0.965846	PF10374,PF10373	PTHR15696,PTHR15696:SF3	KOG2162				AT1G28260.2		Telomerase activating protein Est1
orange1.1g001831m.g	545	537	730	700	711	687	-0.021	0.898392	0.382	0.00122244	0.421	0.000337339	0.356	0.00286674	0.383	0.00103967	-0.027	0.91849	-0.038	0.892572	PF00675,PF05193	PTHR11851,PTHR11851:SF153	KOG0959	3.4.21.102			AT5G56730.1		Insulinase (Peptidase family M16) protein
orange1.1g001833m.g	1593	1601	1497	1293	1574	1404	0.009	0.954995	-0.309	0.00719338	-0.089	0.493842	-0.189	0.117811	-0.016	0.907377	0.119	0.567488	0.072	0.769699	PF05659,PF04564	PTHR22849,PTHR22849:SF37	KOG4224	6.3.2.19		GO:0016567,GO:0004842	AT1G76390.1		ARM repeat superfamily protein
orange1.1g001835m.g	2093	3082	1860	1717	1868	1800	0.559	4.26791e-05	-0.844	2.27716e-10	-0.17	0.260029	-0.776	6.0595e-09	-0.163	0.275722	0.068	0.816704	0.006	0.987574	PF08372,PF00168	PTHR10024,PTHR10024:SF225				GO:0005515	AT4G11610.1		C2 calcium/lipid-binding plant phosphoribosyltransferase family protein
orange1.1g001837m.g	10	138	59	312	61	375	3.717	7.18298e-51	1.175	4.61516e-13	2.496	3.34874e-18	1.439	1.52253e-19	2.556	4.10381e-20	0.264	0.322137	0.06	0.911723	PF12710,PF00122	PTHR24093,PTHR24093:SF318		3.6.3.5,3.6.3.3	K01534	GO:0046872,GO:0000166	AT4G30110.1	ATHMA2,HMA2	heavy metal atpase 2
orange1.1g001838m.g	NA	NA	NA	NA	NA	NA	NA	NA	NA	NA	NA	NA	NA	NA	NA	NA	NA	NA	NA	NA	PF03109,PF08263,PF00560,PF13855	PTHR27000,PTHR27000:SF31	KOG1187	2.7.11.1		GO:0005515	AT3G47570.1		Leucine-rich repeat protein kinase family protein
orange1.1g001842m.g	NA	NA	NA	NA	NA	NA	NA	NA	NA	NA	NA	NA	NA	NA	NA	NA	NA	NA	NA	NA	PF08263,PF00560,PF13855	PTHR27004,PTHR27004:SF37	KOG0472			GO:0005515	AT1G45616.1	AtRLP6,RLP6	receptor like protein 6
orange1.1g001843m.g	229	313	311	334	295	374	0.461	0.00983307	0.088	0.650774	0.45	0.0105287	0.255	0.159502	0.373	0.0342939	0.167	0.589386	-0.077	0.844958	PF13401	PTHR23155,PTHR23155:SF513	KOG4658				AT1G53350.1		Disease resistance protein (CC-NBS-LRR class) family
orange1.1g001844m.g	429	355	444	434	447	397	-0.271	0.107262	0.289	0.0729571	0.053	0.772906	0.16	0.359459	0.062	0.73019	-0.13	0.661687	0.009	0.982131	PF04130	PTHR19302,PTHR19302:SF33			K16572	GO:0005815,GO:0000922,GO:0000226	AT1G80260.1	emb1427	Spc97 / Spc98 family of spindle pole body (SBP) component
orange1.1g001845m.g	2359	2532	1759	1602	1887	1907	0.103	0.631965	-0.661	0.000134115	-0.423	0.0182601	-0.409	0.0231817	-0.321	0.0770936	0.251	0.410417	0.101	0.79451	PF02883,PF02296,PF01602	PTHR22780,PTHR22780:SF4			K11824	GO:0030131,GO:0016192,GO:0006886,GO:0030117	AT5G22780.1		Adaptor protein complex AP-2, alpha subunit
orange1.1g001846m.g	73	1020	130	363	100	207	3.804	2.7551e-45	-1.489	1.8254e-09	0.835	0.00317348	-2.304	4.40616e-20	0.455	0.126129	-0.815	0.0195371	-0.381	0.463107	PF00512,PF02518,PF00072,PF03924	PTHR24423,PTHR24423:SF517	KOG0519	2.7.13.3,3.1.3.16	K14489	GO:0007165,GO:0000155,GO:0000160	AT2G01830.2	AHK4,ATCRE1,CRE1,WOL,WOL1	CHASE domain containing histidine kinase protein
orange1.1g001847m.g	2387	574	1177	258	1195	346	-2.053	9.24618e-62	-1.152	7.29884e-18	-1.019	5.17377e-17	-0.733	3.22977e-08	-0.997	1.66058e-16	0.419	0.0359013	0.022	0.945285	PF07714,PF13426	PTHR24351,PTHR24351:SF29	KOG0610	2.7.11.1		GO:0006468,GO:0004672	AT3G45780.1	JK224,NPH1,PHOT1,RPT1	phototropin 1
orange1.1g001849m.g	1019	1263	869	878	1094	1147	0.312	0.0188675	-0.524	2.9572e-05	-0.228	0.0914617	-0.141	0.318952	0.104	0.465974	0.383	0.0292672	0.332	0.11071		PTHR23155,PTHR23155:SF563					AT3G14460.1		LRR and NB-ARC domains-containing disease resistance protein
orange1.1g001850m.g	1905	3032	2032	2033	2195	2233	0.671	8.79687e-07	-0.576	2.58803e-05	0.094	0.562121	-0.442	0.00159344	0.205	0.167474	0.135	0.605519	0.111	0.704423	PF09261,PF01074,PF07748	PTHR11607,PTHR11607:SF18		3.2.1.24	K01191	GO:0008270,GO:0004553,GO:0005975,GO:0004559,GO:0015923,GO:0006013	AT5G66150.1		Glycosyl hydrolase family 38 protein
orange1.1g001851m.g	1170	1454	1550	1827	1573	1933	0.314	0.00856181	0.33	0.00426317	0.407	0.000409017	0.41	0.000325756	0.428	0.000171806	0.08	0.723898	0.021	0.938739	PF00637,PF00780,PF10366,PF10367	PTHR12894,PTHR12894:SF10				GO:0016192,GO:0006886	AT4G36630.1	EMB2754	Vacuolar sorting protein 39
orange1.1g001852m.g	73	90	82	85	89	95	0.31	0.162173	-0.069	0.767774	0.189	0.409952	0.078	0.74207	0.308	0.139061	0.147	0.693271	0.119	0.784944	PF14432,PF01535,PF13041	PTHR24015,PTHR24015:SF697					AT1G16480.1		Tetratricopeptide repeat (TPR)-like superfamily protein
orange1.1g001858m.g	232	18	452	194	287	134	-3.679	5.76955e-61	3.425	4.58797e-51	0.959	2.7915e-09	2.89	6.30729e-35	0.309	0.0782992	-0.535	0.0309499	-0.65	0.00255301	PF00560,PF08263,PF13855,PF07714	PTHR27000,PTHR27000:SF114	KOG1187	2.7.11.1		GO:0005515,GO:0006468,GO:0004672	AT3G47570.1		Leucine-rich repeat protein kinase family protein
orange1.1g001859m.g	5877	4955	5371	4762	5505	4773	-0.246	0.0413893	-0.057	0.662122	-0.13	0.299033	-0.054	0.694244	-0.094	0.458925	0.003	0.991074	0.035	0.896593	PF13646,PF01851	PTHR10943,PTHR10943:SF3			K03032		AT2G32730.1		26S proteasome regulatory complex, non-ATPase subcomplex, Rpn2/Psmd1 subunit
orange1.1g001860m.g	22	27	27	24	23	27	0.312	0.519663	-0.163	0.729113	0.329	0.47526	0.009	0.985902	0.098	0.843855	0.172	0.838629	-0.231	0.795691	PF00931	PTHR23155,PTHR23155:SF554	KOG4658			GO:0043531	AT4G27190.1		NB-ARC domain-containing disease resistance protein
orange1.1g001863m.g	2495	2967	2977	2554	3110	2894	0.251	0.0822271	-0.217	0.124203	0.255	0.0686275	-0.036	0.834114	0.318	0.019332	0.181	0.448151	0.063	0.836968	PF00694,PF00330	PTHR11670,PTHR11670:SF37		4.2.1.3	K01681	GO:0008152	AT2G05710.1	ACO3	aconitase 3
orange1.1g001867m.g	555	583	758	502	612	389	0.07	0.677312	-0.213	0.136041	0.45	0.000734308	-0.578	1.68146e-05	0.142	0.333088	-0.365	0.0678103	-0.308	0.174857	PF00560,PF08263,PF00069	PTHR27000,PTHR27000:SF219	KOG1187	2.7.11.1		GO:0005515,GO:0006468,GO:0005524,GO:0004672	AT1G28440.1	HSL1	HAESA-like 1
orange1.1g001872m.g	3011	3612	2694	2706	3001	3149	0.263	0.135625	-0.417	0.010553	-0.16	0.372275	-0.198	0.263021	-0.005	0.981795	0.218	0.444712	0.155	0.632768	PF00076,PF14570	PTHR12603,PTHR12603:SF3	KOG2068		K10643	GO:0003676	AT5G60170.2		RNA binding (RRM/RBD/RNP motifs) family protein
orange1.1g001876m.g	3397	3691	2731	2833	2998	3302	0.12	0.541455	-0.382	0.0221607	-0.314	0.0659105	-0.161	0.382106	-0.18	0.312963	0.221	0.446857	0.134	0.692286		PTHR34536,PTHR34536:SF2					AT5G52530.3		dentin sialophosphoprotein-related
orange1.1g001877m.g	3585	3800	2928	2998	2652	3201	0.085	0.580236	-0.342	0.00681252	-0.292	0.0234814	-0.248	0.0597046	-0.435	0.000475065	0.095	0.699049	-0.143	0.56148	PF00690,PF13246,PF00689,PF00122	PTHR24093,PTHR24093:SF353		3.6.3.8,3.6.3.35	K05853	GO:0046872,GO:0000166	AT1G10130.1	ATECA3,ECA3	endoplasmic reticulum-type calcium-transporting ATPase 3
orange1.1g001878m.g	2372	2526	1810	1967	2050	2204	0.091	0.624743	-0.361	0.0197173	-0.389	0.0121027	-0.197	0.235681	-0.21	0.196208	0.164	0.554736	0.179	0.545454	PF00397,PF01846	PTHR11864,PTHR11864:SF21	KOG0152		K12821	GO:0005515	AT1G44910.1	ATPRP40A,PRP40A	pre-mRNA-processing protein 40A
orange1.1g001879m.g	1653	1643	1805	1578	2030	1908	-0.008	0.955559	-0.058	0.628962	0.128	0.263606	0.215	0.0494784	0.297	0.0046498	0.274	0.0753942	0.169	0.379154	PF00343	PTHR11468,PTHR11468:SF8		2.4.1.1	K00688	GO:0008184,GO:0005975	AT3G29320.1		Glycosyl transferase, family 35
orange1.1g001882m.g	2144	1844	1817	1753	1911	1862	-0.217	0.0772646	-0.073	0.57359	-0.238	0.0443792	0.013	0.931134	-0.166	0.170876	0.086	0.69793	0.072	0.772687		PTHR12444,PTHR12444:SF2	KOG1877				AT1G05960.1		ARM repeat superfamily protein
orange1.1g001884m.g	391	239	321	250	324	233	-0.708	5.82783e-08	0.063	0.698567	-0.282	0.0382513	-0.034	0.849457	-0.27	0.0431251	-0.097	0.722	0.012	0.972884	PF00226,PF11926	PTHR24078,PTHR24078:SF224					AT5G18750.1		DNAJ heat shock N-terminal domain-containing protein
orange1.1g001889m.g	15	26	26	32	16	36	0.813	0.0196808	0.25	0.447463	0.734	0.0367966	0.39	0.211483	0.084	0.848222	0.14	0.807502	-0.65	0.27465	PF13676,PF00931	PTHR11017,PTHR11017:SF174	KOG4658			GO:0007165,GO:0005515,GO:0043531	AT4G12010.1		Disease resistance protein (TIR-NBS-LRR class) family
orange1.1g001893m.g	1847	1730	1737	1779	1764	1794	-0.092	0.535428	0.039	0.790213	-0.087	0.541186	0.051	0.738869	-0.065	0.650383	0.012	0.967905	0.022	0.942111	PF00628,PF16135	PTHR24098,PTHR24098:SF5		2.3.1.48		GO:0005515	AT2G36720.1		Acyl-CoA N-acyltransferase with RING/FYVE/PHD-type zinc finger domain
orange1.1g001895m.g	2640	3352	2305	2669	2680	3228	0.345	0.0310181	-0.329	0.0349304	-0.195	0.238049	-0.054	0.773906	0.022	0.907485	0.274	0.27717	0.217	0.446672	PF07646,PF13418,PF00149	PTHR11668,PTHR11668:SF243	KOG0374	3.1.3.16		GO:0005515,GO:0016787	AT2G27210.1	BSL3	BRI1 suppressor 1 (BSU1)-like 3
orange1.1g001896m.g	2663	2891	2372	2354	2869	2849	0.119	0.401415	-0.296	0.0164227	-0.167	0.203011	-0.021	0.896992	0.108	0.419717	0.275	0.140961	0.275	0.185871	PF12710,PF00403,PF00122	PTHR24093,PTHR24093:SF360		3.6.3.54	K17686	GO:0046872,GO:0030001,GO:0000166	AT5G44790.1	HMA7,RAN1	copper-exporting ATPase / responsive-to-antagonist 1 / copper-transporting ATPase (RAN1)
orange1.1g001897m.g	266	322	399	381	383	396	0.278	0.0704295	0.237	0.107189	0.582	3.0294e-05	0.297	0.0408285	0.525	0.000155634	0.06	0.838958	-0.057	0.860846	PF00931	PTHR23155,PTHR23155:SF442	KOG4658			GO:0043531	AT4G27190.1		NB-ARC domain-containing disease resistance protein
orange1.1g001899m.g	1001	816	1422	1326	1451	1439	-0.292	0.0261935	0.698	6.70062e-09	0.507	2.94635e-05	0.816	8.00488e-12	0.536	8.43247e-06	0.118	0.608129	0.028	0.925181	PF01513	PTHR20275,PTHR20275:SF6	KOG2178	2.7.1.23	K00858	GO:0008152,GO:0006741,GO:0003951	AT1G21640.1	ATNADK2,NADK2	NAD kinase 2
orange1.1g001900m.g	18626	12106	15775	10029	17374	10338	-0.622	6.60792e-07	-0.272	0.0391852	-0.24	0.0733028	-0.228	0.0935917	-0.1	0.485475	0.044	0.876027	0.139	0.581373	PF01326	PTHR22931,PTHR22931:SF1		2.7.9.4	K08244	GO:0016310,GO:0016301,GO:0005524	AT1G10760.1	GWD,GWD1,SEX1,SOP,SOP1	Pyruvate phosphate dikinase, PEP/pyruvate binding domain
orange1.1g001908m.g	NA	NA	NA	NA	NA	NA	NA	NA	NA	NA	NA	NA	NA	NA	NA	NA	NA	NA	NA	NA	PF08263,PF00069	PTHR27000,PTHR27000:SF114	KOG1187	2.7.11.1		GO:0006468,GO:0005524,GO:0004672	AT3G47570.1		Leucine-rich repeat protein kinase family protein
orange1.1g001909m.g	NA	NA	NA	NA	NA	NA	NA	NA	NA	NA	NA	NA	NA	NA	NA	NA	NA	NA	NA	NA	PF11145	PTHR33389,PTHR33389:SF4					AT1G52780.1		Protein of unknown function (DUF2921)
orange1.1g001911m.g	200	191	146	141	160	154	-0.059	0.814375	-0.437	0.0295185	-0.451	0.024478	-0.312	0.131442	-0.316	0.115855	0.125	0.752172	0.135	0.751186	PF01535,PF13041	PTHR24015,PTHR24015:SF430					AT1G06710.1		Tetratricopeptide repeat (TPR)-like superfamily protein
orange1.1g001912m.g	42	35	41	38	42	40	-0.213	0.556239	0.08	0.825466	-0.006	0.987238	0.14	0.698602	0.028	0.937459	0.06	0.92944	0.034	0.963983	PF04851,PF00271	PTHR10799,PTHR10799:SF741		3.6.4.12		GO:0016787,GO:0005524,GO:0003677	AT5G07810.1		SNF2 domain-containing protein / helicase domain-containing protein / HNH endonuclease domain-containing protein
orange1.1g001917m.g	10720	10038	15242	12798	16930	13658	-0.095	0.551614	0.35	0.00818736	0.508	8.79562e-05	0.444	0.000709141	0.659	2.27426e-07	0.094	0.717848	0.152	0.553573	PF00694,PF00330	PTHR11670,PTHR11670:SF37		4.2.1.3	K01681	GO:0008152	AT2G05710.1	ACO3	aconitase 3
orange1.1g001919m.g	NA	NA	NA	NA	NA	NA	NA	NA	NA	NA	NA	NA	NA	NA	NA	NA	NA	NA	NA	NA		PTHR32472,PTHR32472:SF11					AT4G23440.1		Disease resistance protein (TIR-NBS class)
orange1.1g001920m.g	1796	2492	1641	1620	1807	1884	0.472	0.000223004	-0.62	6.45819e-07	-0.13	0.36341	-0.404	0.00165087	0.009	0.954871	0.217	0.319104	0.139	0.585148	PF04096	PTHR23198,PTHR23198:SF4	KOG0845		K14297	GO:0006810,GO:0005643	AT1G10390.1		Nucleoporin autopeptidase
orange1.1g001921m.g	2966	3224	2090	1991	2337	2359	0.121	0.472405	-0.695	5.12429e-07	-0.504	0.000361723	-0.451	0.00154771	-0.343	0.0170751	0.244	0.3107	0.161	0.564741	PF00076,PF14570	PTHR12603,PTHR12603:SF3	KOG2068		K10643	GO:0003676	AT3G45630.1		RNA binding (RRM/RBD/RNP motifs) family protein
orange1.1g001922m.g	1	41	11	36	5	34	5.721	4.787e-29	-0.162	0.565379	3.75	4.89512e-07	-0.268	0.330776	2.751	0.00165161	-0.106	0.843669	-0.999	0.254649	PF08263,PF00560,PF13855,PF07714	PTHR27000,PTHR27000:SF3	KOG1187	2.7.11.1		GO:0005515,GO:0006468,GO:0004672	AT5G65700.1	BAM1	Leucine-rich receptor-like protein kinase family protein
orange1.1g001927m.g	529	605	469	402	449	416	0.198	0.284511	-0.59	0.000293874	-0.169	0.353248	-0.545	0.000888019	-0.232	0.183733	0.046	0.901055	-0.063	0.871919	PF14648,PF14647	PTHR28441,PTHR28441:SF1					AT1G35220.1
orange1.1g001939m.g	784	736	533	578	595	586	-0.091	0.508906	-0.349	0.00298594	-0.556	1.24083e-06	-0.33	0.00517042	-0.396	0.00054608	0.019	0.945042	0.159	0.478714	PF10509,PF00288,PF13528	PTHR10457,PTHR10457:SF12	KOG0631	2.7.1.46	K12446	GO:0005524	AT4G16130.1	ARA1,ATISA1,ISA1	arabinose kinase
orange1.1g001942m.g	128	135	83	38	83	80	0.077	0.925162	-1.821	0.00351548	-0.627	0.345593	-0.759	0.250738	-0.616	0.348013	1.062	0.305699	0.011	0.994554		PTHR37079,PTHR37079:SF2		2.7.11.1			AT3G48190.1	ATATM,ATM	ataxia-telangiectasia mutated
orange1.1g001952m.g	125	203	156	160	131	122	0.709	3.83427e-05	-0.346	0.0492988	0.322	0.0864647	-0.737	1.38503e-05	0.067	0.755087	-0.391	0.151582	-0.256	0.442926	PF07714,PF00069	PTHR24351,PTHR24351:SF92		2.7.11.1		GO:0006468,GO:0004672,GO:0005524	AT3G52890.1	KIPK	KCBP-interacting protein kinase
orange1.1g001953m.g	750	675	405	354	426	374	-0.151	0.305686	-0.931	3.34027e-13	-0.887	2.91481e-12	-0.85	2.09655e-11	-0.812	9.9476e-11	0.081	0.772045	0.075	0.804981	PF13713,PF01363,PF08381,PF00415	PTHR22870,PTHR22870:SF219	KOG1427			GO:0046872	AT1G69710.1		Regulator of chromosome condensation (RCC1) family with FYVE zinc finger domain
orange1.1g001954m.g	455	1022	578	955	654	1233	1.17	1.79287e-18	-0.098	0.52339	0.348	0.0169945	0.269	0.0588936	0.525	0.000168797	0.368	0.0617327	0.176	0.511699	PF16487,PF16488,PF08699,PF16486,PF02170,PF02171	PTHR22891,PTHR22891:SF45			K11593	GO:0005515,GO:0003676	AT5G43810.1	AGO10,PNH,ZLL	Stabilizer of iron transporter SufD / Polynucleotidyl transferase
orange1.1g001955m.g	298	455	365	343	347	397	0.614	7.51792e-06	-0.407	0.00335529	0.295	0.0442631	-0.199	0.178346	0.223	0.132561	0.208	0.384466	-0.072	0.819906	PF13855,PF00931	PTHR23155,PTHR23155:SF563	KOG4658			GO:0005515,GO:0043531	AT3G14460.1		LRR and NB-ARC domains-containing disease resistance protein
orange1.1g001962m.g	2225	2671	1915	1905	2003	2036	0.264	0.0490125	-0.487	9.51067e-05	-0.215	0.108731	-0.391	0.00209763	-0.151	0.271465	0.096	0.698276	0.064	0.823296		PTHR36029,PTHR36029:SF1					AT3G01780.1	TPLATE	ARM repeat superfamily protein
orange1.1g001964m.g	991	1234	1106	996	1074	1122	0.317	0.0293197	-0.309	0.0292618	0.16	0.293463	-0.137	0.377433	0.117	0.446467	0.172	0.48805	-0.042	0.898714	PF05664	PTHR31280,PTHR31280:SF4					AT2G25800.1		Protein of unknown function (DUF810)
orange1.1g001965m.g	2734	3053	2260	2658	2198	2455	0.16	0.25367	-0.2	0.126079	-0.274	0.0336185	-0.315	0.0135064	-0.314	0.0126676	-0.115	0.625517	-0.041	0.890408	PF03144,PF00679,PF03764,PF16004,PF00009	PTHR23115,PTHR23115:SF5		3.6.5.3	K12852	GO:0005525	AT1G06220.1	CLO,GFA1,MEE5	Ribosomal protein S5/Elongation factor G/III/V family protein
orange1.1g001966m.g	635	696	512	536	557	604	0.133	0.36942	-0.378	0.00340207	-0.31	0.0192544	-0.207	0.130435	-0.188	0.166731	0.171	0.45314	0.122	0.640829	PF01535,PF12854,PF13041	PTHR24015			K17964		AT5G61990.1		Pentatricopeptide repeat (PPR) superfamily protein
orange1.1g001968m.g	1750	1509	1140	1180	1097	1162	-0.212	0.0598195	-0.356	0.000779562	-0.619	1.76044e-09	-0.378	0.00035134	-0.674	3.5517e-11	-0.022	0.928057	-0.055	0.821511	PF08389	PTHR15952			K14288		AT1G72560.2	PSD	ARM repeat superfamily protein
orange1.1g001969m.g	2017	2637	2355	2405	3079	3559	0.387	0.0165434	-0.133	0.438397	0.224	0.178256	0.433	0.00571445	0.611	6.01757e-05	0.566	0.0034468	0.387	0.128876	PF02362,PF06507	PTHR31384,PTHR31384:SF9				GO:0003677,GO:0009725,GO:0006355,GO:0005634	AT5G20730.2	ARF7,BIP,IAA21,IAA23,IAA25,MSG1,NPH4,TIR5	Transcriptional factor B3 family protein / auxin-responsive factor AUX/IAA-related
orange1.1g001970m.g	1146	1331	1050	1221	1173	1352	0.216	0.0733901	-0.124	0.310555	-0.125	0.317972	0.023	0.877151	0.035	0.799028	0.146	0.463355	0.159	0.45299	PF01805,PF07713	PTHR13384,PTHR13384:SF19	KOG2138		K13123	GO:0006396,GO:0003723	AT5G23080.1	TGH	SWAP (Suppressor-of-White-APricot)/surp domain-containing protein
orange1.1g001971m.g	3633	3907	2654	2962	2646	2927	0.105	0.470058	-0.399	0.0011083	-0.453	0.000208636	-0.417	0.000690634	-0.457	0.000169674	-0.017	0.95216	-0.004	0.991142	PF03110	PTHR31251,PTHR31251:SF8				GO:0005634,GO:0003677	AT3G60030.1	SPL12	squamosa promoter-binding protein-like 12
orange1.1g001973m.g	800	779	664	632	635	719	-0.036	0.875328	-0.301	0.0889574	-0.268	0.138834	-0.118	0.550773	-0.332	0.0582054	0.183	0.554707	-0.064	0.873366	PF01116,PF03446,PF17042,PF14833,PF07005	PTHR22981,PTHR22981:SF27	KOG0409	1.1.1.291		GO:0016832,GO:0008270,GO:0005975,GO:0055114,GO:0004616,GO:0051287	AT1G18270.2		ketose-bisphosphate aldolase class-II family protein
orange1.1g001974m.g	626	199	495	237	561	288	-1.651	8.25073e-31	0.252	0.132197	-0.337	0.0216502	0.532	0.000635687	-0.156	0.312461	0.28	0.271419	0.181	0.509479	PF08263,PF13855,PF00069	PTHR27000,PTHR27000:SF114	KOG1187	2.7.11.1		GO:0005515,GO:0006468,GO:0005524,GO:0004672	AT3G47570.1		Leucine-rich repeat protein kinase family protein
orange1.1g001975m.g	2987	2559	2364	2140	2575	2485	-0.223	0.170857	-0.258	0.0940851	-0.337	0.0261505	-0.042	0.821371	-0.214	0.17185	0.215	0.400972	0.123	0.686731	PF00076,PF04059	PTHR24012,PTHR24012:SF390	KOG4660			GO:0003676	AT5G61960.1	AML1,ML1	MEI2-like protein 1
orange1.1g001978m.g	1540	1672	1327	1374	1412	1600	0.12	0.486372	-0.283	0.0583756	-0.213	0.169688	-0.064	0.717065	-0.124	0.440859	0.22	0.379587	0.089	0.779495	PF00637,PF05131	PTHR23323,PTHR23323:SF26				GO:0016192,GO:0006886	AT1G12470.1		zinc ion binding
orange1.1g001979m.g	NA	NA	NA	NA	NA	NA	NA	NA	NA	NA	NA	NA	NA	NA	NA	NA	NA	NA	NA	NA	PF05729	PTHR11017,PTHR11017:SF169	KOG4658				AT5G17680.1		disease resistance protein (TIR-NBS-LRR class), putative
orange1.1g001984m.g	899	1240	435	430	364	352	0.464	0.00015945	-1.53	7.08648e-37	-1.047	1.51993e-17	-1.821	4.38377e-51	-1.304	1.34854e-26	-0.291	0.161802	-0.257	0.279768	PF12710,PF00403,PF00122	PTHR24093,PTHR24093:SF315		3.6.3.4	K17686	GO:0046872,GO:0030001,GO:0000166	AT1G63440.1	HMA5	heavy metal atpase 5
orange1.1g001988m.g	26	0	18	0	28	0	-7.723	5.97071e-19	1.894	0.334238	-0.552	0.142607	2.5	0.198241	0.094	0.808329	0.606	0.849663	0.647	0.302004	PF08263,PF00560,PF00069,PF13855	PTHR27000,PTHR27000:SF31	KOG1187	2.7.11.1		GO:0005515,GO:0006468,GO:0005524,GO:0004672	AT3G47570.1		Leucine-rich repeat protein kinase family protein
orange1.1g001995m.g	1151	2074	489	1093	700	1695	0.849	1.36731e-06	-0.924	1.22975e-07	-1.236	2.93949e-12	-0.292	0.126922	-0.716	5.92732e-05	0.632	0.00566734	0.52	0.0704814	PF00931	PTHR23155,PTHR23155:SF494	KOG4658			GO:0043531	AT3G14470.1		NB-ARC domain-containing disease resistance protein
orange1.1g001998m.g	109	67	87	44	99	66	-0.697	0.0252935	-0.604	0.0648176	-0.327	0.309173	-0.025	0.952548	-0.145	0.667444	0.579	0.263682	0.182	0.777211	PF00931	PTHR23155,PTHR23155:SF494	KOG4658			GO:0043531	AT3G14470.1		NB-ARC domain-containing disease resistance protein
orange1.1g001999m.g	52	57	72	49	61	41	0.131	0.680739	-0.214	0.457183	0.483	0.0633033	-0.477	0.0831815	0.24	0.382763	-0.263	0.588881	-0.243	0.620094	PF00931	PTHR23155,PTHR23155:SF643	KOG4658		K13459	GO:0043531	AT1G61180.2		LRR and NB-ARC domains-containing disease resistance protein
orange1.1g002002m.g	NA	NA	NA	NA	NA	NA	NA	NA	NA	NA	NA	NA	NA	NA	NA	NA	NA	NA	NA	NA	PF00168,PF08372	PTHR10024,PTHR10024:SF172				GO:0005515	AT3G03680.1		C2 calcium/lipid-binding plant phosphoribosyltransferase family protein
orange1.1g002006m.g	2937	3532	2668	3136	3010	3623	0.267	0.108453	-0.172	0.299674	-0.138	0.425482	0.036	0.854116	0.036	0.848222	0.208	0.442939	0.174	0.562289	PF02209,PF00626	PTHR11977,PTHR11977:SF46			K05761	GO:0007010,GO:0003779	AT2G41740.1	ATVLN2,VLN2	villin 2
orange1.1g002010m.g	3	100	9	35	7	48	5.049	1.11352e-49	-1.514	1.89387e-11	1.599	0.00706375	-1.051	9.43069e-07	1.288	0.0345004	0.463	0.267469	-0.311	0.765473	PF08263,PF13855,PF00069	PTHR27000,PTHR27000:SF165	KOG1187	2.7.11.1,2.7.10.2		GO:0005515,GO:0006468,GO:0005524,GO:0004672	AT1G75820.1	ATCLV1,CLV1,FAS3,FLO5	Leucine-rich receptor-like protein kinase family protein
orange1.1g002011m.g	794	784	689	660	696	695	-0.018	0.919719	-0.248	0.0683675	-0.205	0.143007	-0.175	0.222322	-0.189	0.171836	0.074	0.783408	0.015	0.96457	PF04987	PTHR12250			K05285	GO:0016740,GO:0006506,GO:0005789	AT3G01380.1		transferases;sulfuric ester hydrolases;catalytics;transferases
orange1.1g002012m.g	1416	1663	1636	1526	1544	1577	0.232	0.0617316	-0.124	0.325468	0.209	0.0884596	-0.078	0.568942	0.126	0.321589	0.047	0.852275	-0.083	0.737585	PF07728,PF10431,PF00004,PF02861	PTHR11638,PTHR11638:SF86			K03695	GO:0016887,GO:0005524,GO:0019538	AT2G25140.1	CLPB-M,CLPB4,HSP98.7	casein lytic proteinase B4
orange1.1g002015m.g	166	244	288	295	306	287	0.568	0.000578288	0.265	0.108683	0.802	4.01377e-07	0.222	0.19229	0.891	8.74576e-09	-0.042	0.901158	0.089	0.797927	PF01799,PF01315,PF02738	PTHR11908,PTHR11908:SF98		1.2.3.1		GO:0055114,GO:0046872,GO:0016491	AT1G04580.1	AAO4,AO4,ATAO-4,ATAO2	aldehyde oxidase 4
orange1.1g002016m.g	1537	1670	1798	2040	1716	1824	0.121	0.346135	0.288	0.00977713	0.227	0.0481419	0.127	0.300854	0.16	0.174648	-0.161	0.396076	-0.067	0.780905	PF13360,PF07774	PTHR21573,PTHR21573:SF0				GO:0072546	AT5G11560.1		catalytics
orange1.1g002018m.g	1360	1458	831	820	881	967	0.102	0.546137	-0.83	1.19225e-09	-0.708	2.85138e-07	-0.592	1.83366e-05	-0.624	5.6826e-06	0.237	0.326446	0.083	0.792492	PF01235,PF03522	PTHR11827,PTHR11827:SF68			K14427	GO:0032328,GO:0016020,GO:0015655,GO:0006814,GO:0006811,GO:0005215	AT1G30450.1	ATCCC1,CCC1,HAP5	cation-chloride co-transporter 1
orange1.1g002019m.g	1013	1115	909	901	879	946	0.141	0.416895	-0.309	0.0431229	-0.155	0.347566	-0.24	0.129409	-0.204	0.196743	0.069	0.827729	-0.05	0.887123	PF14700,PF00940	PTHR10102,PTHR10102:SF3		2.7.7.6	K10908	GO:0006351,GO:0003899,GO:0003677	AT1G68990.1	MGP3	male gametophyte defective 3
orange1.1g002020m.g	NA	NA	NA	NA	NA	NA	NA	NA	NA	NA	NA	NA	NA	NA	NA	NA	NA	NA	NA	NA	PF14569,PF03552	PTHR13301,PTHR13301:SF31		2.4.1.12	K10999	GO:0030244,GO:0016760,GO:0016020	AT4G18780.1	ATCESA8,CESA8,IRX1,LEW2	cellulose synthase family protein
orange1.1g002021m.g	NA	NA	NA	NA	NA	NA	NA	NA	NA	NA	NA	NA	NA	NA	NA	NA	NA	NA	NA	NA	PF08263,PF00560,PF07714,PF13855	PTHR27000,PTHR27000:SF31	KOG1187	2.7.11.1		GO:0005515,GO:0006468,GO:0004672	AT3G47570.1		Leucine-rich repeat protein kinase family protein
orange1.1g002024m.g	165	3	171	7	154	8	-5.782	4.98442e-71	1.205	0.0654108	0.048	0.831461	1.412	0.0213992	-0.096	0.655715	0.206	0.84178	-0.144	0.713981	PF13855,PF00931	PTHR23155,PTHR23155:SF554	KOG1947,KOG0617			GO:0005515,GO:0043531	AT4G27190.1		NB-ARC domain-containing disease resistance protein
orange1.1g002026m.g	1069	1211	858	897	985	1009	0.182	0.272908	-0.433	0.00326974	-0.314	0.0396286	-0.263	0.0893208	-0.117	0.47928	0.17	0.523368	0.197	0.479581	PF00397,PF01846	PTHR15377,PTHR15377:SF3	KOG0155		K12824	GO:0005515	AT3G19840.1	ATPRP40C,PRP40C	pre-mRNA-processing protein 40C
orange1.1g002027m.g	2742	2315	2407	2205	2542	2321	-0.243	0.080722	-0.071	0.635713	-0.188	0.177423	0.003	0.984464	-0.109	0.451891	0.074	0.780245	0.079	0.782247	PF00686,PF02446	PTHR32518,PTHR32518:SF3		2.4.1.25	K00705	GO:2001070,GO:0005975,GO:0004134	AT2G40840.1	DPE2	disproportionating enzyme 2
orange1.1g002030m.g	586	792	622	743	609	723	0.438	0.000422168	-0.095	0.489967	0.087	0.546457	-0.134	0.324413	0.058	0.689207	-0.04	0.883096	-0.029	0.926142	PF05664	PTHR31280,PTHR31280:SF7					AT2G20010.2		Protein of unknown function (DUF810)
orange1.1g002031m.g	6839	5959	5753	4649	6270	5107	-0.199	0.17124	-0.358	0.00692989	-0.249	0.0696839	-0.223	0.112549	-0.125	0.38767	0.135	0.576196	0.124	0.640215	PF03109,PF00144	PTHR10566,PTHR10566:SF84	KOG1235	3.1.1.1	K08869		AT5G24810.1		ABC1 family protein
orange1.1g002032m.g	58	120	42	86	51	105	1.048	3.2547e-06	-0.479	0.0352378	-0.446	0.103491	-0.192	0.43335	-0.172	0.53915	0.286	0.467197	0.273	0.602179		PTHR23196					AT4G03130.1		BRCT domain-containing DNA repair protein
orange1.1g002036m.g	2890	3244	2548	2692	2575	2919	0.167	0.20528	-0.269	0.0262095	-0.182	0.151409	-0.153	0.239809	-0.166	0.18798	0.117	0.594994	0.015	0.960033	PF09261,PF07748,PF01074	PTHR11607,PTHR11607:SF36		3.2.1.24	K01191	GO:0008270,GO:0004553,GO:0015923,GO:0006013,GO:0005975,GO:0004559	AT5G13980.1		Glycosyl hydrolase family 38 protein
orange1.1g002041m.g	1521	1501	1120	1216	1172	1322	-0.018	0.901903	-0.304	0.00476154	-0.441	3.03374e-05	-0.185	0.103793	-0.375	0.000382861	0.12	0.540584	0.065	0.78365	PF08389	PTHR12363,PTHR12363:SF32	KOG2081		K15436		AT5G62600.1		ARM repeat superfamily protein
orange1.1g002043m.g	4412	5351	1892	2107	1937	2378	0.278	0.00645535	-1.345	2.54324e-45	-1.222	3.31855e-37	-1.171	4.6985e-35	-1.187	1.43444e-35	0.174	0.308798	0.034	0.886928	PF12937,PF13621	PTHR12480,PTHR12480:SF5	KOG2130			GO:0005515	AT1G78280.1		transferases, transferring glycosyl groups
orange1.1g002044m.g	NA	NA	NA	NA	NA	NA	NA	NA	NA	NA	NA	NA	NA	NA	NA	NA	NA	NA	NA	NA	PF00931	PTHR23155,PTHR23155:SF494	KOG4658			GO:0043531	AT3G14470.1		NB-ARC domain-containing disease resistance protein
orange1.1g002048m.g	1462	1691	1319	1316	1354	1306	0.211	0.0952808	-0.362	0.00199402	-0.148	0.247954	-0.373	0.00149851	-0.109	0.398803	-0.011	0.969322	0.038	0.89061	PF03810,PF08506,PF03378	PTHR10997,PTHR10997:SF8			K18423	GO:0008536,GO:0006886,GO:0005515	AT2G46520.1		cellular apoptosis susceptibility protein, putative / importin-alpha re-exporter, putative
orange1.1g002054m.g	530	638	734	878	709	827	0.27	0.0632868	0.461	0.000518054	0.472	0.00046515	0.372	0.00611774	0.422	0.00170136	-0.089	0.736584	-0.049	0.874413	PF00575,PF03726,PF03725,PF01138	PTHR11252,PTHR11252:SF3		2.7.7.8	K00962	GO:0003676,GO:0006396,GO:0003723,GO:0000175,GO:0006402,GO:0004654	AT5G14580.1		polyribonucleotide nucleotidyltransferase, putative
orange1.1g002055m.g	87	15	78	4	80	8	-2.54	1.39094e-17	-1.94	0.000162108	-0.156	0.596413	-0.794	0.0794152	-0.101	0.730175	1.146	0.203463	0.054	0.931151	PF08263,PF00560,PF13855	PTHR27004	KOG0472	2.7.11.1		GO:0005515	AT2G34930.1		disease resistance family protein / LRR family protein
orange1.1g002057m.g	NA	NA	NA	NA	NA	NA	NA	NA	NA	NA	NA	NA	NA	NA	NA	NA	NA	NA	NA	NA	PF00630	PTHR38537					AT5G49150.1	ATGEX2,GEX2	gamete expressed 2
orange1.1g002059m.g	938	1024	696	612	659	614	0.129	0.463989	-0.742	3.91515e-07	-0.428	0.00476647	-0.74	4.18948e-07	-0.507	0.000648116	0.002	0.994747	-0.079	0.818124	PF13934	PTHR10044,PTHR10044:SF129			K16278		AT2G39810.1	HOS1	ubiquitin-protein ligases
orange1.1g002062m.g	299	457	478	418	574	414	0.616	4.48678e-05	-0.13	0.436104	0.679	5.14655e-06	-0.143	0.396072	0.944	6.33985e-11	-0.014	0.969025	0.265	0.319018	PF04434,PF10551,PF03101	PTHR31669,PTHR31669:SF63				GO:0008270,GO:0006355	AT4G38180.1	FRS5	FAR1-related sequence 5
orange1.1g002063m.g	433	901	573	957	531	901	1.056	9.08867e-25	0.087	0.45589	0.403	0.000283961	0	0.998318	0.292	0.00926262	-0.086	0.666384	-0.111	0.617978	PF00560,PF08263,PF00069	PTHR27000,PTHR27000:SF97	KOG1187	2.7.11.1		GO:0005515,GO:0006468,GO:0005524,GO:0004672	AT1G72180.1		Leucine-rich receptor-like protein kinase family protein
orange1.1g002067m.g	2844	3480	2072	2498	2635	2824	0.292	0.128786	-0.478	0.00709771	-0.455	0.0111777	-0.302	0.107563	-0.109	0.588179	0.176	0.58741	0.346	0.268669	PF04818,PF08312,PF00076,PF01805	PTHR23140,PTHR23140:SF0			K12842	GO:0003676,GO:0006396,GO:0003723	AT5G25060.1		RNA recognition motif (RRM)-containing protein
orange1.1g002068m.g	2787	3279	3424	3548	4067	4122	0.235	0.0982923	0.114	0.434201	0.297	0.0275938	0.33	0.0141267	0.546	2.16362e-05	0.216	0.334294	0.248	0.287069	PF07728,PF10431,PF00004,PF02861	PTHR11638,PTHR11638:SF121			K03695	GO:0016887,GO:0005524,GO:0019538	AT5G15450.1	APG6,CLPB-P,CLPB3	casein lytic proteinase B3
orange1.1g002069m.g	NA	NA	NA	NA	NA	NA	NA	NA	NA	NA	NA	NA	NA	NA	NA	NA	NA	NA	NA	NA	PF00560,PF07714,PF13855	PTHR27000,PTHR27000:SF196	KOG1187	2.7.11.1		GO:0005515,GO:0006468,GO:0004672	AT1G35710.1		Protein kinase family protein with leucine-rich repeat domain
orange1.1g002071m.g	1	46	7	62	11	74	5.398	5.48728e-25	0.438	0.148912	2.812	0.000317181	0.672	0.0205144	3.351	1.18465e-06	0.234	0.654809	0.539	0.571868	PF00931	PTHR23155,PTHR23155:SF494	KOG4658			GO:0043531	AT3G14470.1		NB-ARC domain-containing disease resistance protein
orange1.1g002078m.g	42	58	53	65	57	64	0.443	0.125241	0.173	0.545573	0.33	0.258053	0.139	0.642962	0.413	0.13312	-0.034	0.953453	0.083	0.892827	PF12043	PTHR31390,PTHR31390:SF0					AT5G01030.2		Protein of unknown function (DUF3527)
orange1.1g002079m.g	469	406	431	380	443	443	-0.2	0.258062	-0.098	0.584573	-0.119	0.506168	0.12	0.50524	-0.077	0.673017	0.219	0.427379	0.042	0.913039	PF02922,PF11852	PTHR10357,PTHR10357:SF99	KOG0470	3.2.1.142		GO:0005975,GO:0004553,GO:0003824	AT5G04360.1	ATLDA,ATPU1,LDA,PU1	limit dextrinase
orange1.1g002083m.g	2924	3233	2263	2268	2460	2530	0.146	0.372571	-0.512	0.000243774	-0.369	0.0101152	-0.354	0.0141335	-0.249	0.0903458	0.158	0.539953	0.12	0.680957	PF01602	PTHR22780,PTHR22780:SF13			K12400	GO:0030117,GO:0016192,GO:0006886	AT1G31730.1		Adaptin family protein
orange1.1g002086m.g	3	12	18	13	14	13	1.793	0.000975034	0.13	0.787481	2.417	4.89512e-07	0.122	0.807549	2.097	2.05207e-05	-0.008	0.993146	-0.32	0.665883	PF00400	PTHR14221,PTHR14221:SF7				GO:0005515	AT2G37670.1		Transducin/WD40 repeat-like superfamily protein
orange1.1g002089m.g	6338	6813	6248	6593	5252	6261	0.105	0.510695	-0.047	0.76281	-0.021	0.900351	-0.122	0.419176	-0.271	0.0473557	-0.075	0.784054	-0.25	0.290289	PF00311	PTHR30523,PTHR30523:SF8		4.1.1.31	K01595	GO:0015977,GO:0008964,GO:0006099	AT3G14940.1	ATPPC3,PPC3	phosphoenolpyruvate carboxylase 3
orange1.1g002093m.g	1190	1291	1036	1150	1147	1210	0.12	0.478819	-0.168	0.271904	-0.199	0.196574	-0.096	0.565818	-0.052	0.759685	0.073	0.806116	0.147	0.609635	PF13893,PF00076	PTHR23139,PTHR23139:SF56	KOG0120		K12837	GO:0003676	AT2G33435.1		RNA-binding (RRM/RBD/RNP motifs) family protein
orange1.1g002094m.g	80	85	119	98	109	84	0.076	0.747854	0.207	0.286603	0.577	0.000982965	-0.002	0.992839	0.453	0.00962122	-0.209	0.505241	-0.124	0.726707	PF08263,PF00560,PF13855,PF07714	PTHR27000,PTHR27000:SF112	KOG1187	2.7.11.1		GO:0005515,GO:0006468,GO:0004672	AT5G01890.1		Leucine-rich receptor-like protein kinase family protein
orange1.1g002095m.g	3091	3265	2133	2238	2418	2494	0.079	0.597796	-0.545	5.97755e-06	-0.535	9.48331e-06	-0.389	0.0016045	-0.354	0.00404242	0.156	0.481705	0.181	0.432476	PF12329,PF12325	PTHR13140	KOG4673				AT1G79830.3	GC5	golgin candidate 5
orange1.1g002100m.g	1060	932	1017	1040	1083	1190	-0.185	0.164558	0.16	0.216741	-0.06	0.672833	0.351	0.00388413	0.032	0.82547	0.192	0.352286	0.092	0.717813	PF00515	PTHR23083,PTHR23083:SF420				GO:0005515	AT3G51770.2	ATEOL1,ETO1	tetratricopeptide repeat (TPR)-containing protein
orange1.1g002103m.g	1815	1696	1646	1354	1775	1436	-0.098	0.467934	-0.325	0.00459559	-0.14	0.257633	-0.24	0.0427832	-0.031	0.819204	0.085	0.704195	0.108	0.634904		PTHR33740,PTHR33740:SF3					AT5G23890.1
orange1.1g002104m.g	17	32	23	28	18	24	0.902	0.0100806	-0.167	0.647908	0.44	0.260526	-0.412	0.238683	0.133	0.758782	-0.245	0.694582	-0.307	0.673448	PF00225	PTHR24115,PTHR24115:SF391	KOG4280	3.6.4.5	K10406	GO:0008017,GO:0007018,GO:0005524,GO:0003777,GO:0005871	AT1G55550.1		P-loop containing nucleoside triphosphate hydrolases superfamily protein
orange1.1g002105m.g	205	1328	551	1201	577	930	2.693	1.41902e-56	-0.145	0.431107	1.425	1.02428e-16	-0.515	0.00221143	1.49	2.33583e-18	-0.37	0.156052	0.065	0.87251	PF08263,PF00069,PF00560,PF13855	PTHR27000,PTHR27000:SF87	KOG1187	2.7.11.1		GO:0006468,GO:0005524,GO:0004672,GO:0005515	AT2G25790.1		Leucine-rich receptor-like protein kinase family protein
orange1.1g002109m.g	2930	3184	2053	1954	2399	2363	0.12	0.505854	-0.704	1.92784e-06	-0.512	0.000694154	-0.43	0.00499372	-0.288	0.0659573	0.274	0.277741	0.224	0.427665		PTHR23172					AT4G12780.1		Chaperone DnaJ-domain superfamily protein
orange1.1g002110m.g	949	1242	1276	1366	1268	1505	0.39	0.0157265	0.136	0.424363	0.428	0.00640314	0.276	0.0907921	0.419	0.00714958	0.14	0.633315	-0.009	0.984168	PF01663	PTHR23071,PTHR23071:SF1			K05288	GO:0003824	AT5G17250.1		Alkaline-phosphatase-like family protein
orange1.1g002112m.g	12144	4733	6811	5613	7055	5143	-1.359	2.26347e-28	0.246	0.0667671	-0.834	1.93189e-11	0.12	0.415762	-0.784	2.92734e-10	-0.126	0.599938	0.051	0.866968	PF00311	PTHR30523,PTHR30523:SF8		4.1.1.31	K01595	GO:0015977,GO:0008964,GO:0006099	AT2G42600.1	ATPPC2,PPC2	phosphoenolpyruvate carboxylase 2
orange1.1g002115m.g	593	438	307	165	274	134	-0.437	0.0420396	-1.41	5.48014e-12	-0.948	2.41594e-06	-1.71	6.85675e-17	-1.114	2.16694e-08	-0.299	0.443252	-0.166	0.70556	PF00931	PTHR23155,PTHR23155:SF494	KOG4658			GO:0043531	AT3G14470.1		NB-ARC domain-containing disease resistance protein
orange1.1g002121m.g	40	66	48	33	54	63	0.724	0.00655232	-0.972	0.00023287	0.266	0.378646	-0.055	0.861974	0.452	0.097112	0.917	0.00630207	0.186	0.736247	PF08263,PF07714	PTHR27003,PTHR27003:SF22	KOG1187	2.7.11.1		GO:0006468,GO:0004672	AT1G79620.1		Leucine-rich repeat protein kinase family protein
orange1.1g002125m.g	772	1000	241	254	249	286	0.373	0.00588389	-1.972	5.84851e-50	-1.679	1.6446e-35	-1.805	1.29297e-43	-1.636	7.08917e-35	0.167	0.529242	0.043	0.906386	PF13676,PF00931	PTHR11017,PTHR11017:SF162				GO:0007165,GO:0005515,GO:0043531	AT4G12010.1		Disease resistance protein (TIR-NBS-LRR class) family
orange1.1g002128m.g	NA	NA	NA	NA	NA	NA	NA	NA	NA	NA	NA	NA	NA	NA	NA	NA	NA	NA	NA	NA	PF11995,PF00225	PTHR24115,PTHR24115:SF522		3.6.4.4	K11498	GO:0008017,GO:0007018,GO:0005524,GO:0003777,GO:0005871	AT1G18370.1	ATNACK1,HIK,NACK1	ATP binding microtubule motor family protein
orange1.1g002130m.g	794	587	808	796	851	723	-0.433	0.00294562	0.438	0.00216496	0.027	0.875023	0.299	0.045074	0.101	0.526455	-0.139	0.594219	0.074	0.818124		PTHR10887,PTHR10887:SF331			K18422		AT1G05460.1	SDE3	P-loop containing nucleoside triphosphate hydrolases superfamily protein
orange1.1g002131m.g	223	287	219	238	222	253	0.364	0.0335461	-0.274	0.106327	-0.026	0.898813	-0.185	0.299619	-0.005	0.98321	0.089	0.787724	0.022	0.95964		PTHR18937,PTHR18937:SF221					AT3G55060.1
orange1.1g002132m.g	NA	NA	NA	NA	NA	NA	NA	NA	NA	NA	NA	NA	NA	NA	NA	NA	NA	NA	NA	NA	PF00931	PTHR23155,PTHR23155:SF494	KOG4658			GO:0043531	AT3G14470.1		NB-ARC domain-containing disease resistance protein
orange1.1g002135m.g	527	367	471	382	425	392	-0.518	0.000867151	0.058	0.754891	-0.158	0.349063	0.091	0.621339	-0.307	0.0499562	0.033	0.924223	-0.149	0.630304	PF00271,PF09369,PF00270	PTHR24031,PTHR24031:SF252		3.6.4.12		GO:0005524,GO:0003676	AT5G08110.1		nucleic acid binding;ATP-dependent helicases;ATP binding;helicases;ATP-dependent helicases
orange1.1g002136m.g	626	691	762	749	756	782	0.146	0.34526	0.115	0.434201	0.287	0.0376182	0.176	0.223844	0.275	0.043885	0.061	0.827891	-0.012	0.974248	PF10458,PF08264,PF00133	PTHR11946,PTHR11946:SF76		6.1.1.9	K01873	GO:0006438,GO:0005737,GO:0005524,GO:0004832,GO:0000166,GO:0006418,GO:0004812	AT5G16715.1	EMB2247	ATP binding;valine-tRNA ligases;aminoacyl-tRNA ligases;nucleotide binding;ATP binding;aminoacyl-tRNA ligases
orange1.1g002138m.g	1195	1256	1150	1225	1232	1294	0.074	0.687425	-0.037	0.8357	-0.054	0.758713	0.041	0.825472	0.045	0.800503	0.078	0.796601	0.099	0.754485	PF13423	PTHR24006,PTHR24006:SF520	KOG1870	3.4.19.12	K11835		AT5G22030.2	UBP8	ubiquitin-specific protease 8
orange1.1g002139m.g	910	858	695	482	726	492	-0.085	0.581722	-0.828	3.09311e-11	-0.387	0.0025044	-0.804	9.31639e-11	-0.323	0.0115352	0.024	0.936727	0.064	0.826194	PF11995,PF00225	PTHR24115,PTHR24115:SF405	KOG0242	3.6.4.4	K11498	GO:0008017,GO:0007018,GO:0005524,GO:0003777,GO:0005871	AT2G21300.2		ATP binding microtubule motor family protein
orange1.1g002141m.g	506	713	480	553	534	602	0.498	2.05395e-05	-0.367	0.00187004	-0.075	0.596449	-0.246	0.0439234	0.08	0.560343	0.121	0.577238	0.154	0.503463	PF15629,PF15628	PTHR10359,PTHR10359:SF22		4.2.99.18			AT5G04560.1	DME	HhH-GPD base excision DNA repair family protein
orange1.1g002144m.g	108	91	78	64	77	56	-0.241	0.273752	-0.513	0.0153192	-0.469	0.0216499	-0.695	0.000799195	-0.48	0.0151275	-0.182	0.662726	-0.011	0.985574	PF00564,PF02042	PTHR32002,PTHR32002:SF4				GO:0005515	AT4G24020.1	NLP7	NIN like protein 7
orange1.1g002146m.g	1219	1546	1328	1651	1436	1712	0.344	0.00782684	0.094	0.50462	0.125	0.373728	0.146	0.291786	0.237	0.0686848	0.052	0.845496	0.112	0.663584	PF07714,PF14381	PTHR23257,PTHR23257:SF440	KOG0192	2.7.11.1		GO:0006468,GO:0004672	AT1G08720.1	ATEDR1,EDR1	Protein kinase superfamily protein
orange1.1g002147m.g	2640	2681	2134	2334	2326	2676	0.023	0.903698	-0.2	0.16746	-0.306	0.0301381	-0.003	0.988102	-0.182	0.213487	0.197	0.407075	0.124	0.659133	PF00098,PF03159	PTHR12341,PTHR12341:SF30			K12619	GO:0008270,GO:0003676,GO:0004527	AT1G54490.1	AIN1,ATXRN4,EIN5,XRN4	exoribonuclease 4
orange1.1g002150m.g	1552	1804	1103	1098	1268	1184	0.217	0.0424453	-0.717	1.99042e-13	-0.493	7.91137e-07	-0.605	5.61248e-10	-0.292	0.00411087	0.112	0.552432	0.201	0.271239	PF08263,PF13855,PF07714	PTHR27001,PTHR27001:SF109	KOG1187	2.7.11.1		GO:0005515,GO:0006468,GO:0004672	AT1G66150.1	TMK1	transmembrane kinase 1
orange1.1g002151m.g	NA	NA	NA	NA	NA	NA	NA	NA	NA	NA	NA	NA	NA	NA	NA	NA	NA	NA	NA	NA	PF00690,PF00702,PF00122	PTHR24093,PTHR24093:SF264		3.6.3.6	K01535	GO:0046872,GO:0000166	AT5G62670.1	AHA11,HA11	H(+)-ATPase 11
orange1.1g002154m.g	181	485	129	174	117	189	1.42	3.17039e-13	-1.475	4.95636e-14	-0.491	0.0265827	-1.365	2.24836e-12	-0.628	0.00342463	0.111	0.79769	-0.137	0.777333	PF00931	PTHR23155,PTHR23155:SF494	KOG4658			GO:0043531	AT3G14470.1		NB-ARC domain-containing disease resistance protein
orange1.1g002155m.g	405	176	267	131	261	107	-1.203	4.57161e-17	-0.424	0.0115553	-0.597	3.15162e-05	-0.717	1.15418e-05	-0.629	8.05016e-06	-0.293	0.30892	-0.032	0.931018	PF00560,PF13855,PF07714	PTHR27000,PTHR27000:SF106	KOG1187	2.7.11.1		GO:0005515,GO:0006468,GO:0004672	AT5G07280.1	EMS1,EXS	Leucine-rich repeat transmembrane protein kinase
orange1.1g002156m.g	177	271	186	218	211	240	0.616	0.000795546	-0.311	0.0977572	0.074	0.740128	-0.178	0.375016	0.257	0.188491	0.133	0.704939	0.183	0.62123		PTHR23155,PTHR23155:SF414					AT3G14460.1		LRR and NB-ARC domains-containing disease resistance protein
orange1.1g002158m.g	889	419	954	588	888	518	-1.083	1.54459e-18	0.487	0.000188207	0.102	0.474138	0.306	0.0245449	0.002	0.991231	-0.18	0.427548	-0.1	0.702262	PF08263,PF13855,PF07714	PTHR27003,PTHR27003:SF36	KOG1187	2.7.11.1		GO:0005515,GO:0006468,GO:0004672	AT5G01950.1		Leucine-rich repeat protein kinase family protein
orange1.1g002159m.g	363	332	339	326	296	297	-0.123	0.470661	-0.034	0.846834	-0.097	0.558084	-0.164	0.304918	-0.294	0.0455117	-0.13	0.634268	-0.197	0.471204	PF05496,PF00004	PTHR23077,PTHR23077:SF9			K13339	GO:0009378,GO:0006310,GO:0006281,GO:0005524	AT1G03000.1	PEX6	peroxin 6
orange1.1g002164m.g	2000	1951	2792	2659	3184	2960	-0.035	0.853016	0.447	0.00121713	0.482	0.000456591	0.601	9.87781e-06	0.671	5.85911e-07	0.154	0.538484	0.189	0.466682	PF00326	PTHR11731,PTHR11731:SF117	KOG2100	3.4.19.1		GO:0008236,GO:0006508	AT2G47390.1		Prolyl oligopeptidase family protein
orange1.1g002166m.g	2100	2363	1766	1788	1992	2057	0.171	0.239052	-0.402	0.00186056	-0.249	0.0659293	-0.2	0.150661	-0.075	0.612679	0.202	0.365488	0.173	0.479427	PF03031,PF00035	PTHR23081,PTHR23081:SF7	KOG0323	3.1.3.16	K18998		AT4G21670.1	ATCPL1,CPL1,FRY2	C-terminal domain phosphatase-like 1
orange1.1g002167m.g	NA	NA	NA	NA	NA	NA	NA	NA	NA	NA	NA	NA	NA	NA	NA	NA	NA	NA	NA	NA	PF08263,PF00560,PF13855	PTHR27004,PTHR27004:SF1	KOG0472			GO:0005515	AT5G27060.1	AtRLP53,RLP53	receptor like protein 53
orange1.1g002168m.g	1558	1992	1342	1449	1461	1729	0.356	0.0098407	-0.459	0.000526002	-0.214	0.133042	-0.205	0.153133	-0.092	0.547625	0.254	0.247026	0.123	0.653865	PF07744,PF00076	PTHR23189,PTHR23189:SF45	KOG0145,KOG0123			GO:0003676	AT2G43410.1	FPA	RNA binding
orange1.1g002174m.g	2269	262	1126	204	1344	289	-3.112	1.70391e-109	-0.357	0.0265526	-1.011	8.77608e-15	0.137	0.432198	-0.754	7.28119e-09	0.494	0.0169165	0.256	0.293533	PF08263,PF13855,PF00069	PTHR27003,PTHR27003:SF36	KOG1187	2.7.11.1		GO:0005515,GO:0006468,GO:0005524,GO:0004672	AT1G06840.1		Leucine-rich repeat protein kinase family protein
orange1.1g002176m.g	8536	11216	17566	23772	17722	21092	0.394	0.00128409	1.084	4.25738e-21	1.041	1.81948e-19	0.911	2.89778e-15	1.054	5.91407e-20	-0.173	0.411241	0.013	0.968449	PF00690,PF00702,PF00122	PTHR24093,PTHR24093:SF264		3.6.3.6	K01535	GO:0046872,GO:0000166	AT3G47950.1	AHA4,HA4	H(+)-ATPase 4
orange1.1g002177m.g	1167	1298	1269	1411	1335	1564	0.154	0.200866	0.12	0.306031	0.122	0.307664	0.268	0.0150567	0.195	0.0823092	0.148	0.433821	0.074	0.751892	PF10497,PF02373,PF08879	PTHR12549,PTHR12549:SF17	KOG1356		K15601		AT1G09060.3		Zinc finger, RING-type;Transcription factor jumonji/aspartyl beta-hydroxylase
orange1.1g002184m.g	398	370	409	409	453	458	-0.099	0.723555	0.139	0.574712	0.043	0.87149	0.301	0.206033	0.188	0.43644	0.162	0.70423	0.145	0.7582	PF00271,PF00270,PF08148,PF13234			3.6.4.13	K12598	GO:0005524,GO:0003676	AT2G06990.1	HEN2	RNA helicase, ATP-dependent, SK12/DOB1 protein
orange1.1g002186m.g	19	23	30	39	30	38	0.286	0.440019	0.739	0.00818736	0.629	0.0443474	0.705	0.0111089	0.613	0.0419337	-0.033	0.953739	-0.017	0.982032	PF08263,PF07714,PF13855	PTHR27000,PTHR27000:SF181	KOG1187	2.7.11.1		GO:0006468,GO:0004672,GO:0005515	AT5G51350.1		Leucine-rich repeat transmembrane protein kinase family protein
orange1.1g002187m.g	87	158	106	140	123	183	0.876	2.12964e-05	-0.176	0.429013	0.305	0.189533	0.204	0.352838	0.517	0.0154506	0.38	0.238774	0.212	0.615238	PF00931	PTHR23155,PTHR23155:SF494	KOG4658			GO:0043531	AT3G14470.1		NB-ARC domain-containing disease resistance protein
orange1.1g002189m.g	927	9	572	22	587	30	-6.614	2.71666e-231	1.231	0.000737954	-0.698	3.48529e-08	1.637	7.14002e-07	-0.66	1.47731e-07	0.405	0.398263	0.039	0.904755	PF07714	PTHR27003,PTHR27003:SF15	KOG1187	2.7.11.1		GO:0006468,GO:0004672	AT5G49760.1		Leucine-rich repeat protein kinase family protein
orange1.1g002197m.g	2059	1999	1518	1667	1411	1719	-0.042	0.788138	-0.262	0.0345493	-0.44	0.000245252	-0.218	0.0877409	-0.545	3.80531e-06	0.044	0.866346	-0.105	0.676424	PF00485	PTHR10285,PTHR10285:SF53	KOG4203	2.7.1.48		GO:0016301,GO:0008152,GO:0005524	AT2G01460.1		P-loop containing nucleoside triphosphate hydrolases superfamily protein
orange1.1g002199m.g	824	877	727	790	817	874	0.092	0.639534	-0.152	0.387136	-0.179	0.308986	-0.007	0.974835	-0.011	0.954871	0.145	0.632882	0.168	0.600609	PF00226,PF13414	PTHR22904,PTHR22904:SF339	KOG0550		K09527		AT2G41520.1		Heat shock protein DnaJ with tetratricopeptide repeat
orange1.1g002201m.g	668	578	486	461	552	531	-0.208	0.352529	-0.324	0.113832	-0.455	0.0226234	-0.121	0.597604	-0.274	0.184319	0.202	0.572023	0.182	0.645052	PF13831,PF00628,PF00855,PF13832	PTHR13793,PTHR13793:SF5		2.1.1.43		GO:0005515	AT5G53430.1	ATX5,SDG29,SET29	SET domain group 29
orange1.1g002202m.g	654	555	629	448	684	545	-0.234	0.110685	-0.311	0.0273003	-0.055	0.731762	-0.03	0.8656	0.064	0.682919	0.281	0.199407	0.119	0.666724	PF12215,PF04685	PTHR12654,PTHR12654:SF3		3.2.1.45	K17108	GO:0016021,GO:0006665,GO:0004348	AT5G49900.1		Beta-glucosidase, GBA2 type family protein
orange1.1g002203m.g	2777	4454	4786	7912	6254	7666	0.682	9.68465e-09	0.829	1.53675e-12	0.786	2.98019e-11	0.783	2.67037e-11	1.172	1.16313e-23	-0.046	0.863226	0.386	0.0311852	PF00690,PF00702,PF00122	PTHR24093,PTHR24093:SF361		3.6.3.6	K01535	GO:0046872,GO:0000166	AT2G24520.1	AHA5,HA5	H(+)-ATPase 5
orange1.1g002204m.g	76	122	76	80	60	84	0.689	0.0023268	-0.615	0.00603195	0.017	0.952948	-0.542	0.0155821	-0.326	0.193216	0.073	0.884552	-0.343	0.441834	PF16487,PF16488,PF02170,PF08699,PF16486,PF02171	PTHR22891,PTHR22891:SF40			K11593	GO:0005515,GO:0003676	AT2G27880.1	AGO5	Argonaute family protein
orange1.1g002207m.g	953	1253	1253	1416	1240	1480	0.395	0.00430301	0.175	0.221769	0.395	0.0037509	0.24	0.0920614	0.38	0.00504272	0.064	0.821132	-0.015	0.966217	PF07478,PF01820	PTHR23132,PTHR23132:SF0		6.3.2.4		GO:0008716,GO:0005737	AT3G08840.2		D-alanine--D-alanine ligase family
orange1.1g002208m.g	7961	5369	8162	7369	7458	5878	-0.568	8.14537e-07	0.457	8.47399e-05	0.036	0.799105	0.131	0.320955	-0.094	0.476056	-0.326	0.0532859	-0.13	0.573384	PF00690,PF00702,PF00122	PTHR24093,PTHR24093:SF361		3.6.3.6	K01535	GO:0046872,GO:0000166	AT4G30190.1	AHA2,HA2,PMA2	H(+)-ATPase 2
orange1.1g002211m.g	1009	830	1190	1218	1136	1059	-0.281	0.0746128	0.554	0.000126349	0.24	0.120347	0.352	0.0195871	0.172	0.276997	-0.202	0.42945	-0.068	0.836716	PF13458,PF00497,PF00060	PTHR18966,PTHR18966:SF222	KOG1052		K05387	GO:0016020,GO:0004970	AT4G35290.1	ATGLR3.2,ATGLUR2,GLR3.2,GLUR2	glutamate receptor 2
orange1.1g002212m.g	NA	NA	NA	NA	NA	NA	NA	NA	NA	NA	NA	NA	NA	NA	NA	NA	NA	NA	NA	NA	PF00225	PTHR24115,PTHR24115:SF388	KOG0242	3.6.4.4	K10400	GO:0008017,GO:0007018,GO:0005524,GO:0003777,GO:0005871	AT3G44050.1		P-loop containing nucleoside triphosphate hydrolases superfamily protein
orange1.1g002213m.g	NA	NA	NA	NA	NA	NA	NA	NA	NA	NA	NA	NA	NA	NA	NA	NA	NA	NA	NA	NA	PF03638	PTHR12446,PTHR12446:SF27					AT4G14770.1	ATTCX2,TCX2	TESMIN/TSO1-like CXC 2
orange1.1g002214m.g	NA	NA	NA	NA	NA	NA	NA	NA	NA	NA	NA	NA	NA	NA	NA	NA	NA	NA	NA	NA	PF00560,PF13855,PF00069	PTHR27000,PTHR27000:SF31	KOG1187	2.7.11.1		GO:0005515,GO:0006468,GO:0005524,GO:0004672	AT3G47570.1		Leucine-rich repeat protein kinase family protein
orange1.1g002217m.g	1243	1079	998	863	1124	982	-0.203	0.228008	-0.323	0.0381389	-0.315	0.0435757	-0.138	0.420973	-0.145	0.380824	0.185	0.495466	0.17	0.563889	PF08264,PF09334,PF13603,PF00133	PTHR11946,PTHR11946:SF7		6.1.1.4	K01869	GO:0006418,GO:0000166,GO:0005524,GO:0004812,GO:0002161,GO:0006429,GO:0004823	AT4G04350.1	EMB2369	tRNA synthetase class I (I, L, M and V) family protein
orange1.1g002218m.g	203	294	237	277	209	254	0.536	0.00149602	-0.082	0.663531	0.233	0.200074	-0.206	0.25193	0.05	0.807494	-0.123	0.69793	-0.183	0.581028	PF12847	PTHR21404	KOG1045			GO:0008173,GO:0008171,GO:0001510	AT4G20910.2	CRM2,HEN1	double-stranded RNA binding protein-related / DsRBD protein-related
orange1.1g002220m.g	43	91	65	71	84	79	1.08	5.42126e-05	-0.361	0.187612	0.577	0.0462985	-0.222	0.444058	0.954	0.000338039	0.139	0.793016	0.377	0.442931	PF13855,PF13676,PF00931	PTHR11017,PTHR11017:SF162	KOG0617,KOG0472			GO:0005515,GO:0007165,GO:0043531	AT4G12010.1		Disease resistance protein (TIR-NBS-LRR class) family
orange1.1g002223m.g	759	957	835	1008	908	1045	0.335	0.0414447	0.077	0.667024	0.14	0.425117	0.128	0.468908	0.26	0.108652	0.051	0.878612	0.12	0.711389	PF10358	PTHR33414,PTHR33414:SF1					AT5G20610.1
orange1.1g002225m.g	529	556	645	701	758	820	0.076	0.6771	0.332	0.0245837	0.289	0.0559108	0.557	8.7896e-05	0.522	0.000238629	0.225	0.358955	0.233	0.375457		PTHR33883,PTHR33883:SF2					AT2G34730.1		myosin heavy chain-related
orange1.1g002232m.g	1930	1963	2054	2168	2379	2286	0.025	0.892299	0.143	0.325244	0.091	0.557554	0.219	0.125311	0.302	0.0264416	0.076	0.780245	0.212	0.388566		PTHR13052,PTHR13052:SF2				GO:0031011	AT5G13950.1
orange1.1g002235m.g	8040	8148	5914	5580	5713	5722	0.019	0.895391	-0.546	1.90759e-07	-0.443	3.00767e-05	-0.51	1.33697e-06	-0.493	2.80879e-06	0.036	0.87829	-0.05	0.841097	PF14806,PF07718,PF01602	PTHR10635			K17301	GO:0030126,GO:0016192,GO:0006886,GO:0005198,GO:0030117,GO:0005737	AT4G31480.2		Coatomer, beta subunit
orange1.1g002236m.g	1616	1582	1239	1172	1499	1373	-0.029	0.860402	-0.434	0.000341258	-0.383	0.00175379	-0.206	0.111647	-0.108	0.422181	0.227	0.261555	0.275	0.190575	PF12698,PF00005	PTHR19229,PTHR19229:SF127		3.6.3.29		GO:0016887,GO:0005524,GO:0016021,GO:0006810,GO:0005215	AT3G47780.1	ATATH6,ATH6	ABC2 homolog 6
orange1.1g002237m.g	20	38	174	205	125	190	0.932	0.00165445	2.457	4.11732e-34	3.153	4.51262e-45	2.347	2.44829e-31	2.682	9.02489e-32	-0.11	0.753649	-0.471	0.118711	PF04576	PTHR31448,PTHR31448:SF3					AT1G70750.1		Protein of unknown function, DUF593
orange1.1g002238m.g	399	243	250	155	212	157	-0.718	4.45586e-07	-0.647	2.7803e-05	-0.675	2.1418e-06	-0.627	4.07967e-05	-0.912	7.4419e-11	0.02	0.957844	-0.236	0.397956	PF08263,PF00069	PTHR27001,PTHR27001:SF164	KOG1187	2.7.11.1		GO:0006468,GO:0005524,GO:0004672	AT1G66150.1	TMK1	transmembrane kinase 1
orange1.1g002240m.g	386	333	291	280	262	307	-0.21	0.178888	-0.251	0.0956806	-0.411	0.00433112	-0.125	0.440071	-0.56	6.03649e-05	0.125	0.650731	-0.149	0.610413		PTHR23196	KOG2043				AT3G21480.1		BRCT domain-containing DNA repair protein
orange1.1g002241m.g	52	104	36	40	36	51	1.02	4.47441e-05	-1.376	5.04715e-08	-0.499	0.095361	-1.036	2.5058e-05	-0.499	0.0835805	0.34	0.489001	-0.001	0.998828	PF00004	PTHR13779,PTHR13779:SF31			K11269	GO:0005524	AT1G04730.1	CTF18	P-loop containing nucleoside triphosphate hydrolases superfamily protein
orange1.1g002242m.g	54	93	66	77	66	80	0.789	0.00305566	-0.272	0.324385	0.298	0.314938	-0.236	0.40682	0.283	0.33057	0.036	0.952175	-0.015	0.983449	PF00533
orange1.1g002245m.g	698	618	606	483	579	555	-0.173	0.236834	-0.355	0.00783217	-0.201	0.148912	-0.158	0.276064	-0.266	0.0462534	0.197	0.388203	-0.065	0.826593	PF15629,PF15628	PTHR10359,PTHR10359:SF28		4.2.99.18			AT5G04560.1	DME	HhH-GPD base excision DNA repair family protein
orange1.1g002248m.g	24	35	11	24	7	19	0.59	0.0630271	-0.595	0.0552783	-1.128	0.00283545	-0.846	0.00557788	-1.721	7.03415e-06	-0.251	0.686932	-0.594	0.511699	PF10358	PTHR34452,PTHR34452:SF2	KOG0978				AT5G52280.1		Myosin heavy chain-related protein
orange1.1g002249m.g	98	81	101	83	114	90	-0.278	0.318079	0.052	0.86226	0.055	0.85119	0.158	0.581114	0.221	0.392799	0.106	0.8382	0.166	0.740979	PF04783,PF04782	PTHR21450,PTHR21450:SF8					AT1G21740.1		Protein of unknown function (DUF630 and DUF632)
orange1.1g002250m.g	4669	2809	4079	2609	3987	2829	-0.733	4.97719e-14	-0.107	0.341027	-0.195	0.0654066	0.01	0.9455	-0.228	0.0274777	0.116	0.53386	-0.033	0.892296	PF00069	PTHR27000,PTHR27000:SF195	KOG1187	2.7.11.1		GO:0006468,GO:0005524,GO:0004672	AT1G09970.1	LRR XI-23,RLK7	Leucine-rich receptor-like protein kinase family protein
orange1.1g002252m.g	306	245	338	289	374	278	-0.323	0.0707014	0.239	0.179167	0.145	0.432125	0.187	0.314141	0.293	0.081936	-0.052	0.887325	0.148	0.653532	PF02272,PF07973,PF01411	PTHR11777,PTHR11777:SF14		6.1.1.7	K01872	GO:0003676,GO:0043039,GO:0016876,GO:0005524,GO:0006419,GO:0004813,GO:0000166	AT5G22800.1	EMB1030,EMB263,EMB86	Alanyl-tRNA synthetase, class IIc
orange1.1g002255m.g	3131	3073	1691	1569	1537	1454	-0.027	0.858935	-0.969	4.9775e-19	-0.889	3.57748e-16	-1.079	2.37633e-23	-1.026	3.16089e-21	-0.11	0.610368	-0.137	0.540931	PF08263,PF13855,PF00069	PTHR27001,PTHR27001:SF164	KOG1187	2.7.11.1		GO:0005515,GO:0006468,GO:0005524,GO:0004672	AT2G01820.1		Leucine-rich repeat protein kinase family protein
orange1.1g002256m.g	516	609	394	500	320	459	0.239	0.11993	-0.285	0.0508321	-0.391	0.00741031	-0.406	0.00459979	-0.689	9.45694e-07	-0.12	0.661848	-0.298	0.252819	PF16863,PF01055	PTHR22762,PTHR22762:SF56		3.2.1.177,3.2.1.55,3.2.1.37	K15925	GO:0005975,GO:0004553	AT1G68560.1	ATXYL1,TRG1,XYL1	alpha-xylosidase 1
orange1.1g002259m.g	2248	5822	1871	1483	1943	1424	1.373	3.31652e-25	-1.973	7.68521e-49	-0.264	0.0711488	-2.033	9.88596e-52	-0.21	0.156653	-0.059	0.844831	0.055	0.867538	PF01794,PF08022,PF08414,PF08030	PTHR11972,PTHR11972:SF69		1.6.3.1	K13447	GO:0055114,GO:0016491,GO:0050664,GO:0004601	AT1G64060.1	ATRBOH F,ATRBOHF,RBOH F,RBOHAP108,RBOHF	respiratory burst oxidase protein F
orange1.1g002260m.g	4319	4100	3751	3947	4100	4417	-0.075	0.62373	-0.055	0.702629	-0.203	0.121901	0.107	0.449577	-0.075	0.598342	0.162	0.462602	0.128	0.605669	PF14370,PF01028,PF02919	PTHR10290,PTHR10290:SF3		5.99.1.2	K03163	GO:0006265,GO:0003918,GO:0003677,GO:0005694,GO:0003917	AT5G55310.1	TOP1,TOP1BETA	DNA topoisomerase 1 beta
orange1.1g002262m.g	38	1	19	0	11	0	-4.967	8.05106e-18	-3.274	0.0685871	-1.014	0.0075559	-3.274	0.0577934	-1.715	7.18833e-06	0	0.99987	-0.701	0.378135		PTHR34677,PTHR34677:SF2					AT3G48200.1
orange1.1g002265m.g	24	35	30	22	31	21	0.535	0.300353	-0.62	0.202002	0.31	0.557554	-0.737	0.130691	0.38	0.451416	-0.117	0.909071	0.07	0.949905	PF00931	PTHR23155,PTHR23155:SF494	KOG4658			GO:0043531	AT3G14470.1		NB-ARC domain-containing disease resistance protein
orange1.1g002266m.g	NA	NA	NA	NA	NA	NA	NA	NA	NA	NA	NA	NA	NA	NA	NA	NA	NA	NA	NA	NA	PF00400,PF12341	PTHR19932,PTHR19932:SF10			K11274	GO:0005515	AT3G42660.1		transducin family protein / WD-40 repeat family protein
orange1.1g002267m.g	1869	847	1734	723	1734	695	-1.142	5.02744e-26	-0.228	0.0617726	-0.109	0.386264	-0.284	0.0184371	-0.108	0.379534	-0.056	0.821103	0	0.998315	PF00497,PF13458,PF00060	PTHR18966,PTHR18966:SF190	KOG1052		K05387	GO:0016020,GO:0004970	AT1G05200.2	ATGLR3.4,GLR3.4,GLUR3	glutamate receptor 3.4
orange1.1g002273m.g	1552	1562	1345	1406	1414	1460	0.011	0.947347	-0.152	0.239998	-0.204	0.109196	-0.098	0.475843	-0.132	0.312963	0.053	0.836485	0.072	0.786527	PF13424,PF13414,PF13844,PF00515	PTHR23083,PTHR23083:SF397		2.4.1.255		GO:0005515	AT3G11540.1	SPY	Tetratricopeptide repeat (TPR)-like superfamily protein
orange1.1g002276m.g	NA	NA	NA	NA	NA	NA	NA	NA	NA	NA	NA	NA	NA	NA	NA	NA	NA	NA	NA	NA	PF00225	PTHR24115,PTHR24115:SF339	KOG0239	3.6.4.5	K10406	GO:0008017,GO:0007018,GO:0005524,GO:0003777,GO:0005871	AT1G72250.2		Di-glucose binding protein with Kinesin motor domain
orange1.1g002278m.g	NA	NA	NA	NA	NA	NA	NA	NA	NA	NA	NA	NA	NA	NA	NA	NA	NA	NA	NA	NA	PF08263,PF00069,PF13855	PTHR27000,PTHR27000:SF84	KOG1187	2.7.11.1		GO:0006468,GO:0005524,GO:0004672,GO:0005515	AT5G62230.1	ERL1	ERECTA-like 1
orange1.1g002282m.g	4960	5339	3184	3010	3587	3587	0.107	0.551708	-0.827	8.45905e-09	-0.639	1.12973e-05	-0.574	9.00789e-05	-0.467	0.00155968	0.253	0.314376	0.172	0.553298	PF07714	PTHR24058,PTHR24058:SF64	KOG0667	2.7.11.1	K18670	GO:0006468,GO:0004672	AT5G35980.1	YAK1	yeast YAK1-related gene 1
orange1.1g002284m.g	23	27	27	29	30	28	0.257	0.57964	0.064	0.890978	0.246	0.578999	0.073	0.879895	0.383	0.348776	0.009	0.991893	0.136	0.875078		PTHR23155,PTHR23155:SF414					AT3G14460.1		LRR and NB-ARC domains-containing disease resistance protein
orange1.1g002285m.g	222	341	230	338	263	349	0.621	9.57377e-05	-0.013	0.951632	0.05	0.802016	0.029	0.887256	0.247	0.146581	0.042	0.90136	0.197	0.52981	PF02358,PF00982	PTHR10788,PTHR10788:SF6		2.4.1.15	K16055	GO:0005992,GO:0003824	AT1G78580.1	ATTPS1,TPS1	trehalose-6-phosphate synthase
orange1.1g002290m.g	1750	1607	1840	1775	1888	1728	-0.122	0.339633	0.143	0.228426	0.073	0.566113	0.104	0.407957	0.11	0.363042	-0.039	0.872022	0.037	0.887122	PF03989,PF00521	PTHR10169,PTHR10169:SF48	KOG0355	5.99.1.3	K02469	GO:0006265,GO:0005694,GO:0005524,GO:0003916,GO:0003677,GO:0003918	AT3G10690.1	GYRA	DNA GYRASE A
orange1.1g002292m.g	2806	2905	2017	1779	2029	2033	0.05	0.73036	-0.708	1.7377e-10	-0.476	2.49966e-05	-0.515	4.64233e-06	-0.467	3.27751e-05	0.193	0.327968	0.009	0.976677		PTHR31515,PTHR31515:SF2					AT5G58100.1
orange1.1g002295m.g	1825	2072	1460	1775	1637	1906	0.184	0.177028	-0.223	0.0817062	-0.321	0.0106908	-0.121	0.381367	-0.156	0.238318	0.102	0.668679	0.165	0.482019	PF07814	PTHR22100,PTHR22100:SF13	KOG2152				AT1G11060.1		WAPL (Wings apart-like protein regulation of heterochromatin) protein
orange1.1g002299m.g	NA	NA	NA	NA	NA	NA	NA	NA	NA	NA	NA	NA	NA	NA	NA	NA	NA	NA	NA	NA	PF13676,PF00931	PTHR11017,PTHR11017:SF162	KOG4658			GO:0007165,GO:0005515,GO:0043531	AT5G17680.1		disease resistance protein (TIR-NBS-LRR class), putative
orange1.1g002300m.g	835	1303	1193	1346	1243	1362	0.644	1.49966e-06	0.046	0.772933	0.517	0.000132655	0.063	0.699239	0.576	1.62717e-05	0.017	0.957731	0.059	0.851167	PF05904	PTHR33167,PTHR33167:SF3					AT1G69360.1		Plant protein of unknown function (DUF863)
orange1.1g002301m.g	1687	783	1379	780	1414	754	-1.106	8.51048e-24	-0.006	0.969736	-0.29	0.0127173	-0.054	0.706939	-0.254	0.0285137	-0.048	0.850458	0.036	0.89686	PF00497,PF13458,PF00060	PTHR18966,PTHR18966:SF245	KOG1052		K05387	GO:0016020,GO:0004970	AT3G51480.1	ATGLR3.6,GLR3.6	glutamate receptor 3.6
orange1.1g002304m.g	311	406	449	411	427	463	0.38	0.00159974	0.02	0.888746	0.526	5.23908e-06	0.189	0.123852	0.455	7.59483e-05	0.168	0.393454	-0.071	0.779695		PTHR20938,PTHR20938:SF0	KOG2259		K13141		AT3G08800.1		ARM repeat superfamily protein
orange1.1g002306m.g	352	512	295	375	341	439	0.54	0.000130567	-0.448	0.00150387	-0.252	0.103515	-0.223	0.137475	-0.045	0.798004	0.225	0.354422	0.207	0.450435	PF01624,PF05190,PF05188,PF05192,PF00488	PTHR11361,PTHR11361:SF35			K08735	GO:0030983,GO:0006298,GO:0005524	AT3G18524.1	ATMSH2,MSH2	MUTS homolog 2
orange1.1g002307m.g	1553	1387	2308	2067	2516	2132	-0.163	0.219414	0.576	5.15293e-07	0.572	5.587e-07	0.62	5.70581e-08	0.697	6.2332e-10	0.045	0.861278	0.125	0.589994	PF07728,PF01434	PTHR23076,PTHR23076:SF71				GO:0016887,GO:0005524,GO:0006508,GO:0004222	AT4G23940.1		FtsH extracellular protease family
orange1.1g002308m.g	19	111	27	53	21	97	2.574	9.84259e-21	-1.061	2.30476e-05	0.516	0.162754	-0.208	0.449237	0.211	0.596869	0.853	0.0101586	-0.305	0.657379	PF00931	PTHR23155,PTHR23155:SF494	KOG4658			GO:0043531	AT3G14470.1		NB-ARC domain-containing disease resistance protein
orange1.1g002309m.g	2300	1860	1447	1279	1561	1482	-0.306	0.00840625	-0.54	1.1279e-06	-0.668	9.53462e-10	-0.328	0.00426279	-0.559	3.17968e-07	0.212	0.261555	0.109	0.632928	PF13458,PF00497,PF00060	PTHR18966,PTHR18966:SF186	KOG1052		K05387	GO:0016020,GO:0004970	AT1G42540.1	ATGLR3.3,GLR3.3	glutamate receptor 3.3
orange1.1g002310m.g	864	645	678	555	665	574	-0.419	0.000546109	-0.218	0.0890351	-0.348	0.00408985	-0.174	0.189713	-0.376	0.00160583	0.044	0.870341	-0.028	0.926142	PF00403,PF00702,PF00122	PTHR24093,PTHR24093:SF124		3.6.3.4,3.6.3.54	K01533	GO:0046872,GO:0030001,GO:0000166	AT4G33520.2	HMA6,PAA1	P-type ATP-ase 1
orange1.1g002313m.g	47	79	120	103	114	123	0.757	0.0172042	0.397	0.196591	1.367	2.88069e-06	0.636	0.0320724	1.294	8.4829e-06	0.238	0.660124	-0.073	0.915238	PF00931	PTHR23155,PTHR23155:SF554				GO:0043531	AT4G27220.1		NB-ARC domain-containing disease resistance protein
orange1.1g002314m.g	450	1071	526	591	589	659	1.253	1.55802e-21	-0.858	7.83723e-11	0.228	0.130796	-0.703	1.09536e-07	0.391	0.00555166	0.156	0.536828	0.163	0.549922	PF02358,PF00982	PTHR10788,PTHR10788:SF6		2.4.1.15	K16055	GO:0005992,GO:0003824	AT1G78580.1	ATTPS1,TPS1	trehalose-6-phosphate synthase
orange1.1g002316m.g	2132	1860	1983	1662	2195	1723	-0.196	0.103929	-0.162	0.170092	-0.103	0.406707	-0.111	0.375636	0.043	0.744639	0.051	0.829946	0.146	0.485923	PF01985	PTHR31846,PTHR31846:SF13	KOG1990			GO:0003723	AT3G23070.1	ATCFM3A,CFM3A	CRM family member 3A
orange1.1g002317m.g	175	128	193	173	198	146	-0.438	0.0108105	0.428	0.0112308	0.149	0.404637	0.183	0.328869	0.182	0.284777	-0.246	0.378682	0.033	0.932573	PF00564,PF02042	PTHR32002,PTHR32002:SF6				GO:0005515	AT1G20640.2		Plant regulator RWP-RK family protein
orange1.1g002321m.g	NA	NA	NA	NA	NA	NA	NA	NA	NA	NA	NA	NA	NA	NA	NA	NA	NA	NA	NA	NA	PF08263,PF00560,PF13855,PF00069	PTHR27000,PTHR27000:SF197	KOG1187	2.7.11.1		GO:0005515,GO:0006468,GO:0005524,GO:0004672	AT3G56370.1		Leucine-rich repeat protein kinase family protein
orange1.1g002323m.g	7102	7381	7722	7137	8440	7467	0.056	0.777209	-0.049	0.78714	0.121	0.483988	0.017	0.935283	0.249	0.118292	0.065	0.84138	0.128	0.68222	PF16078,PF00676,PF02779	PTHR23152,PTHR23152:SF8		1.2.4.2		GO:0016624,GO:0008152,GO:0055114,GO:0030976,GO:0006099,GO:0004591	AT3G55410.1		2-oxoglutarate dehydrogenase, E1 component
orange1.1g002326m.g	2254	3078	4184	6361	4519	6428	0.45	2.60315e-05	1.047	8.32372e-25	0.893	4.39329e-18	1.062	1.57599e-25	1.004	1.13532e-22	0.015	0.952472	0.111	0.604201	PF07839	PTHR33923,PTHR33923:SF2		2.7.11.17		GO:0005516	AT2G38800.1		Plant calmodulin-binding protein-related
orange1.1g002329m.g	24	36	35	41	31	33	0.588	0.124181	0.202	0.591144	0.526	0.165705	-0.154	0.7069	0.346	0.371854	-0.356	0.553344	-0.18	0.818124		PTHR13859,PTHR13859:SF15					AT1G09050.1
orange1.1g002333m.g	2650	2787	2849	2674	3224	2976	0.073	0.654137	-0.06	0.697174	0.105	0.483986	0.094	0.538543	0.284	0.0354007	0.154	0.517064	0.179	0.471776	PF10497,PF02373	PTHR12549,PTHR12549:SF16			K15601		AT1G62310.1		transcription factor jumonji (jmjC) domain-containing protein
orange1.1g002335m.g	5002	5953	6089	6526	7728	9046	0.251	0.250853	0.133	0.544245	0.284	0.171792	0.604	0.00199976	0.628	0.00116114	0.471	0.108334	0.344	0.323303	PF00076,PF01480	PTHR18806,PTHR18806:SF4	KOG2253		K12822	GO:0003676,GO:0006397	AT1G60200.1		splicing factor PWI domain-containing protein / RNA recognition motif (RRM)-containing protein
orange1.1g002336m.g	71	513	145	413	130	438	2.863	1.17803e-61	-0.316	0.056327	1.043	5.545e-08	-0.23	0.182467	0.879	4.86882e-06	0.086	0.795434	-0.163	0.668285	PF07714,PF12819	PTHR27003,PTHR27003:SF82	KOG1187	2.7.11.1		GO:0006468,GO:0004672	AT1G67720.1		Leucine-rich repeat protein kinase family protein
orange1.1g002340m.g	561	612	523	502	527	539	0.128	0.430816	-0.285	0.0472106	-0.102	0.523511	-0.186	0.217682	-0.087	0.58195	0.099	0.719918	0.015	0.968592	PF01841,PF10404,PF10403,PF10405,PF03835	PTHR12135,PTHR12135:SF0	KOG2179		K10838	GO:0003677,GO:0006289,GO:0005634,GO:0003684	AT5G16630.1	ATRAD4,RAD4	DNA repair protein Rad4 family
orange1.1g002341m.g	4426	4069	1806	1934	1832	2163	-0.121	0.433867	-1.073	1.86912e-17	-1.293	1.54962e-24	-0.912	5.77758e-13	-1.272	5.53796e-24	0.161	0.497057	0.02	0.950696	PF00069,PF00481	PTHR13832,PTHR13832:SF347	KOG0698	3.1.3.16		GO:0006468,GO:0005524,GO:0004672,GO:0003824,GO:0006470,GO:0004722	AT3G63340.1		Protein phosphatase 2C family protein
orange1.1g002343m.g	1579	1253	1304	1208	1346	1283	-0.333	0.00159235	-0.053	0.662962	-0.276	0.00886828	0.033	0.804768	-0.23	0.0290439	0.085	0.67097	0.046	0.848637	PF07714,PF06479	PTHR13954,PTHR13954:SF13		2.7.11.1	K08852	GO:0006468,GO:0004672,GO:0006397,GO:0004540	AT5G24360.1	ATIRE1-1,IRE1-1	inositol requiring 1-1
orange1.1g002346m.g	944	968	392	304	311	332	0.037	0.813091	-1.669	9.39812e-45	-1.267	5.64661e-27	-1.545	8.99272e-40	-1.599	7.18613e-42	0.124	0.617194	-0.332	0.122942	PF08263,PF13855,PF07714	PTHR27001,PTHR27001:SF172	KOG1187	2.7.11.1,2.7.10.1		GO:0005515,GO:0006468,GO:0004672	AT3G23750.1		Leucine-rich repeat protein kinase family protein
orange1.1g002349m.g	108	164	167	243	191	287	0.608	0.00654363	0.574	0.00614432	0.642	0.00339524	0.807	7.45872e-05	0.834	7.55488e-05	0.233	0.520768	0.193	0.652003	PF08263,PF00560,PF13855,PF00069	PTHR27000,PTHR27000:SF188	KOG1187	2.7.11.1		GO:0005515,GO:0006468,GO:0005524,GO:0004672	AT2G26330.1	ER,QRP1	Leucine-rich receptor-like protein kinase family protein
orange1.1g002350m.g	NA	NA	NA	NA	NA	NA	NA	NA	NA	NA	NA	NA	NA	NA	NA	NA	NA	NA	NA	NA	PF08263,PF00560,PF13855	PTHR27004,PTHR27004:SF29	KOG0472			GO:0005515	AT1G74190.1	AtRLP15,RLP15	receptor like protein 15
orange1.1g002351m.g	172	186	171	158	173	172	0.115	0.536133	-0.24	0.143565	-0.015	0.939792	-0.123	0.484926	0.013	0.947636	0.118	0.695695	0.027	0.942746	PF14383,PF12552,PF14309	PTHR21726,PTHR21726:SF49					AT3G53540.1
orange1.1g002352m.g	NA	NA	NA	NA	NA	NA	NA	NA	NA	NA	NA	NA	NA	NA	NA	NA	NA	NA	NA	NA	PF00497,PF13458,PF00060	PTHR18966,PTHR18966:SF242	KOG1052		K05387	GO:0016020,GO:0004970	AT2G29120.1	ATGLR2.7,GLR2.7	glutamate receptor 2.7
orange1.1g002353m.g	90	74	41	23	31	28	-0.268	0.285353	-1.66	7.90503e-11	-1.124	1.6013e-06	-1.452	2.98548e-09	-1.496	1.29862e-10	0.209	0.726801	-0.371	0.472011	PF14551,PF12619,PF00493	PTHR11630,PTHR11630:SF44		3.6.4.12	K02540	GO:0042555,GO:0006270,GO:0005634,GO:0005524,GO:0003678,GO:0003677,GO:0006260	AT1G44900.1	ATMCM2,MCM2	minichromosome maintenance (MCM2/3/5) family protein
orange1.1g002355m.g	68	52	39	32	43	40	-0.371	0.100638	-0.679	0.0046221	-0.803	0.000271594	-0.392	0.100185	-0.644	0.00219125	0.287	0.509896	0.159	0.758153	PF07714,PF14381	PTHR23257,PTHR23257:SF349	KOG0192	2.7.11.1		GO:0006468,GO:0004672	AT4G24480.1		Protein kinase superfamily protein
orange1.1g002360m.g	87	45	30	31	33	24	-0.928	8.2195e-05	-0.558	0.0472558	-1.525	5.01454e-10	-0.897	0.00121545	-1.421	1.5332e-09	-0.339	0.520768	0.104	0.877593	PF08263,PF00560,PF13855	PTHR27004	KOG0472			GO:0005515	AT2G34930.1		disease resistance family protein / LRR family protein
orange1.1g002362m.g	22	27	54	53	56	74	0.33	0.42707	0.938	0.00370109	1.292	7.00827e-05	1.387	5.72556e-06	1.34	2.4362e-05	0.449	0.367644	0.048	0.947784	PF00931	PTHR23155,PTHR23155:SF494	KOG4658			GO:0043531	AT3G14470.1		NB-ARC domain-containing disease resistance protein
orange1.1g002363m.g	3001	2494	1658	1585	1746	1651	-0.267	0.0100052	-0.654	1.87101e-11	-0.855	6.90353e-19	-0.594	1.06361e-09	-0.78	4.10128e-16	0.059	0.775325	0.075	0.728997	PF00012	PTHR19375,PTHR19375:SF90			K09486		AT4G16660.1		heat shock protein 70 (Hsp 70) family protein
orange1.1g002376m.g	29	0	10	1	14	2	-7.877	2.65664e-22	2.688	0.159303	-1.555	1.21117e-05	3.914	0.0181736	-1.06	0.000994966	1.225	0.538128	0.494	0.539239	PF00560,PF08263,PF00069,PF13855	PTHR27000,PTHR27000:SF66	KOG1187	2.7.11.1		GO:0005515,GO:0006468,GO:0005524,GO:0004672	AT3G47570.1		Leucine-rich repeat protein kinase family protein
orange1.1g002378m.g	13	13	18	11	22	18	0.053	0.929104	-0.202	0.696997	0.543	0.226694	0.475	0.291211	0.845	0.0352647	0.677	0.335753	0.302	0.702203	PF13307,PF06733	PTHR11472,PTHR11472:SF41		3.6.4.13	K11273	GO:0016818,GO:0008026,GO:0006139,GO:0005524,GO:0003676,GO:0004003,GO:0003677	AT1G79890.1		RAD3-like DNA-binding helicase protein
orange1.1g002379m.g	275	234	432	275	397	271	-0.234	0.188866	0.236	0.164792	0.648	2.09042e-05	0.207	0.237017	0.53	0.000530158	-0.029	0.93714	-0.118	0.712766	PF13414	PTHR23083,PTHR23083:SF408					AT3G51770.2	ATEOL1,ETO1	tetratricopeptide repeat (TPR)-containing protein
orange1.1g002380m.g	5074	5777	3499	3989	3917	4498	0.187	0.203953	-0.534	4.23388e-05	-0.536	4.21589e-05	-0.361	0.00741862	-0.373	0.00512256	0.173	0.465318	0.163	0.525327	PF10374,PF10373	PTHR15696,PTHR15696:SF0	KOG2162		K14409		AT5G19400.2	SMG7	Telomerase activating protein Est1
orange1.1g002382m.g	904	929	835	663	780	647	0.038	0.781302	-0.486	4.14911e-06	-0.113	0.337632	-0.522	6.46587e-07	-0.212	0.0533385	-0.036	0.88246	-0.099	0.652095	PF07714,PF12819	PTHR27003,PTHR27003:SF23	KOG1187	2.7.11.1		GO:0006468,GO:0004672	AT2G37050.1		Leucine-rich repeat protein kinase family protein
orange1.1g002385m.g	1099	1106	1164	1191	1159	1236	0.009	0.95097	0.106	0.370179	0.083	0.500666	0.159	0.174848	0.077	0.531133	0.052	0.817129	-0.007	0.981845		PTHR12663,PTHR12663:SF5					AT4G31880.1
orange1.1g002387m.g	331	337	252	251	278	278	0.028	0.893698	-0.422	0.00733227	-0.389	0.0148247	-0.283	0.0827817	-0.244	0.13115	0.14	0.64012	0.145	0.652488	PF01535,PF12854,PF13041	PTHR24015,PTHR24015:SF564					AT5G65560.1		Pentatricopeptide repeat (PPR) superfamily protein
orange1.1g002390m.g	2801	4004	2180	2473	2246	2624	0.516	6.68542e-05	-0.695	3.81968e-08	-0.36	0.00653628	-0.61	1.70598e-06	-0.317	0.0167199	0.085	0.744557	0.043	0.890169	PF02309,PF02362,PF06507	PTHR31384,PTHR31384:SF33				GO:0006355,GO:0005634,GO:0003677,GO:0009725	AT5G37020.1	ARF8,ATARF8	auxin response factor 8
orange1.1g002393m.g	1946	1914	1432	1641	1516	1598	-0.023	0.865124	-0.222	0.0317793	-0.442	8.09002e-06	-0.26	0.0113881	-0.36	0.000296803	-0.038	0.862126	0.083	0.696446	PF02383	PTHR11200,PTHR11200:SF136				GO:0042578	AT1G22620.1	ATSAC1	Phosphoinositide phosphatase family protein
orange1.1g002400m.g	1641	2338	998	1017	1080	1180	0.511	0.0131506	-1.2	5.74805e-10	-0.717	0.00031418	-0.986	4.2241e-07	-0.603	0.00254392	0.214	0.557086	0.114	0.799352	PF02985,PF13646	PTHR10527,PTHR10527:SF29				GO:0005515	AT5G19820.1	emb2734	ARM repeat superfamily protein
orange1.1g002402m.g	1548	888	1588	859	1656	912	-0.802	6.51787e-14	-0.046	0.730054	0.036	0.783602	0.038	0.790284	0.097	0.424993	0.084	0.704221	0.061	0.805543	PF01546	PTHR12147,PTHR12147:SF6	KOG2194			GO:0016787,GO:0008152	AT5G20660.1		Zn-dependent exopeptidases superfamily protein
orange1.1g002407m.g	813	940	650	684	758	715	0.211	0.169783	-0.459	0.000983806	-0.32	0.0268008	-0.397	0.00492255	-0.1	0.525848	0.062	0.837672	0.22	0.396011	PF00400	PTHR14221,PTHR14221:SF0				GO:0005515	AT5G54200.1		Transducin/WD40 repeat-like superfamily protein
orange1.1g002408m.g	3534	3413	1835	1663	1976	1962	-0.05	0.718908	-1.037	5.63803e-23	-0.945	2.73233e-19	-0.799	3.19223e-14	-0.838	1.3889e-15	0.238	0.173911	0.107	0.63278	PF13423,PF06337	PTHR24006,PTHR24006:SF526		3.4.19.12	K11835	GO:0004843	AT4G10570.1	UBP9	ubiquitin-specific protease 9
orange1.1g002414m.g	10	22	35	39	26	36	1.139	0.00288269	0.871	0.00288612	1.821	5.24925e-08	0.726	0.0149078	1.406	5.42377e-05	-0.145	0.784195	-0.415	0.438288	PF00027,PF00520	PTHR10217,PTHR10217:SF465	KOG0498		K05391	GO:0055085,GO:0016020,GO:0006811,GO:0005216	AT5G53130.1	ATCNGC1,CNGC1	cyclic nucleotide gated channel 1
orange1.1g002417m.g	7118	4087	7921	4266	9027	4980	-0.8	5.63328e-13	0.062	0.642599	0.155	0.215099	0.285	0.0167925	0.343	0.00295118	0.223	0.24095	0.189	0.371975	PF01477,PF00305	PTHR11771,PTHR11771:SF60		1.13.11.12	K00454	GO:0005515,GO:0055114,GO:0046872,GO:0016702	AT1G67560.1		PLAT/LH2 domain-containing lipoxygenase family protein
orange1.1g002418m.g	434	395	177	139	172	142	-0.129	0.403268	-1.511	6.62278e-28	-1.288	1.62776e-21	-1.485	6.28505e-28	-1.326	1.64515e-23	0.027	0.941533	-0.038	0.919193	PF00856	PTHR22884,PTHR22884:SF237		2.1.1.43	K11430	GO:0005515	AT2G23380.1	CLF,ICU1,SDG1,SET1	SET domain-containing protein
orange1.1g002424m.g	182	172	205	166	190	177	-0.082	0.688362	-0.046	0.814623	0.169	0.345243	0.035	0.867488	0.058	0.763902	0.082	0.81	-0.111	0.746596	PF12862	PTHR12830,PTHR12830:SF9			K03352		AT1G06590.1
orange1.1g002429m.g	2121	3347	2617	3301	2767	3308	0.659	9.5251e-08	-0.02	0.899339	0.304	0.0197009	-0.018	0.917395	0.384	0.00251193	0.003	0.992984	0.08	0.773245	PF04389	PTHR12147,PTHR12147:SF6	KOG2194				AT5G20660.1		Zn-dependent exopeptidases superfamily protein
orange1.1g002431m.g	4920	4460	3634	3260	4277	4077	-0.142	0.388512	-0.452	0.00131785	-0.437	0.00201966	-0.13	0.418914	-0.202	0.178153	0.322	0.138541	0.235	0.361322	PF13414,PF13424,PF13844	PTHR23083,PTHR23083:SF364		2.4.1.255	K09667		AT3G04240.1	SEC	Tetratricopeptide repeat (TPR)-like superfamily protein
orange1.1g002433m.g	692	420	349	149	403	203	-0.718	1.68005e-05	-1.492	5.98942e-18	-0.983	2.47206e-09	-1.051	6.32479e-10	-0.774	2.37497e-06	0.441	0.11805	0.208	0.532398	PF11331	PTHR31105,PTHR31105:SF3					AT3G61670.1		Protein of unknown function (DUF3133)
orange1.1g002435m.g	NA	NA	NA	NA	NA	NA	NA	NA	NA	NA	NA	NA	NA	NA	NA	NA	NA	NA	NA	NA	PF08263,PF00560,PF13855	PTHR27004,PTHR27004:SF3	KOG0472			GO:0005515	AT3G11080.1	AtRLP35,RLP35	receptor like protein 35
orange1.1g002437m.g	425	416	396	384	426	450	-0.032	0.881873	-0.115	0.517698	-0.103	0.574974	0.113	0.536594	0.006	0.976166	0.228	0.403259	0.109	0.748269	PF02581,PF01926	PTHR11649,PTHR11649:SF36	KOG0448	2.5.1.3		GO:0009228,GO:0004789,GO:0005525	AT1G03160.1	FZL	FZO-like
orange1.1g002439m.g	1194	1688	1013	1145	1114	1312	0.5	0.00167845	-0.56	0.000318328	-0.235	0.164883	-0.364	0.024474	-0.098	0.58684	0.197	0.48621	0.137	0.675417	PF02181	PTHR23213,PTHR23213:SF195					AT5G54650.1	ATFH5,Fh5	formin homology5
orange1.1g002442m.g	2315	2685	2214	2098	2311	2194	0.214	0.0575832	-0.356	0.000735561	-0.064	0.60645	-0.291	0.00684408	-0.002	0.985728	0.065	0.763293	0.061	0.795691	PF13802,PF01055	PTHR22762,PTHR22762:SF54		3.2.1.84	K05546	GO:0005975,GO:0004553	AT5G63840.1	PSL5,RSW3	Glycosyl hydrolases family 31 protein
orange1.1g002445m.g	1315	1121	1074	1067	1051	1187	-0.229	0.088043	-0.072	0.616452	-0.292	0.0225494	0.082	0.57739	-0.322	0.0102698	0.153	0.491929	-0.03	0.922123	PF03635	PTHR13673,PTHR13673:SF0				GO:0042147,GO:0030904,GO:0015031,GO:0008565	AT1G50730.1
orange1.1g002446m.g	1832	2108	1827	2363	2144	2664	0.204	0.187007	0.164	0.272597	-0.004	0.984044	0.337	0.017864	0.228	0.118755	0.173	0.485793	0.231	0.361488	PF12490	PTHR13268,PTHR13268:SF1	KOG2109				AT5G54730.1	ATATG18F,ATG18F,G18F	homolog of yeast autophagy 18 (ATG18) F
orange1.1g002447m.g	367	315	283	254	272	221	-0.221	0.147203	-0.306	0.0369198	-0.376	0.00818816	-0.511	0.000316241	-0.435	0.0016601	-0.205	0.416031	-0.06	0.85659	PF00331,PF02018	PTHR31490,PTHR31490:SF1		3.2.1.8		GO:0005975,GO:0004553,GO:0016798	AT1G58370.1	ATXYN1,RXF12	glycosyl hydrolase family 10 protein / carbohydrate-binding domain-containing protein
orange1.1g002449m.g	3728	2707	3731	2947	3653	2841	-0.461	0.00108061	0.122	0.428552	0.002	0.992632	0.07	0.67968	-0.029	0.868151	-0.053	0.862169	-0.03	0.929564	PF16487,PF16488,PF08699,PF02170,PF16486,PF02171	PTHR22891,PTHR22891:SF20			K11593	GO:0005515,GO:0003676	AT2G27040.2	AGO4,OCP11	Argonaute family protein
orange1.1g002454m.g	377	432	613	795	675	1083	0.196	0.264894	0.879	2.03249e-09	0.698	3.3873e-06	1.323	3.41272e-20	0.838	1.25443e-08	0.444	0.028532	0.141	0.642323	PF00497,PF13458,PF00060	PTHR18966,PTHR18966:SF233	KOG1052			GO:0016020,GO:0004970	AT2G29120.1	ATGLR2.7,GLR2.7	glutamate receptor 2.7
orange1.1g002458m.g	837	363	331	198	339	203	-1.202	1.31627e-09	-0.876	2.69687e-05	-1.341	1.49515e-11	-0.847	4.88341e-05	-1.303	3.98722e-11	0.029	0.954324	0.038	0.940694	PF00931	PTHR11017,PTHR11017:SF174	KOG4658			GO:0043531	AT5G36930.2		Disease resistance protein (TIR-NBS-LRR class) family
orange1.1g002459m.g	1452	1311	1382	1309	1398	1373	-0.146	0.35338	-0.003	0.988483	-0.07	0.66057	0.066	0.689753	-0.054	0.736977	0.069	0.809279	0.016	0.964133	PF12937,PF00514	PTHR23315,PTHR23315:SF91				GO:0005515	AT2G44900.1	ARABIDILLO-1	ARABIDILLO-1
orange1.1g002460m.g	66	83	77	83	81	92	0.327	0.133663	0.006	0.981442	0.229	0.302679	0.163	0.449445	0.297	0.15237	0.157	0.664796	0.068	0.881794	PF14432,PF01535,PF13041	PTHR24015,PTHR24015:SF577					AT4G33170.1		Tetratricopeptide repeat (TPR)-like superfamily protein
orange1.1g002461m.g	37	0	10	0	5	0	-6.241	3.88528e-19	-1.953	0.313554	-1.856	8.78518e-06	-1.953	0.299561	-2.904	7.90863e-11	0	0.99987	-1.048	0.302004	PF13855,PF07714,PF12819	PTHR27003,PTHR27003:SF105	KOG1187	2.7.11.1,2.7.10.1		GO:0005515,GO:0006468,GO:0004672	AT4G29990.1		Leucine-rich repeat transmembrane protein kinase protein
orange1.1g002462m.g	1178	1405	995	740	1109	827	0.255	0.0287692	-0.924	8.91633e-18	-0.242	0.0373214	-0.767	9.03529e-13	-0.086	0.494946	0.157	0.437545	0.156	0.460494	PF07714,PF13855	PTHR27000,PTHR27000:SF96	KOG1187	2.7.11.1		GO:0006468,GO:0004672,GO:0005515	AT2G16250.1		Leucine-rich repeat protein kinase family protein
orange1.1g002463m.g	NA	NA	NA	NA	NA	NA	NA	NA	NA	NA	NA	NA	NA	NA	NA	NA	NA	NA	NA	NA	PF14383,PF14309	PTHR21726,PTHR21726:SF29					AT3G58650.1
orange1.1g002464m.g	127	127	96	77	85	85	0.001	0.998456	-0.704	0.00429661	-0.4	0.118987	-0.59	0.0175842	-0.571	0.019664	0.114	0.8293	-0.171	0.746596	PF00628,PF16135	PTHR24098,PTHR24098:SF7		2.3.1.48		GO:0005515,GO:0044030,GO:0043966,GO:0004402	AT3G14980.1		Acyl-CoA N-acyltransferase with RING/FYVE/PHD-type zinc finger protein
orange1.1g002466m.g	609	604	573	555	629	630	-0.011	0.958729	-0.123	0.453943	-0.087	0.612379	0.06	0.739762	0.048	0.78552	0.183	0.486953	0.135	0.65246	PF01429	PTHR37701,PTHR37701:SF1				GO:0005634,GO:0003677	AT1G22310.2	ATMBD8,MBD8	methyl-CPG-binding domain 8
orange1.1g002470m.g	137	161	181	264	208	248	0.244	0.136982	0.708	1.8266e-07	0.411	0.00624014	0.621	5.23701e-06	0.611	1.31205e-05	-0.087	0.739113	0.2	0.449304		PTHR35492,PTHR35492:SF1					AT4G14310.1		Transducin/WD40 repeat-like superfamily protein
orange1.1g002471m.g	499	696	540	795	528	737	0.485	0.00143502	0.192	0.226371	0.119	0.490663	0.083	0.639516	0.086	0.623458	-0.109	0.706312	-0.033	0.928523	PF08513,PF00400	PTHR22847,PTHR22847:SF437	KOG0266			GO:0005515	AT4G32551.1	LUG,RON2	LisH dimerisation motif;WD40/YVTN repeat-like-containing domain
orange1.1g002475m.g	345	503	448	641	514	690	0.545	0.000180119	0.349	0.0156887	0.379	0.0109285	0.455	0.00131764	0.578	4.85211e-05	0.106	0.696708	0.198	0.464799	PF06241	PTHR31563,PTHR31563:SF1					AT5G49960.1
orange1.1g002476m.g	6587	6366	5093	4818	5322	4919	-0.049	0.755007	-0.402	0.000971347	-0.371	0.00253738	-0.372	0.00255011	-0.308	0.0129529	0.03	0.914244	0.064	0.819525	PF00023,PF01833,PF00612,PF03859	PTHR23335,PTHR23335:SF3				GO:0005515,GO:0005634,GO:0003677	AT4G16150.1		calmodulin binding;transcription regulators
orange1.1g002477m.g	1483	1829	1346	1670	1621	1674	0.303	0.0330178	-0.132	0.372414	-0.138	0.360065	-0.128	0.399172	0.13	0.383478	0.003	0.992419	0.267	0.265151	PF05843	PTHR11246,PTHR11246:SF5			K12867	GO:0006397,GO:0005634	AT5G28740.1		Tetratricopeptide repeat (TPR)-like superfamily protein
orange1.1g002483m.g	1203	1334	1212	1260	1437	1486	0.15	0.276846	-0.082	0.5489	0.012	0.937291	0.155	0.241973	0.257	0.0385083	0.238	0.228179	0.245	0.252888	PF13639	PTHR22937				GO:0008270,GO:0005515	AT2G15530.1		RING/U-box superfamily protein
orange1.1g002487m.g	1010	1113	946	934	1051	1121	0.141	0.443705	-0.252	0.124173	-0.093	0.608586	0.009	0.965566	0.059	0.751099	0.261	0.324631	0.152	0.628913	PF00013,PF00575,PF03725,PF01138	PTHR11252,PTHR11252:SF0		2.7.7.8	K00962	GO:0003723,GO:0003676,GO:0006402,GO:0004654	AT3G03710.1	PNP,RIF10	polyribonucleotide nucleotidyltransferase, putative
orange1.1g002488m.g	300	205	288	177	279	170	-0.547	0.000192679	-0.212	0.196581	-0.052	0.759923	-0.275	0.0891638	-0.101	0.528356	-0.063	0.848481	-0.049	0.884657	PF14383,PF14309	PTHR21726,PTHR21726:SF40					AT5G26910.1
orange1.1g002489m.g	2580	3324	1624	1450	1783	1580	0.366	0.00925016	-1.197	7.42198e-20	-0.667	6.58494e-07	-1.074	2.63427e-16	-0.532	7.95859e-05	0.123	0.64016	0.135	0.627395	PF07496,PF02362	PTHR23336,PTHR23336:SF10				GO:0008270,GO:0003677	AT4G32010.1	HSI2-L1,HSL1,VAL2	HSI2-like 1
orange1.1g002496m.g	8996	9192	5966	5643	6274	6239	0.031	0.842626	-0.704	3.96525e-10	-0.592	1.80644e-07	-0.559	9.16294e-07	-0.52	5.00685e-06	0.145	0.490525	0.073	0.77726	PF00400,PF04053	PTHR19876,PTHR19876:SF6			K17302	GO:0005515,GO:0030117,GO:0016192,GO:0006886,GO:0005198	AT1G52360.1		Coatomer, beta\' subunit
orange1.1g002497m.g	175	348	242	313	209	321	1.002	5.09115e-12	-0.155	0.328203	0.481	0.00210324	-0.119	0.473774	0.265	0.10379	0.036	0.909682	-0.216	0.452365	PF02181	PTHR23213,PTHR23213:SF220	KOG1922				AT3G25500.1	AFH1,AHF1,ATFH1,FH1	formin homology 1
orange1.1g002503m.g	299	341	296	315	265	296	0.194	0.205434	-0.114	0.457256	-0.014	0.937848	-0.209	0.157936	-0.173	0.247417	-0.095	0.727476	-0.159	0.561268	PF00570,PF01612	PTHR12124,PTHR12124:SF41		3.1.13.5	K12951	GO:0005622,GO:0003676,GO:0008408,GO:0006139	AT2G32415.2		Polynucleotidyl transferase, ribonuclease H fold protein with HRDC domain
orange1.1g002505m.g	11758	7530	8653	6567	9670	7788	-0.643	6.20229e-08	-0.197	0.124799	-0.442	0.000260851	0.049	0.748031	-0.282	0.0233751	0.246	0.214235	0.16	0.488197	PF13458,PF00497,PF00060	PTHR18966,PTHR18966:SF222	KOG1052		K05387	GO:0016020,GO:0004970	AT3G51480.1	ATGLR3.6,GLR3.6	glutamate receptor 3.6
orange1.1g002512m.g	55	2	68	1	57	5	-4.604	1.00455e-34	-1.504	0.191608	0.291	0.156974	1.154	0.117337	0.051	0.82856	2.658	0.0248977	-0.24	0.509479	PF07714	PTHR27003,PTHR27003:SF87	KOG1187	2.7.11.1		GO:0006468,GO:0004672	AT3G59420.1	ACR4,CR4	crinkly4
orange1.1g002514m.g	296	227	634	321	728	377	-0.378	0.0247036	0.496	0.00193089	1.101	5.34526e-14	0.729	2.35815e-06	1.298	2.39689e-19	0.233	0.381736	0.198	0.477644	PF08263,PF00560,PF13855	PTHR27004,PTHR27004:SF27	KOG0472			GO:0005515	AT2G34930.1		disease resistance family protein / LRR family protein
orange1.1g002515m.g	941	964	984	982	1107	1111	0.036	0.846971	0.026	0.87522	0.065	0.683046	0.204	0.166129	0.235	0.0970268	0.177	0.464662	0.17	0.51416	PF01043,PF07516,PF07517	PTHR30612,PTHR30612:SF5			K03070	GO:0017038,GO:0016020,GO:0005524	AT1G21650.2		Preprotein translocase SecA family protein
orange1.1g002516m.g	945	1570	1648	2639	1736	2546	0.734	9.61709e-10	0.749	2.01951e-10	0.805	1.78121e-11	0.697	3.78206e-09	0.879	1.40773e-13	-0.052	0.840633	0.074	0.78478	PF02309,PF02362,PF06507	PTHR31384,PTHR31384:SF10			K14486	GO:0006355,GO:0005634,GO:0003677,GO:0009725	AT1G19850.1	ARF5,IAA24,MP	Transcriptional factor B3 family protein / auxin-responsive factor AUX/IAA-related
orange1.1g002517m.g	595	644	503	542	535	532	0.116	0.379032	-0.25	0.0327421	-0.241	0.0434419	-0.277	0.0174583	-0.151	0.214192	-0.027	0.916644	0.09	0.712394	PF07842	PTHR12214,PTHR12214:SF0			K13211	GO:0006355,GO:0005634,GO:0003677,GO:0003700	AT5G08550.1	ILP1	GC-rich sequence DNA-binding factor-like protein
orange1.1g002521m.g	606	573	742	535	751	628	-0.079	0.784505	-0.099	0.702299	0.294	0.219661	0.131	0.61983	0.311	0.186603	0.23	0.572374	0.017	0.976229	PF07717,PF00270,PF00271,PF04408	PTHR18934,PTHR18934:SF103		3.6.4.13	K14442	GO:0005524,GO:0003676,GO:0004386	AT5G04895.1		DEA(D/H)-box RNA helicase family protein
orange1.1g002522m.g	4720	6140	5140	6170	6029	6717	0.379	0.0131828	0.007	0.972163	0.123	0.461146	0.13	0.441458	0.353	0.0182548	0.122	0.667303	0.23	0.396011	PF01399,PF05470	PTHR13937,PTHR13937:SF0			K03252	GO:0005515,GO:0031369,GO:0006413,GO:0005852,GO:0003743	AT3G56150.1	ATEIF3C-1,ATTIF3C1,EIF3C,EIF3C-1,TIF3C1	eukaryotic translation initiation factor 3C
orange1.1g002525m.g	676	480	1286	925	1441	1176	-0.495	0.000879752	0.948	1.58836e-11	0.929	1.70524e-11	1.293	1.07258e-20	1.093	1.2686e-15	0.345	0.108334	0.164	0.549845	PF01794,PF08022,PF08414,PF08030	PTHR11972,PTHR11972:SF73		1.6.3.1	K13447	GO:0055114,GO:0016491,GO:0050664,GO:0004601	AT5G47910.1	ATRBOHD,RBOHD	respiratory burst oxidase homologue D
orange1.1g002532m.g	1286	963	1070	940	1109	1039	-0.415	3.62067e-05	-0.035	0.771405	-0.264	0.0101295	0.108	0.343802	-0.213	0.038264	0.144	0.420881	0.051	0.825167	PF16876,PF04571,PF08235	PTHR12181,PTHR12181:SF12		3.1.3.4	K15728		AT3G09560.1	ATPAH1,PAH1	Lipin family protein
orange1.1g002533m.g	67	193	88	47	145	78	1.532	2.04344e-13	-2.026	1.02921e-20	0.409	0.0947433	-1.308	1.78993e-10	1.124	1.34911e-07	0.717	0.031824	0.715	0.0217345	PF11721,PF07714	PTHR27003,PTHR27003:SF104	KOG1187	2.7.11.1		GO:0006468,GO:0004672	AT5G39000.1		Malectin/receptor-like protein kinase family protein
orange1.1g002536m.g	767	800	572	492	590	554	0.061	0.751336	-0.699	2.42157e-06	-0.422	0.00579232	-0.53	0.00041112	-0.377	0.013297	0.168	0.545155	0.045	0.902708	PF00481	PTHR13832,PTHR13832:SF301	KOG0700	3.1.3.16		GO:0003824,GO:0006470,GO:0004722	AT2G46920.2	POL	Protein phosphatase 2C family protein
orange1.1g002538m.g	NA	NA	NA	NA	NA	NA	NA	NA	NA	NA	NA	NA	NA	NA	NA	NA	NA	NA	NA	NA	PF13855,PF00931	PTHR23155,PTHR23155:SF639			K13459	GO:0005515,GO:0043531	AT5G63020.1		Disease resistance protein (CC-NBS-LRR class) family
orange1.1g002540m.g	1653	1656	1440	1490	1645	1698	0.003	0.985101	-0.152	0.194836	-0.198	0.0862583	0.035	0.798981	-0.006	0.964433	0.187	0.313588	0.192	0.332549	PF04615	PTHR14150,PTHR14150:SF12	KOG2172		K14567	GO:0032040,GO:0006364	AT4G02400.1		U3 ribonucleoprotein (Utp) family protein
orange1.1g002541m.g	1261	1466	1578	1708	1755	1788	0.217	0.0848843	0.221	0.0673927	0.325	0.00600981	0.286	0.0164822	0.477	2.91459e-05	0.065	0.78335	0.152	0.488467	PF05701	PTHR32054,PTHR32054:SF2	KOG0978				AT2G26570.1		Plant protein of unknown function (DUF827)
orange1.1g002548m.g	1898	2084	1858	2197	2000	2211	0.135	0.265839	0.076	0.52991	-0.03	0.819456	0.085	0.492027	0.076	0.532233	0.009	0.971193	0.106	0.624223	PF05641,PF05266	PTHR31917,PTHR31917:SF20					AT2G47230.1	ATDUF6,DUF6	DOMAIN OF UNKNOWN FUNCTION 724 6
orange1.1g002549m.g	246	235	164	111	163	165	-0.067	0.883267	-1.069	0.00190987	-0.588	0.101008	-0.516	0.159044	-0.597	0.0911105	0.553	0.35109	-0.009	0.992061	PF01535,PF13041	PTHR24015,PTHR24015:SF556			K17964		AT3G18110.1	EMB1270	Pentatricopeptide repeat (PPR) superfamily protein
orange1.1g002551m.g	180	173	209	156	191	164	-0.052	0.885419	-0.153	0.611742	0.223	0.452263	-0.084	0.801064	0.096	0.759528	0.07	0.904365	-0.127	0.830812	PF04130	PTHR19302,PTHR19302:SF37			K16573	GO:0005815,GO:0000922,GO:0000226	AT3G43610.1		Spc97 / Spc98 family of spindle pole body (SBP) component
orange1.1g002555m.g	1049	1063	1018	990	997	1100	0.019	0.894127	-0.104	0.375192	-0.044	0.730043	0.047	0.720916	-0.073	0.545922	0.151	0.418987	-0.029	0.911062	PF12776	PTHR31704,PTHR31704:SF10					AT2G24960.2
orange1.1g002556m.g	28	11	45	16	54	27	-1.3	8.82378e-05	0.488	0.229509	0.697	0.00603708	1.304	5.61317e-05	0.965	2.89789e-05	0.816	0.0581914	0.268	0.532056	PF00560,PF08263,PF13855	PTHR27004,PTHR27004:SF27	KOG0472	2.7.11.1		GO:0005515	AT2G34930.1		disease resistance family protein / LRR family protein
orange1.1g002559m.g	630	683	634	753	715	755	0.118	0.408663	0.14	0.28555	0.01	0.946143	0.143	0.284597	0.183	0.153128	0.003	0.991213	0.173	0.449304	PF00931	PTHR19851,PTHR19851:SF7				GO:0043531	AT1G12280.1		LRR and NB-ARC domains-containing disease resistance protein
orange1.1g002562m.g	324	224	282	126	331	117	-0.533	0.0127956	-0.826	0.000108958	-0.199	0.385126	-0.939	9.20248e-06	0.031	0.900876	-0.114	0.805939	0.23	0.565629	PF07714,PF11721	PTHR27006,PTHR27006:SF1		2.7.11.1		GO:0006468,GO:0004672	AT1G56130.1		Leucine-rich repeat transmembrane protein kinase
orange1.1g002564m.g	946	864	1105	1004	959	1000	-0.131	0.349655	0.216	0.086678	0.223	0.077048	0.209	0.102901	0.02	0.895212	-0.006	0.981001	-0.203	0.353949	PF00400,PF04192	PTHR22840			K14554	GO:0005515,GO:0032040,GO:0006364	AT4G04940.1		transducin family protein / WD-40 repeat family protein
orange1.1g002566m.g	207	139	74	47	45	32	-0.569	0.00157284	-1.57	3.51086e-15	-1.502	2.6423e-16	-2.077	1.82993e-24	-2.2	2.4427e-31	-0.507	0.199407	-0.698	0.0376092	PF13855,PF07714,PF11721	PTHR27006,PTHR27006:SF37	KOG1187	2.7.11.1		GO:0005515,GO:0006468,GO:0004672	AT1G07650.1		Leucine-rich repeat transmembrane protein kinase
orange1.1g002568m.g	2813	2286	3981	3181	4255	3111	-0.299	0.0158377	0.476	4.64003e-05	0.502	1.56083e-05	0.444	0.000163931	0.597	1.88727e-07	-0.032	0.902005	0.096	0.695943	PF13802,PF16863,PF01055	PTHR22762,PTHR22762:SF82		3.2.1.20	K01187	GO:0005975,GO:0004553	AT5G11720.1		Glycosyl hydrolases family 31 protein
orange1.1g002569m.g	NA	NA	NA	NA	NA	NA	NA	NA	NA	NA	NA	NA	NA	NA	NA	NA	NA	NA	NA	NA	PF13855,PF00931	PTHR23155,PTHR23155:SF478			K13459	GO:0005515,GO:0043531	AT5G63020.1		Disease resistance protein (CC-NBS-LRR class) family
orange1.1g002570m.g	1027	462	940	534	984	557	-1.151	1.62705e-09	0.209	0.334445	-0.126	0.572797	0.269	0.2129	-0.06	0.797394	0.061	0.889759	0.066	0.884467	PF00179	PTHR24067,PTHR24067:SF97	KOG0895	6.3.2.19	K10581		AT2G33770.1	ATUBC24,PHO2,UBC24	phosphate 2
orange1.1g002574m.g	NA	NA	NA	NA	NA	NA	NA	NA	NA	NA	NA	NA	NA	NA	NA	NA	NA	NA	NA	NA	PF08263,PF00560,PF13855	PTHR27004,PTHR27004:SF21	KOG0472	2.7.11.1		GO:0005515	AT2G34930.1		disease resistance family protein / LRR family protein
orange1.1g002577m.g	1427	1643	824	1267	729	1510	0.204	0.172747	-0.376	0.00598642	-0.792	2.67511e-09	-0.123	0.423785	-0.967	2.1867e-13	0.253	0.261555	-0.175	0.511699	PF00225	PTHR24115,PTHR24115:SF515		3.6.4.4	K10398	GO:0008017,GO:0007018,GO:0005524,GO:0003777,GO:0005871	AT3G45850.1		P-loop containing nucleoside triphosphate hydrolases superfamily protein
orange1.1g002578m.g	413	352	366	310	340	321	-0.229	0.120725	-0.184	0.213171	-0.177	0.229718	-0.134	0.388207	-0.282	0.0419151	0.051	0.865746	-0.105	0.716334	PF02902	PTHR24365	KOG3246	3.4.22.68	K08596	GO:0008234,GO:0006508	AT1G09730.1		Cysteine proteinases superfamily protein
orange1.1g002581m.g	89	32	54	22	53	21	-1.439	1.78637e-07	-0.529	0.128013	-0.721	0.00814945	-0.595	0.0844586	-0.743	0.00511065	-0.066	0.932435	-0.022	0.975936	PF13855,PF07714,PF11721	PTHR27006,PTHR27006:SF1	KOG1187	2.7.11.1		GO:0005515,GO:0006468,GO:0004672	AT1G56130.1		Leucine-rich repeat transmembrane protein kinase
orange1.1g002582m.g	NA	NA	NA	NA	NA	NA	NA	NA	NA	NA	NA	NA	NA	NA	NA	NA	NA	NA	NA	NA	PF13855,PF00069,PF12819	PTHR27003,PTHR27003:SF61	KOG1187	2.7.11.1,2.7.10.1		GO:0005515,GO:0006468,GO:0005524,GO:0004672	AT5G48740.1		Leucine-rich repeat protein kinase family protein
orange1.1g002585m.g	4131	3903	4604	5773	5161	6348	-0.081	0.56941	0.565	7.77566e-07	0.157	0.217018	0.702	5.80333e-10	0.322	0.00637715	0.137	0.516555	0.165	0.45299	PF00128,PF07821	PTHR10357,PTHR10357:SF171	KOG0471	3.2.1.1,3.2.1.141		GO:0043169,GO:0005975,GO:0003824,GO:0005509,GO:0004556	AT1G69830.1	AMY3,ATAMY3	alpha-amylase-like 3
orange1.1g002586m.g	553	1427	804	1217	865	1231	1.367	3.22458e-26	-0.23	0.0976565	0.539	7.38791e-05	-0.214	0.134021	0.644	1.38174e-06	0.016	0.958818	0.105	0.713789	PF05183	PTHR23079,PTHR23079:SF9		2.7.7.48	K11699	GO:0003968	AT1G14790.1	ATRDRP1,RDR1	RNA-dependent RNA polymerase 1
orange1.1g002589m.g	59	59	51	45	56	62	0.019	0.967295	-0.38	0.284688	-0.209	0.580906	0.051	0.904061	-0.056	0.888855	0.431	0.455213	0.153	0.837428	PF13579	PTHR12526,PTHR12526:SF304	KOG2991	2.4.1.21			AT4G18240.1	ATSS4,SS4,SSIV	starch synthase 4
orange1.1g002590m.g	1254	848	1026	949	1097	1021	-0.564	0.000392173	0.162	0.351476	-0.289	0.0810012	0.268	0.1136	-0.192	0.257632	0.106	0.737939	0.097	0.78037	PF07766	PTHR14009,PTHR14009:SF9	KOG1043				AT3G11560.4		LETM1-like protein
orange1.1g002596m.g	2428	2768	2302	2779	2294	2653	0.19	0.17447	0.006	0.973205	-0.075	0.608606	-0.061	0.688993	-0.081	0.577435	-0.067	0.796792	-0.005	0.988396	PF03810,PF02985,PF13513	PTHR10527,PTHR10527:SF3			K18752	GO:0008536,GO:0006886,GO:0005515	AT2G16950.2	ATTRN1,TRN1	transportin 1
orange1.1g002600m.g	12	31	39	18	37	28	1.323	0.00125193	-0.765	0.055477	1.633	2.98719e-05	-0.142	0.749323	1.553	6.14786e-05	0.622	0.34228	-0.081	0.925571	PF08263,PF00560	PTHR27004	KOG0472			GO:0005515	AT2G34930.1		disease resistance family protein / LRR family protein
orange1.1g002602m.g	48	65	26	43	26	48	0.43	0.197305	-0.582	0.0650846	-0.896	0.00784854	-0.435	0.17787	-0.877	0.00717965	0.147	0.821455	0.02	0.98409	PF01363,PF00415	PTHR22870,PTHR22870:SF219	KOG1427			GO:0046872	AT5G19420.1		Regulator of chromosome condensation (RCC1) family with FYVE zinc finger domain
orange1.1g002603m.g	897	835	964	894	1181	1149	-0.103	0.506061	0.101	0.488036	0.107	0.467095	0.46	0.000320124	0.398	0.00182383	0.36	0.0489034	0.291	0.185302	PF00855	PTHR22981,PTHR22981:SF77		2.7.11.1			AT5G40340.1		Tudor/PWWP/MBT superfamily protein
orange1.1g002606m.g	358	326	308	294	304	276	-0.135	0.359068	-0.149	0.287177	-0.219	0.105927	-0.238	0.0794674	-0.233	0.0756206	-0.09	0.72758	-0.014	0.966352	PF01637,PF13855	PTHR23155,PTHR23155:SF639			K13459	GO:0005524,GO:0005515	AT5G63020.1		Disease resistance protein (CC-NBS-LRR class) family
orange1.1g002608m.g	NA	NA	NA	NA	NA	NA	NA	NA	NA	NA	NA	NA	NA	NA	NA	NA	NA	NA	NA	NA	PF00924	PTHR31618,PTHR31618:SF4				GO:0055085,GO:0016020	AT1G78610.1	MSL6	mechanosensitive channel of small conductance-like 6
orange1.1g002609m.g	588	493	661	606	675	605	-0.25	0.0560017	0.294	0.0190622	0.171	0.190182	0.292	0.0205388	0.2	0.112391	-0.002	0.99383	0.029	0.921474	PF02922,PF00128,PF02806	PTHR10357,PTHR10357:SF119		2.4.1.18	K00700	GO:0005975,GO:0004553,GO:0043169,GO:0003824	AT3G20440.2	BE1,EMB2729	Alpha amylase family protein
orange1.1g002610m.g	5768	7470	9455	9160	10585	10422	0.373	0.00294843	0.294	0.018769	0.713	1.99251e-09	0.48	7.74208e-05	0.876	1.06117e-13	0.186	0.379973	0.163	0.482358	PF00694,PF00330	PTHR11670,PTHR11670:SF40		4.2.1.3	K01681	GO:0008152	AT4G35830.1	ACO1	aconitase 1
orange1.1g002615m.g	260	269	259	255	235	248	0.06	0.77111	-0.085	0.643741	0.002	0.99207	-0.127	0.483337	-0.14	0.427396	-0.043	0.902005	-0.142	0.665435	PF13193,PF13360,PF00501	PTHR24095,PTHR24095:SF185	KOG4649	1.2.1.31	K00142	GO:0008152,GO:0003824	AT5G35930.1		AMP-dependent synthetase and ligase family protein
orange1.1g002617m.g	100612	13389	181594	27270	202987	29072	-2.91	3.54522e-119	1.026	2.44498e-17	0.852	2.44664e-12	1.119	2.43001e-20	1.013	5.90494e-17	0.092	0.711956	0.161	0.505738	PF01477,PF00305	PTHR11771,PTHR11771:SF42		1.13.11.12	K00454	GO:0005515,GO:0055114,GO:0046872,GO:0016702	AT3G45140.1	ATLOX2,LOX2	lipoxygenase 2
orange1.1g002621m.g	2260	2652	2303	2512	2728	2762	0.231	0.0912891	-0.078	0.588099	0.028	0.854577	0.059	0.704147	0.272	0.0360115	0.137	0.554736	0.244	0.279519	PF13920	PTHR10044,PTHR10044:SF98	KOG1853,KOG1003,KOG4172				AT4G03000.1		RING/U-box superfamily protein
orange1.1g002624m.g	3990	4308	3671	3836	4128	4335	0.111	0.578858	-0.167	0.350028	-0.12	0.524496	0.009	0.967835	0.05	0.802095	0.176	0.55533	0.169	0.606245	PF02309,PF02362,PF06507	PTHR31384,PTHR31384:SF3				GO:0006355,GO:0005634,GO:0003677,GO:0009725	AT5G37020.1	ARF8,ATARF8	auxin response factor 8
orange1.1g002625m.g	2318	2052	2081	1585	2214	1778	-0.175	0.188164	-0.372	0.00205944	-0.156	0.232187	-0.208	0.105224	-0.066	0.634781	0.164	0.442939	0.09	0.723748	PF00962	PTHR11359,PTHR11359:SF9		3.5.4.6	K01490	GO:0019239,GO:0032264,GO:0003876	AT2G38280.2	ATAMPD,FAC1	AMP deaminase, putative / myoadenylate deaminase, putative
orange1.1g002633m.g	683	537	932	532	832	515	-0.345	0.0776421	-0.014	0.956652	0.449	0.0144829	-0.063	0.782144	0.287	0.130727	-0.05	0.901546	-0.163	0.656644	PF07714	PTHR27001,PTHR27001:SF112	KOG1187	2.7.11.1		GO:0006468,GO:0004672	AT5G56890.1		Protein kinase superfamily protein
orange1.1g002636m.g	1	26	1	29	5	26	4.571	2.88287e-16	0.196	0.577384	0.581	0.650824	-0.03	0.94411	2.246	0.00647995	-0.226	0.7004	1.665	0.224523	PF16487,PF16488,PF08699,PF16486,PF02170,PF02171	PTHR22891,PTHR22891:SF20			K11593	GO:0005515,GO:0003676	AT2G27040.2	AGO4,OCP11	Argonaute family protein
orange1.1g002638m.g	630	749	314	310	313	327	0.25	0.155704	-1.272	5.70697e-16	-1.002	3.10275e-10	-1.192	2.14221e-14	-1.009	1.58055e-10	0.079	0.823423	-0.006	0.989945		PTHR31355,PTHR31355:SF7					AT4G27060.1	CN,SPR2,TOR1	ARM repeat superfamily protein
orange1.1g002640m.g	4910	7567	4017	3923	4476	4629	0.624	5.15999e-05	-0.948	2.75362e-10	-0.289	0.0756586	-0.709	3.19401e-06	-0.133	0.441204	0.239	0.374421	0.156	0.617296	PF06972	PTHR12758,PTHR12758:SF20					AT1G29370.1		Kinase-related protein of unknown function (DUF1296)
orange1.1g002642m.g	29	48	20	43	33	52	0.716	0.00737992	-0.167	0.547796	-0.515	0.111921	0.087	0.766827	0.166	0.593728	0.254	0.557831	0.681	0.184896	PF00564,PF07714	PTHR23257,PTHR23257:SF331	KOG0192	2.7.11.1		GO:0005515,GO:0006468,GO:0004672	AT5G57610.1		Protein kinase superfamily protein with octicosapeptide/Phox/Bem1p domain
orange1.1g002644m.g	NA	NA	NA	NA	NA	NA	NA	NA	NA	NA	NA	NA	NA	NA	NA	NA	NA	NA	NA	NA	PF01477,PF00305	PTHR11771,PTHR11771:SF42		1.13.11.12	K00454	GO:0005515,GO:0055114,GO:0046872,GO:0016702	AT3G45140.1	ATLOX2,LOX2	lipoxygenase 2
orange1.1g002645m.g	775	846	697	730	767	819	0.128	0.389418	-0.214	0.111001	-0.151	0.282741	-0.047	0.76642	-0.013	0.935005	0.167	0.463484	0.138	0.587689	PF00651	PTHR24412,PTHR24412:SF142				GO:0005515	AT4G15840.1		BTB/POZ domain-containing protein
orange1.1g002649m.g	1096	1319	5014	6223	4285	5315	0.268	0.174807	2.238	1.65154e-38	2.195	6.25971e-37	2.01	1.05354e-31	1.968	2.41239e-30	-0.227	0.468455	-0.227	0.497152	PF00305	PTHR11771,PTHR11771:SF42		1.13.11.12	K00454	GO:0055114,GO:0046872,GO:0016702	AT3G45140.1	ATLOX2,LOX2	lipoxygenase 2
orange1.1g002652m.g	2065	2103	2037	2040	2125	2126	0.027	0.881576	-0.044	0.778626	-0.019	0.909183	0.016	0.929617	0.042	0.792622	0.059	0.832481	0.06	0.84137	PF00498	PTHR12348,PTHR12348:SF15	KOG2010,KOG2129			GO:0005515,GO:0006355,GO:0003700	AT2G45460.2		SMAD/FHA domain-containing protein
orange1.1g002655m.g	339	224	188	150	194	181	-0.597	2.16103e-05	-0.572	0.000156491	-0.858	9.54077e-10	-0.314	0.0429801	-0.801	5.38553e-09	0.258	0.323086	0.057	0.873417	PF13855,PF00931	PTHR23155,PTHR23155:SF639			K13459	GO:0005515,GO:0043531	AT5G63020.1		Disease resistance protein (CC-NBS-LRR class) family
orange1.1g002657m.g	701	632	409	304	434	346	-0.149	0.372119	-1.059	1.40568e-13	-0.776	5.18637e-08	-0.872	9.13819e-10	-0.689	1.09745e-06	0.187	0.491929	0.087	0.792933	PF00931	PTHR23155,PTHR23155:SF478			K13459	GO:0043531	AT5G63020.1		Disease resistance protein (CC-NBS-LRR class) family
orange1.1g002661m.g	182	134	243	183	253	193	-0.438	0.0175767	0.448	0.0127594	0.422	0.0142001	0.525	0.00295771	0.48	0.00406345	0.077	0.83138	0.058	0.880286	PF16488,PF08699,PF16486,PF02170,PF02171	PTHR22891,PTHR22891:SF35			K11593	GO:0005515,GO:0003676	AT2G32940.1	AGO6	Argonaute family protein
orange1.1g002663m.g	37	66	33	39	36	43	0.826	0.000423357	-0.745	0.00133169	-0.205	0.498251	-0.65	0.00439979	-0.067	0.827772	0.096	0.856696	0.138	0.819525	PF00931	PTHR23155,PTHR23155:SF592	KOG4658		K13457	GO:0043531	AT3G07040.1	RPM1,RPS3	NB-ARC domain-containing disease resistance protein
orange1.1g002666m.g	616	672	478	605	469	576	0.125	0.348034	-0.153	0.214476	-0.369	0.00175631	-0.223	0.0650352	-0.394	0.000644836	-0.07	0.765128	-0.025	0.931452	PF01535,PF12854,PF13041	PTHR24015,PTHR24015:SF555					AT3G06920.1		Tetratricopeptide repeat (TPR)-like superfamily protein
orange1.1g002670m.g	NA	NA	NA	NA	NA	NA	NA	NA	NA	NA	NA	NA	NA	NA	NA	NA	NA	NA	NA	NA	PF01477,PF00305	PTHR11771,PTHR11771:SF42		1.13.11.12	K00454	GO:0005515,GO:0055114,GO:0046872,GO:0016702	AT3G45140.1	ATLOX2,LOX2	lipoxygenase 2
orange1.1g002672m.g	2	1	21	3	18	2	-1.66	0.180525	1.743	0.13873	2.987	9.48331e-06	1.138	0.390126	2.747	5.00292e-05	-0.605	0.742355	-0.24	0.848151	PF01477,PF00305	PTHR11771,PTHR11771:SF42		1.13.11.12	K00454	GO:0005515,GO:0055114,GO:0046872,GO:0016702	AT3G45140.1	ATLOX2,LOX2	lipoxygenase 2
orange1.1g002673m.g	89	102	129	139	141	144	0.184	0.390029	0.45	0.0114157	0.529	0.00336543	0.494	0.00480554	0.654	0.000141655	0.044	0.903585	0.125	0.727778	PF00560,PF00069,PF09353	PTHR27000,PTHR27000:SF208	KOG1187	2.7.11.1		GO:0005515,GO:0006468,GO:0005524,GO:0004672	AT1G72300.1		Leucine-rich receptor-like protein kinase family protein
orange1.1g002676m.g	1432	1422	1790	1667	1814	1738	-0.008	0.961377	0.228	0.0634892	0.322	0.00717545	0.287	0.0182773	0.342	0.00388377	0.059	0.81084	0.019	0.946747	PF13920	PTHR23163,PTHR23163:SF0	KOG0978	6.3.2.19	K10696		AT1G55250.3	HUB2	histone mono-ubiquitination 2
orange1.1g002677m.g	576	701	618	477	732	661	0.282	0.356831	-0.553	0.0432285	0.104	0.742711	-0.086	0.797496	0.347	0.222073	0.468	0.294475	0.243	0.651933	PF16457,PF01363,PF00415	PTHR22870,PTHR22870:SF219	KOG1427			GO:0046872	AT5G19420.1		Regulator of chromosome condensation (RCC1) family with FYVE zinc finger domain
orange1.1g002678m.g	1288	1063	1309	1202	1331	1247	-0.276	0.0442299	0.178	0.198823	0.025	0.875192	0.23	0.094555	0.048	0.752733	0.052	0.851455	0.023	0.939739	PF04153,PF04065	PTHR23326,PTHR23326:SF1	KOG2150		K12580	GO:0006355,GO:0005634	AT5G18230.1		transcription regulator NOT2/NOT3/NOT5 family protein
orange1.1g002679m.g	2682	52	1803	56	1722	68	-5.693	2.0249e-218	0.106	0.692599	-0.573	6.81596e-05	0.399	0.0859948	-0.639	7.22771e-06	0.293	0.442888	-0.066	0.844522	PF08263,PF13855	PTHR27000,PTHR27000:SF196	KOG0472	2.7.11.1		GO:0005515	AT1G35710.1		Protein kinase family protein with leucine-rich repeat domain
orange1.1g002681m.g	2154	1992	1555	1396	1828	1595	-0.113	0.462541	-0.512	6.47708e-05	-0.469	0.000275725	-0.321	0.0162002	-0.236	0.0800948	0.192	0.39595	0.233	0.319018							AT3G51650.1
orange1.1g002682m.g	821	826	1107	745	1322	936	0.011	0.952735	-0.15	0.281652	0.431	0.000708735	0.178	0.202528	0.687	2.1162e-08	0.328	0.0845691	0.256	0.250983	PF00462,PF00610,PF04784	PTHR23054,PTHR23054:SF27	KOG1752			GO:0045454,GO:0015035,GO:0009055,GO:0035556	AT4G08550.1		electron carriers;protein disulfide oxidoreductases
orange1.1g002688m.g	NA	NA	NA	NA	NA	NA	NA	NA	NA	NA	NA	NA	NA	NA	NA	NA	NA	NA	NA	NA	PF13855,PF07714,PF12819	PTHR27003,PTHR27003:SF105	KOG1187	2.7.11.1,2.7.10.1		GO:0005515,GO:0006468,GO:0004672	AT1G51800.1		Leucine-rich repeat protein kinase family protein
orange1.1g002690m.g	1008	1226	1326	1838	1013	1742	0.285	0.0612366	0.584	2.56468e-05	0.397	0.00580577	0.506	0.000314551	0.009	0.962317	-0.078	0.787073	-0.388	0.0840947	PF01704	PTHR11952,PTHR11952:SF8		2.7.7.9		GO:0070569,GO:0008152	AT3G56040.1	UGP3	UDP-glucose pyrophosphorylase 3
orange1.1g002691m.g	322	392	403	385	340	336	0.289	0.0480534	-0.029	0.860698	0.322	0.0225454	-0.228	0.118102	0.078	0.624645	-0.199	0.40119	-0.244	0.321501	PF13855,PF00931	PTHR23155,PTHR23155:SF639			K13459	GO:0005515,GO:0043531	AT5G63020.1		Disease resistance protein (CC-NBS-LRR class) family
orange1.1g002696m.g	7167	8262	6887	7224	7567	7423	0.205	0.175161	-0.194	0.182257	-0.057	0.725133	-0.155	0.310499	0.079	0.619066	0.039	0.896418	0.136	0.622502		PTHR10943			K03028		AT2G20580.1	ATRPN1A,RPN1A	26S proteasome regulatory subunit S2 1A
orange1.1g002700m.g	34	37	32	30	32	34	0.107	0.787876	-0.255	0.45763	-0.056	0.882797	-0.129	0.725864	-0.115	0.75205	0.126	0.8481	-0.058	0.938338	PF13855,PF00931	PTHR23155,PTHR23155:SF639			K13459	GO:0005515,GO:0043531	AT5G63020.1		Disease resistance protein (CC-NBS-LRR class) family
orange1.1g002701m.g	174	189	216	211	217	218	0.111	0.538444	0.169	0.29105	0.309	0.0443511	0.209	0.187539	0.324	0.0297826	0.04	0.899146	0.014	0.970184	PF01535,PF13041	PTHR24015,PTHR24015:SF688					AT5G59900.1		Pentatricopeptide repeat (PPR) superfamily protein
orange1.1g002703m.g	1533	1447	1729	1697	1595	1790	-0.081	0.543233	0.228	0.0451566	0.174	0.13821	0.305	0.00638227	0.057	0.655143	0.077	0.723708	-0.117	0.59547	PF12333	PTHR16056,PTHR16056:SF2	KOG2149		K14827		AT5G06350.1		ARM repeat superfamily protein
orange1.1g002704m.g	15	44	16	30	13	45	1.559	1.5142e-06	-0.539	0.0837429	0.153	0.741383	0.064	0.858747	-0.238	0.601535	0.603	0.193749	-0.392	0.626089	PF00931	PTHR23155,PTHR23155:SF478			K13459	GO:0043531	AT5G63020.1		Disease resistance protein (CC-NBS-LRR class) family
orange1.1g002706m.g	NA	NA	NA	NA	NA	NA	NA	NA	NA	NA	NA	NA	NA	NA	NA	NA	NA	NA	NA	NA	PF00305	PTHR11771,PTHR11771:SF42		1.13.11.12	K00454	GO:0055114,GO:0046872,GO:0016702	AT3G45140.1	ATLOX2,LOX2	lipoxygenase 2
orange1.1g002708m.g	1191	1604	1260	1322	1371	1397	0.43	0.00113475	-0.28	0.0369985	0.082	0.589156	-0.2	0.153731	0.204	0.13934	0.079	0.764077	0.122	0.64643	PF07496,PF02362	PTHR23336,PTHR23336:SF24				GO:0008270,GO:0003677	AT4G32010.1	HSI2-L1,HSL1,VAL2	HSI2-like 1
orange1.1g002709m.g	1303	1704	1408	1522	1477	1546	0.388	0.00166712	-0.163	0.207739	0.113	0.410212	-0.141	0.293029	0.181	0.159495	0.022	0.938169	0.068	0.80186	PF00076	PTHR24012,PTHR24012:SF411	KOG0127		K14573	GO:0003676	AT2G21440.1		RNA-binding (RRM/RBD/RNP motifs) family protein
orange1.1g002711m.g	50	41	84	33	104	39	-0.26	0.379541	-0.321	0.273351	0.744	0.00143259	-0.071	0.831129	1.063	1.06548e-06	0.25	0.617479	0.319	0.423431	PF01794,PF08022,PF08414,PF08030	PTHR11972,PTHR11972:SF57		1.6.3.1	K13447	GO:0055114,GO:0016491,GO:0050664,GO:0004601,GO:0016174	AT1G09090.2	ATRBOHB,ATRBOHB-BETA,RBOHB	respiratory burst oxidase homolog B
orange1.1g002712m.g	1190	954	501	717	542	977	-0.318	0.00722891	-0.412	0.000389927	-1.247	1.81995e-28	0.033	0.820384	-1.133	2.09336e-24	0.445	0.00188051	0.113	0.64643	PF14309	PTHR31680,PTHR31680:SF4					AT1G74160.1
orange1.1g002713m.g	3367	4011	2946	3512	3137	4058	0.253	0.0692881	-0.192	0.16278	-0.192	0.16893	0.016	0.924807	-0.101	0.4895	0.208	0.351874	0.091	0.743814	PF16891,PF13418,PF00149	PTHR11668,PTHR11668:SF228	KOG0374	3.1.3.16	K01090	GO:0016787,GO:0009742,GO:0004721	AT4G03080.1	BSL1	BRI1 suppressor 1 (BSU1)-like 1
orange1.1g002716m.g	2047	2391	1744	1941	1701	1965	0.225	0.0855659	-0.301	0.0151162	-0.23	0.07165	-0.283	0.0240257	-0.266	0.0331956	0.018	0.950979	-0.036	0.905037	PF13414	PTHR23083,PTHR23083:SF430					AT4G02680.1	EOL1	ETO1-like 1
orange1.1g002717m.g	61	127	52	96	38	84	1.062	5.8317e-08	-0.41	0.0379898	-0.222	0.384932	-0.607	0.00166876	-0.702	0.00268894	-0.196	0.590201	-0.48	0.268669	PF00560,PF13855,PF00069	PTHR27000,PTHR27000:SF221	KOG1187	2.7.11.1		GO:0005515,GO:0006468,GO:0005524,GO:0004672	AT3G28040.1		Leucine-rich receptor-like protein kinase family protein
orange1.1g002718m.g	69	74	50	58	50	65	0.106	0.725361	-0.355	0.167013	-0.454	0.082639	-0.191	0.480466	-0.448	0.0766278	0.164	0.73452	0.006	0.992728	PF14432,PF01535,PF13041	PTHR24015,PTHR24015:SF52					AT3G02330.1		Pentatricopeptide repeat (PPR) superfamily protein
orange1.1g002719m.g	3943	2376	5042	2405	5080	2449	-0.73	2.34116e-09	0.018	0.914049	0.355	0.00515828	0.043	0.787203	0.366	0.00369423	0.025	0.930042	0.011	0.974928	PF04564,PF00069	PTHR27003,PTHR27003:SF52	KOG1187	2.7.11.1,2.7.10.1		GO:0016567,GO:0004842,GO:0006468,GO:0005524,GO:0004672	AT2G45910.1		U-box domain-containing protein kinase family protein
orange1.1g002721m.g	NA	NA	NA	NA	NA	NA	NA	NA	NA	NA	NA	NA	NA	NA	NA	NA	NA	NA	NA	NA	PF00560,PF00069,PF13855	PTHR27000,PTHR27000:SF38	KOG1187	2.7.10.1		GO:0005515,GO:0006468,GO:0005524,GO:0004672	AT2G41820.1		Leucine-rich repeat protein kinase family protein
orange1.1g002724m.g	6908	3065	2190	1514	3613	2388	-1.172	3.09799e-13	-1.017	4.11308e-10	-1.657	1.10219e-24	-0.36	0.0387099	-0.935	7.2835e-09	0.657	0.00144583	0.722	0.000673092	PF00970,PF00173,PF00175,PF00174,PF03404	PTHR19370,PTHR19370:SF100		1.7.1.1	K10534	GO:0055114,GO:0016491,GO:0042128,GO:0030151	AT1G77760.1	GNR1,NIA1,NR1	nitrate reductase 1
orange1.1g002727m.g	1593	1527	1279	1211	1450	1518	-0.06	0.698624	-0.335	0.00693669	-0.316	0.0116157	-0.01	0.951935	-0.135	0.312565	0.325	0.0702193	0.181	0.430547	PF07714	PTHR24056,PTHR24056:SF45		2.7.11.1	K08827	GO:0006468,GO:0004672	AT3G25840.1		Protein kinase superfamily protein
orange1.1g002728m.g	17	76	35	114	32	136	2.143	4.62347e-19	0.573	0.00230939	1.028	0.000431514	0.827	3.34677e-06	0.865	0.00302697	0.254	0.39121	-0.164	0.774932	PF07885,PF00027,PF13857,PF12796,PF11834	PTHR10217,PTHR10217:SF504					AT2G25600.1	AKT6,SPIK	Shaker pollen inward K+ channel
orange1.1g002731m.g	1538	3501	1826	2845	1988	3040	1.187	7.54231e-16	-0.299	0.0585106	0.249	0.129472	-0.204	0.222823	0.371	0.0177808	0.095	0.75774	0.122	0.705302	PF00439	PTHR22881,PTHR22881:SF11			K11723	GO:0005515	AT5G55040.1		DNA-binding bromodomain-containing protein
orange1.1g002736m.g	1482	1374	1307	1170	1433	1307	-0.107	0.364119	-0.232	0.0279129	-0.18	0.0946512	-0.073	0.538756	-0.047	0.690866	0.159	0.371414	0.133	0.493818	PF00069,PF00400	PTHR22847,PTHR22847:SF422	KOG0296,KOG1332,KOG0316			GO:0006468,GO:0005524,GO:0004672,GO:0005515	AT3G15354.1	SPA3	SPA1-related 3
orange1.1g002744m.g	172	289	124	94	110	79	0.749	7.65499e-06	-1.616	4.7336e-21	-0.474	0.0107867	-1.87	1.27056e-27	-0.639	0.000374744	-0.254	0.477052	-0.165	0.673687	PF00097,PF00271,PF00176	PTHR10799,PTHR10799:SF763		3.6.4.12	K15083	GO:0046872,GO:0005524	AT1G05120.1		Helicase protein with RING/U-box domain
orange1.1g002745m.g	1390	1192	802	666	797	756	-0.221	0.0638186	-0.84	1.74604e-14	-0.793	3.02005e-13	-0.657	1.97314e-09	-0.801	1.02677e-13	0.183	0.36132	-0.009	0.977947	PF01966,PF02824,PF04607	PTHR21262,PTHR21262:SF13		2.7.6.5		GO:0015969	AT4G02260.2	AT-RSH1,ATRSH1,RSH1	RELA/SPOT homolog 1
orange1.1g002746m.g	NA	NA	NA	NA	NA	NA	NA	NA	NA	NA	NA	NA	NA	NA	NA	NA	NA	NA	NA	NA	PF00069	PTHR27000,PTHR27000:SF79	KOG1187	2.7.11.1		GO:0006468,GO:0005524,GO:0004672	AT2G24130.1		Leucine-rich receptor-like protein kinase family protein
orange1.1g002750m.g	536	441	509	385	417	346	-0.283	0.0508699	-0.197	0.18124	-0.076	0.629721	-0.346	0.0147918	-0.365	0.0075059	-0.149	0.556155	-0.289	0.228578	PF00931	PTHR23155,PTHR23155:SF634	KOG4658			GO:0043531	AT3G46530.1	RPP13	NB-ARC domain-containing disease resistance protein
orange1.1g002754m.g	2013	1653	1420	1114	1538	1231	-0.284	0.0392066	-0.569	1.00053e-05	-0.502	9.92082e-05	-0.425	0.00121103	-0.387	0.00296086	0.144	0.549288	0.115	0.66949	PF01434,PF00004	PTHR23076,PTHR23076:SF56				GO:0006508,GO:0005524,GO:0004222	AT3G16290.1	EMB2083	AAA-type ATPase family protein
orange1.1g002757m.g	267	225	131	88	91	102	-0.244	0.129627	-1.361	6.38438e-18	-1.027	7.81661e-12	-1.146	6.05343e-14	-1.548	1.46448e-24	0.215	0.499987	-0.521	0.0490978	PF13423	PTHR24006,PTHR24006:SF520		3.4.19.12	K11835		AT5G22030.1	UBP8	ubiquitin-specific protease 8
orange1.1g002758m.g	32	104	56	135	59	140	1.711	4.5723e-15	0.366	0.0657644	0.808	0.00129442	0.415	0.0351003	0.896	0.000189258	0.049	0.904365	0.088	0.870227	PF07724	PTHR11638,PTHR11638:SF113	KOG1051			GO:0005524	AT2G40130.2		Double Clp-N motif-containing P-loop nucleoside triphosphate hydrolases superfamily protein
orange1.1g002759m.g	775	740	208	287	245	310	-0.067	0.647022	-1.364	7.19908e-31	-1.896	2.11082e-54	-1.259	2.71266e-27	-1.664	5.2165e-45	0.105	0.675583	0.232	0.359581	PF08263,PF13855,PF00069	PTHR27000,PTHR27000:SF7	KOG1187	2.7.11.1		GO:0005515,GO:0006468,GO:0005524,GO:0004672	AT1G12460.1		Leucine-rich repeat protein kinase family protein
orange1.1g002760m.g	1749	1499	3050	3624	2879	3329	-0.222	0.0486795	1.274	1.24301e-37	0.803	9.64014e-16	1.151	4.49313e-31	0.72	6.16749e-13	-0.122	0.509788	-0.083	0.700987	PF00560,PF00069	PTHR27000,PTHR27000:SF114	KOG1187	2.7.11.1		GO:0005515,GO:0006468,GO:0005524,GO:0004672	AT5G20480.1	EFR	EF-TU receptor
orange1.1g002761m.g	84	45	66	39	68	51	-0.886	0.00373508	-0.215	0.551216	-0.328	0.30233	0.19	0.601645	-0.29	0.354691	0.404	0.464265	0.038	0.959782	PF02037,PF13812	PTHR31407,PTHR31407:SF5					AT3G04260.1	PTAC3	plastid transcriptionally active 3
orange1.1g002763m.g	35	16	75	23	85	24	-1.079	0.00113178	0.509	0.171257	1.12	1.31229e-05	0.559	0.126555	1.3	1.39586e-07	0.05	0.945042	0.18	0.716623	PF07885,PF00027,PF13857,PF11834,PF12796	PTHR10217,PTHR10217:SF504					AT2G26650.1	AKT1,ATAKT1,KT1	K+ transporter 1
orange1.1g002766m.g	1140	1166	791	814	999	958	0.033	0.86188	-0.517	0.000232205	-0.525	0.000196689	-0.283	0.0557368	-0.188	0.213134	0.234	0.335715	0.337	0.161136	PF07303	PTHR38372					AT3G21290.1		dentin sialophosphoprotein-related
orange1.1g002768m.g	0	0	3	19	3	48	-1.847	0.37455	7.273	4.74875e-13	2.976	0.0107806	8.578	3.16157e-24	2.869	0.012344	1.305	0.00758068	-0.107	0.956073	PF00702,PF00122	PTHR24093,PTHR24093:SF355		3.6.3.6	K01535	GO:0046872,GO:0000166	AT1G17260.1	AHA10	autoinhibited H(+)-ATPase isoform 10
orange1.1g002770m.g	626	490	698	575	750	648	-0.354	0.0367358	0.232	0.173646	0.159	0.367845	0.403	0.0140912	0.261	0.114368	0.171	0.555522	0.102	0.764828	PF00403,PF00702,PF00122	PTHR24093,PTHR24093:SF246		3.6.3.4	K01533	GO:0046872,GO:0030001,GO:0000166	AT5G21930.1	ATHMA8,HMA8,PAA2	P-type ATPase of Arabidopsis 2
orange1.1g002771m.g	NA	NA	NA	NA	NA	NA	NA	NA	NA	NA	NA	NA	NA	NA	NA	NA	NA	NA	NA	NA	PF08263,PF00560,PF13855	PTHR27004,PTHR27004:SF1	KOG0472			GO:0005515	AT1G71400.1	AtRLP12,RLP12	receptor like protein 12
orange1.1g002772m.g	62	90	112	144	123	136	0.554	0.0211178	0.688	0.00119435	0.877	8.29091e-05	0.605	0.00489807	1.007	2.93908e-06	-0.083	0.848509	0.13	0.778321	PF13812,PF14432,PF01535	PTHR24015,PTHR24015:SF96					AT3G57430.1	OTP84	Tetratricopeptide repeat (TPR)-like superfamily protein
orange1.1g002775m.g	3707	3979	4010	3845	4380	4167	0.102	0.471318	-0.049	0.726156	0.114	0.394584	0.067	0.640826	0.241	0.0499065	0.116	0.603808	0.127	0.592447	PF11838,PF01433	PTHR11533,PTHR11533:SF189		3.4.11.2	K08776	GO:0008270,GO:0008237,GO:0006508	AT4G33090.1	APM1,ATAPM1	aminopeptidase M1
orange1.1g002776m.g	10	26	5	13	4	14	1.389	0.000118623	-0.989	0.00452653	-0.806	0.132435	-0.912	0.00706897	-1.153	0.0262214	0.077	0.928567	-0.347	0.793064	PF01477,PF00305	PTHR11771,PTHR11771:SF53		1.13.11.58	K15718	GO:0005515,GO:0055114,GO:0046872,GO:0016702	AT3G22400.1	LOX5	PLAT/LH2 domain-containing lipoxygenase family protein
orange1.1g002777m.g	2176	2489	1764	1944	1927	2080	0.194	0.190406	-0.356	0.00836838	-0.302	0.0289227	-0.259	0.0650021	-0.175	0.223337	0.097	0.7134	0.127	0.640347	PF04129,PF15277	PTHR16092,PTHR16092:SF21					AT1G47550.1	SEC3A	exocyst complex component sec3A
orange1.1g002779m.g	1931	2004	1495	1598	1564	1728	0.055	0.761283	-0.328	0.0230251	-0.367	0.0106987	-0.215	0.158186	-0.303	0.0358171	0.113	0.6794	0.064	0.845315		PTHR23092,PTHR23092:SF30		2.7.7.19			AT3G51620.2		PAP/OAS1 substrate-binding domain superfamily
orange1.1g002780m.g	153	167	134	128	174	153	0.122	0.66694	-0.374	0.121589	-0.183	0.486172	-0.123	0.649963	0.188	0.454841	0.251	0.548194	0.371	0.376267	PF00931	PTHR23155,PTHR23155:SF592	KOG4658		K13457	GO:0043531	AT3G07040.1	RPM1,RPS3	NB-ARC domain-containing disease resistance protein
orange1.1g002781m.g	NA	NA	NA	NA	NA	NA	NA	NA	NA	NA	NA	NA	NA	NA	NA	NA	NA	NA	NA	NA
orange1.1g002782m.g	566	450	482	464	436	437	-0.332	0.0064546	0.046	0.747732	-0.232	0.0600509	-0.044	0.770164	-0.376	0.00135434	-0.089	0.701579	-0.144	0.536643	PF08625,PF00400	PTHR19854,PTHR19854:SF15			K14555	GO:0032040,GO:0006364,GO:0005515	AT5G16750.1	TOZ	Transducin family protein / WD-40 repeat family protein
orange1.1g002784m.g	767	737	913	879	1016	936	-0.055	0.786227	0.254	0.118585	0.255	0.121198	0.345	0.0318389	0.408	0.008751	0.09	0.773556	0.153	0.620276	PF06827,PF13603,PF09334,PF08264	PTHR11946,PTHR11946:SF82		6.1.1.5		GO:0006418,GO:0002161,GO:0005524,GO:0004812,GO:0000166	AT5G49030.3	OVA2	tRNA synthetase class I (I, L, M and V) family protein
orange1.1g002790m.g	80	104	137	174	138	187	0.387	0.0454551	0.743	4.6914e-06	0.795	4.0384e-06	0.85	8.04736e-08	0.799	2.05862e-06	0.106	0.725782	0.005	0.991928	PF13041,PF01535	PTHR24015,PTHR24015:SF617					AT1G17630.1		Pentatricopeptide repeat (PPR-like) superfamily protein
orange1.1g002795m.g	560	558	567	547	556	553	-0.003	0.986813	-0.028	0.853209	0.02	0.898424	-0.015	0.929681	-0.009	0.953927	0.014	0.963988	-0.029	0.925893	PF13812,PF01535	PTHR24015,PTHR24015:SF427					AT5G67570.1	DG1,EMB1408,EMB246	Tetratricopeptide repeat (TPR)-like superfamily protein
orange1.1g002800m.g	681	769	799	789	756	837	0.176	0.205195	0.035	0.814883	0.227	0.0817281	0.119	0.392996	0.15	0.264109	0.084	0.730744	-0.078	0.77537	PF00931	PTHR23155,PTHR23155:SF494	KOG4658			GO:0043531	AT3G14470.1		NB-ARC domain-containing disease resistance protein
orange1.1g002805m.g	399	402	454	400	462	427	0.007	0.971837	-0.002	0.989968	0.183	0.182897	0.088	0.554575	0.212	0.108875	0.09	0.719363	0.029	0.925409		PTHR13119,PTHR13119:SF12					AT5G56930.1	emb1789	CCCH-type zinc finger family protein
orange1.1g002807m.g	3190	4193	2833	3355	3324	3972	0.395	0.0248055	-0.321	0.064215	-0.17	0.360809	-0.078	0.70239	0.06	0.766414	0.244	0.403255	0.23	0.466682	PF13949,PF03097	PTHR23030,PTHR23030:SF13			K12200	GO:0005515	AT1G15130.1		Endosomal targeting BRO1-like domain-containing protein
orange1.1g002808m.g	1314	1628	1325	1301	1304	1213	0.31	0.0107209	-0.324	0.00616108	0.013	0.929194	-0.426	0.000267926	-0.01	0.943816	-0.101	0.655876	-0.024	0.935694	PF00225	PTHR24115,PTHR24115:SF70	KOG0242	3.6.4.4	K11498	GO:0008017,GO:0007018,GO:0005524,GO:0003777,GO:0005871	AT5G06670.1		P-loop containing nucleoside triphosphate hydrolases superfamily protein
orange1.1g002809m.g	NA	NA	NA	NA	NA	NA	NA	NA	NA	NA	NA	NA	NA	NA	NA	NA	NA	NA	NA	NA	PF13855,PF07714,PF12819	PTHR27003,PTHR27003:SF105	KOG1187	2.7.11.1,2.7.10.1		GO:0005515,GO:0006468,GO:0004672	AT1G51800.1		Leucine-rich repeat protein kinase family protein
orange1.1g002814m.g	3184	1726	2770	1595	3245	1658	-0.883	2.91766e-14	-0.114	0.400777	-0.2	0.117496	-0.059	0.689463	0.028	0.851808	0.054	0.836178	0.228	0.289555	PF13812,PF01535,PF13041	PTHR24015,PTHR24015:SF366					AT2G31400.1	GUN1	genomes uncoupled 1
orange1.1g002816m.g	4236	4093	2468	2514	2723	2919	-0.049	0.760621	-0.703	7.00755e-09	-0.779	1.27164e-10	-0.488	8.15755e-05	-0.637	1.60144e-07	0.215	0.313156	0.142	0.566203	PF13920	PTHR23163,PTHR23163:SF3	KOG0978	6.3.2.19	K10696		AT2G44950.1	HUB1,RDO4	histone mono-ubiquitination 1
orange1.1g002819m.g	1865	2061	1510	1559	1535	1701	0.145	0.312275	-0.403	0.00130484	-0.304	0.0186522	-0.277	0.0330137	-0.28	0.0295064	0.126	0.589472	0.024	0.937899	PF00169,PF14389,PF00620	PTHR23176,PTHR23176:SF44	KOG4271			GO:0007165	AT5G19390.1		Rho GTPase activation protein (RhoGAP) with PH domain
orange1.1g002823m.g	673	852	578	719	591	839	0.341	0.0117826	-0.245	0.0713636	-0.221	0.117339	-0.022	0.89729	-0.186	0.186137	0.222	0.312558	0.035	0.915512	PF13893,PF00076,PF04059	PTHR24012,PTHR24012:SF390	KOG4660			GO:0003676	AT5G61960.2	AML1,ML1	MEI2-like protein 1
orange1.1g002824m.g	278	232	333	314	310	319	-0.255	0.0922662	0.434	0.00181885	0.263	0.0650336	0.455	0.00099833	0.157	0.287423	0.021	0.946735	-0.106	0.70784		PTHR22884,PTHR22884:SF340		2.1.1.43			AT5G55390.2	EDM2	ENHANCED DOWNY MILDEW 2
orange1.1g002826m.g	15	45	41	49	46	30	1.512	1.53273e-06	0.12	0.707266	1.413	9.96143e-06	-0.558	0.0639379	1.559	3.71286e-07	-0.678	0.111979	0.146	0.817413	PF00560,PF08263,PF13855,PF00069	PTHR27000,PTHR27000:SF146	KOG1187	2.7.11.1		GO:0005515,GO:0006468,GO:0005524,GO:0004672	AT5G06940.1		Leucine-rich repeat receptor-like protein kinase family protein
orange1.1g002828m.g	904	931	958	961	943	1054	0.043	0.768567	0.046	0.727054	0.085	0.511426	0.178	0.139345	0.061	0.640037	0.132	0.512449	-0.024	0.931452	PF03101,PF10551	PTHR31669,PTHR31669:SF59				GO:0006355	AT4G38180.1	FRS5	FAR1-related sequence 5
orange1.1g002830m.g	NA	NA	NA	NA	NA	NA	NA	NA	NA	NA	NA	NA	NA	NA	NA	NA	NA	NA	NA	NA	PF01794,PF08022,PF08414,PF08030	PTHR11972,PTHR11972:SF44		1.6.3.1	K13447	GO:0055114,GO:0016491,GO:0050664,GO:0004601	AT1G19230.1		Riboflavin synthase-like superfamily protein
orange1.1g002834m.g	60	74	63	70	72	76	0.327	0.181344	-0.063	0.80754	0.108	0.686301	0.027	0.924383	0.291	0.213807	0.09	0.843287	0.183	0.68778	PF01535,PF13041	PTHR24015,PTHR24015:SF417					AT5G08490.1		Tetratricopeptide repeat (TPR)-like superfamily protein
orange1.1g002835m.g	68	67	50	42	59	52	-0.013	0.970919	-0.685	0.00920007	-0.43	0.110689	-0.366	0.175036	-0.181	0.5128	0.319	0.497748	0.249	0.6313	PF00169,PF14389,PF00620	PTHR23176,PTHR23176:SF42	KOG4271			GO:0007165	AT4G24580.1	REN1	Rho GTPase activation protein (RhoGAP) with PH domain
orange1.1g002836m.g	130	107	191	122	178	136	-0.281	0.314195	0.191	0.485204	0.556	0.0219462	0.338	0.200941	0.454	0.0622003	0.147	0.762591	-0.101	0.849329		PTHR10218,PTHR10218:SF222				GO:0031683,GO:0019001,GO:0007186,GO:0004871,GO:0003924	AT2G23460.1	ATXLG1,XLG1	extra-large G-protein 1
orange1.1g002839m.g	41	245	68	272	72	249	2.571	1.85423e-35	0.154	0.457691	0.723	0.00356662	0.026	0.915677	0.801	0.00077654	-0.128	0.728148	0.078	0.884712	PF01477,PF00305	PTHR11771,PTHR11771:SF48		1.13.11.58	K15718	GO:0005515,GO:0055114,GO:0046872,GO:0016702	AT1G55020.1	ATLOX1,LOX1	lipoxygenase 1
orange1.1g002842m.g	1561	1514	1160	1103	1213	1190	-0.042	0.766039	-0.457	2.47847e-05	-0.426	8.90737e-05	-0.348	0.00159674	-0.362	0.000874483	0.109	0.595863	0.064	0.795264	PF04810,PF04815,PF08033,PF04811	PTHR11141,PTHR11141:SF6				GO:0030127,GO:0008270,GO:0006888,GO:0006886	AT4G01810.1		Sec23/Sec24 protein transport family protein
orange1.1g002844m.g	1878	1989	1429	1448	1613	1699	0.083	0.681078	-0.457	0.00511713	-0.393	0.0179672	-0.228	0.197239	-0.219	0.208012	0.23	0.418987	0.175	0.587384	PF04109	PTHR13038,PTHR13038:SF10			K17907		AT2G31260.1	APG9,ATAPG9	autophagy 9 (APG9)
orange1.1g002846m.g	410	454	671	623	742	667	0.146	0.279951	0.461	5.55491e-05	0.713	1.88971e-10	0.556	7.54128e-07	0.858	4.84898e-15	0.095	0.663903	0.145	0.499749	PF13812,PF16953	PTHR13547,PTHR13547:SF1		3.1.26.5	K18213		AT4G21900.1	PRORP3	proteinaceous RNase P 3
orange1.1g002849m.g	114	120	128	132	124	105	0.084	0.73141	0.12	0.576808	0.162	0.453214	-0.198	0.355316	0.116	0.592318	-0.318	0.31994	-0.046	0.921298	PF13086,PF13087	PTHR10887,PTHR10887:SF362	KOG1804	3.6.4.13,3.6.4.12	K18422		AT1G05460.1	SDE3	P-loop containing nucleoside triphosphate hydrolases superfamily protein
orange1.1g002853m.g	259	331	194	254	198	296	0.361	0.0718058	-0.384	0.0471555	-0.414	0.0375242	-0.163	0.442466	-0.381	0.0522336	0.221	0.511093	0.033	0.944556	PF00626	PTHR11977,PTHR11977:SF25				GO:0003779,GO:0051017	AT2G29890.2	ATVLN1,VLN1	villin-like 1
orange1.1g002855m.g	975	1085	1132	1060	1265	1125	0.156	0.341266	-0.033	0.845886	0.217	0.151603	0.051	0.772292	0.377	0.00815052	0.084	0.76956	0.16	0.563132	PF02493	PTHR23084,PTHR23084:SF155					AT5G22640.1	emb1211	MORN (Membrane Occupation and Recognition Nexus) repeat-containing protein
orange1.1g002857m.g	NA	NA	NA	NA	NA	NA	NA	NA	NA	NA	NA	NA	NA	NA	NA	NA	NA	NA	NA	NA	PF00069	PTHR27000,PTHR27000:SF114	KOG1187	2.7.11.1		GO:0006468,GO:0005524,GO:0004672	AT3G47570.1		Leucine-rich repeat protein kinase family protein
orange1.1g002858m.g	1321	1419	1572	1614	1463	1582	0.105	0.483116	0.184	0.163747	0.252	0.0532269	0.156	0.25605	0.148	0.276734	-0.028	0.919926	-0.104	0.686768	PF01546	PTHR12147,PTHR12147:SF22	KOG2194			GO:0016787,GO:0008152	AT1G67420.2		Zn-dependent exopeptidases superfamily protein
orange1.1g002863m.g	148	18	123	36	103	37	-3.063	1.9793e-45	0.991	0.000662523	-0.278	0.12208	1.084	0.000106503	-0.526	0.00184489	0.094	0.860231	-0.248	0.45299	PF00931	PTHR23155,PTHR23155:SF639			K13459	GO:0043531	AT5G63020.1		Disease resistance protein (CC-NBS-LRR class) family
orange1.1g002866m.g	760	947	812	845	907	886	0.318	0.0175843	-0.163	0.234984	0.098	0.504162	-0.095	0.520762	0.257	0.0515446	0.068	0.796747	0.158	0.521406		PTHR14237,PTHR14237:SF31		2.8.1.9			AT5G66950.1		Pyridoxal phosphate (PLP)-dependent transferases superfamily protein
orange1.1g002867m.g	204	201	91	91	73	86	-0.019	0.932927	-1.149	3.52652e-11	-1.154	3.457e-11	-1.216	1.17167e-12	-1.468	2.32087e-17	-0.066	0.875249	-0.315	0.393415	PF02140,PF01301	PTHR23421,PTHR23421:SF74		3.2.1.23		GO:0030246,GO:0005975,GO:0004553	AT3G13750.1	BGAL1	beta galactosidase 1
orange1.1g002868m.g	1696	3491	1678	2421	1900	2691	1.042	2.29311e-11	-0.528	0.000998952	-0.015	0.941841	-0.376	0.0235879	0.164	0.355574	0.152	0.616445	0.179	0.575805	PF03110	PTHR31251,PTHR31251:SF21				GO:0005634,GO:0003677	AT3G60030.1	SPL12	squamosa promoter-binding protein-like 12
orange1.1g002869m.g	5302	340	1786	102	2055	194	-3.962	3.25806e-134	-1.748	4.40213e-24	-1.569	8.46608e-27	-0.813	1.04194e-06	-1.367	7.14267e-21	0.935	8.70333e-06	0.202	0.484413	PF00046,PF01852	PTHR24326,PTHR24326:SF303	KOG0485,KOG0843		K09338	GO:0003677,GO:0008289	AT4G00730.1	AHDP,ANL2	Homeobox-leucine zipper family protein / lipid-binding START domain-containing protein
orange1.1g002871m.g	3125	3912	2859	3057	3037	3561	0.324	0.0310419	-0.356	0.0141673	-0.128	0.426561	-0.136	0.40098	-0.041	0.815012	0.22	0.373116	0.087	0.78086	PF00076,PF04059	PTHR24012,PTHR24012:SF390	KOG4660			GO:0003676	AT1G29400.1	AML5,ML5	MEI2-like protein 5
orange1.1g002872m.g	1025	881	765	663	784	719	-0.219	0.0815806	-0.408	0.000535524	-0.423	0.000283762	-0.294	0.0150105	-0.385	0.000897116	0.114	0.608267	0.038	0.891853	PF07944	PTHR31151,PTHR31151:SF0			K09955		AT5G12950.1		Putative glycosyl hydrolase of unknown function (DUF1680)
orange1.1g002876m.g	1741	2267	2679	2712	2773	2809	0.381	0.0128397	0.259	0.0916486	0.623	1.74357e-05	0.309	0.0440736	0.672	3.02749e-06	0.05	0.875796	0.049	0.886988	PF03810,PF13513	PTHR10527,PTHR10527:SF19			K14293	GO:0008536,GO:0006886	AT5G53480.1		ARM repeat superfamily protein
orange1.1g002877m.g	2435	2664	3199	3693	3492	3469	0.13	0.374462	0.472	0.000140281	0.394	0.00172833	0.381	0.00256046	0.52	2.31287e-05	-0.09	0.715439	0.126	0.61655	PF03810,PF13513	PTHR10527,PTHR10527:SF19			K14293	GO:0008536,GO:0006886	AT3G08947.1		ARM repeat superfamily protein
orange1.1g002878m.g	1839	1359	537	352	567	413	-0.436	0.00722786	-1.946	2.66602e-35	-1.776	1.7466e-30	-1.723	1.19115e-28	-1.695	2.44623e-28	0.223	0.453601	0.08	0.829917		PTHR23160,PTHR23160:SF3					AT1G22260.1	ZYP1,ZYP1a	Myosin heavy chain-related protein
orange1.1g002880m.g	230	233	510	482	494	466	0.027	0.893394	1.04	2.24092e-14	1.149	2.12281e-17	0.992	2.87227e-13	1.103	2.37881e-16	-0.048	0.870341	-0.046	0.885455	PF03133	PTHR12241,PTHR12241:SF13			K16609	GO:0006464	AT1G77550.1		tubulin-tyrosine ligases;tubulin-tyrosine ligases
orange1.1g002882m.g	3999	4175	2889	2974	3198	3373	0.063	0.724716	-0.49	0.000410489	-0.468	0.000781576	-0.308	0.0334764	-0.322	0.0236017	0.182	0.467197	0.147	0.600506	PF04802	PTHR23318,PTHR23318:SF0	KOG2175		K17491		AT3G06670.1		binding
orange1.1g002883m.g	NA	NA	NA	NA	NA	NA	NA	NA	NA	NA	NA	NA	NA	NA	NA	NA	NA	NA	NA	NA	PF00560,PF07714	PTHR27000,PTHR27000:SF114	KOG1187	2.7.11.1		GO:0005515,GO:0006468,GO:0004672	AT3G47570.1		Leucine-rich repeat protein kinase family protein
orange1.1g002884m.g	24	13	16	18	16	19	-0.749	0.082677	0.364	0.433007	-0.538	0.208997	0.426	0.352567	-0.572	0.164456	0.062	0.945042	-0.033	0.975936	PF03141	PTHR10108,PTHR10108:SF797		2.1.1.41		GO:0008168	AT3G51070.1		S-adenosyl-L-methionine-dependent methyltransferases superfamily protein
orange1.1g002886m.g	1007	1228	821	935	900	1030	0.287	0.0622314	-0.394	0.00687606	-0.293	0.0529947	-0.254	0.0960114	-0.16	0.309413	0.139	0.606325	0.132	0.656644	PF02891	PTHR10782,PTHR10782:SF4	KOG2169		K04706	GO:0008270,GO:0019789	AT5G41580.1		RING/U-box superfamily protein
orange1.1g002887m.g	NA	NA	NA	NA	NA	NA	NA	NA	NA	NA	NA	NA	NA	NA	NA	NA	NA	NA	NA	NA	PF13855,PF07714,PF12819	PTHR27003	KOG1187	2.7.11.1,2.7.10.1		GO:0005515,GO:0006468,GO:0004672	AT4G29990.1		Leucine-rich repeat transmembrane protein kinase protein
orange1.1g002892m.g	NA	NA	NA	NA	NA	NA	NA	NA	NA	NA	NA	NA	NA	NA	NA	NA	NA	NA	NA	NA	PF00560,PF13855,PF07714	PTHR27000,PTHR27000:SF31	KOG1187	2.7.11.1		GO:0005515,GO:0006468,GO:0004672	AT3G47570.1		Leucine-rich repeat protein kinase family protein
orange1.1g002895m.g	3906	4342	2433	2631	2689	3152	0.153	0.281646	-0.723	2.3964e-09	-0.683	2.05664e-08	-0.463	0.000196802	-0.538	1.12558e-05	0.26	0.194168	0.145	0.55629	PF00856	PTHR22884,PTHR22884:SF237		2.1.1.43	K11430	GO:0005515	AT4G02020.1	EZA1,SDG10,SWN	SET domain-containing protein
orange1.1g002897m.g	92	31	68	20	54	12	-1.574	1.0812e-11	-0.592	0.0615753	-0.43	0.0560153	-1.386	1.90257e-05	-0.77	0.000343724	-0.794	0.145241	-0.34	0.427493	PF00560,PF13855,PF00069	PTHR27000,PTHR27000:SF114	KOG1187	2.7.11.1		GO:0005515,GO:0006468,GO:0005524,GO:0004672	AT3G47570.1		Leucine-rich repeat protein kinase family protein
orange1.1g002900m.g	5809	5866	4234	4089	3950	3827	0.014	0.92294	-0.521	6.87032e-07	-0.456	1.61334e-05	-0.616	3.33788e-09	-0.557	9.67553e-08	-0.096	0.645413	-0.101	0.645205	PF16381,PF08752,PF01602	PTHR10261,PTHR10261:SF5			K17267	GO:0030126,GO:0016192,GO:0006886,GO:0005198,GO:0030117	AT4G34450.1		coatomer gamma-2 subunit, putative / gamma-2 coat protein, putative / gamma-2 COP, putative
orange1.1g002901m.g	296	689	569	958	648	994	1.219	3.16781e-16	0.478	0.00145845	0.947	4.63029e-10	0.531	0.00038215	1.132	3.75178e-14	0.053	0.868753	0.185	0.529667	PF00097,PF00271,PF08797,PF00176	PTHR10799	KOG1001	3.6.4.12	K15711	GO:0046872,GO:0016818,GO:0008270,GO:0003676,GO:0005524	AT5G05130.1		DNA/RNA helicase protein
orange1.1g002907m.g	11110	10672	8940	14729	11123	16807	-0.058	0.7746	0.465	0.00288433	-0.313	0.0528779	0.655	1.95536e-05	0.002	0.992725	0.19	0.494452	0.315	0.251262	PF07173	PTHR34365,PTHR34365:SF2					AT2G22660.2		Protein of unknown function (duplicated DUF1399)
orange1.1g002909m.g	NA	NA	NA	NA	NA	NA	NA	NA	NA	NA	NA	NA	NA	NA	NA	NA	NA	NA	NA	NA	PF00534,PF00862	PTHR12526,PTHR12526:SF296	KOG0853	2.4.1.13	K00695	GO:0016157,GO:0005985	AT1G73370.1	ATSUS6,SUS6	sucrose synthase 6
orange1.1g002915m.g	1077	1102	1295	1407	1348	1396	0.033	0.834225	0.353	0.00291835	0.267	0.0287426	0.341	0.00430908	0.325	0.00616137	-0.012	0.967018	0.058	0.829045	PF02892,PF05699,PF14372	PTHR23272,PTHR23272:SF39	KOG1121			GO:0003677,GO:0046983	AT3G42170.1		BED zinc finger ;hAT family dimerisation domain
orange1.1g002918m.g	1078	1228	744	811	795	794	0.189	0.126409	-0.598	7.29239e-08	-0.536	2.07641e-06	-0.631	1.12627e-08	-0.439	9.63031e-05	-0.033	0.895737	0.096	0.691045		PTHR13859,PTHR13859:SF15					AT2G47820.2
orange1.1g002923m.g	57	69	47	58	54	55	0.263	0.267549	-0.264	0.244113	-0.3	0.217664	-0.315	0.160184	-0.076	0.767316	-0.051	0.914037	0.225	0.622325	PF00498,PF13638	PTHR22593,PTHR22593:SF8				GO:0005515	AT1G34355.1	ATPS1,PS1	forkhead-associated (FHA) domain-containing protein
orange1.1g002925m.g	1321	1038	375	291	315	185	-0.347	0.00936958	-1.837	6.58261e-45	-1.814	4.51262e-45	-2.488	9.32946e-77	-2.068	9.21174e-58	-0.651	0.000207541	-0.254	0.321751	PF05691	PTHR31268,PTHR31268:SF8		2.4.1.67	K06611		AT4G01970.1	AtSTS,STS	stachyose synthase
orange1.1g002926m.g	1457	1586	1227	1322	1304	1390	0.123	0.295762	-0.263	0.0126057	-0.248	0.0205473	-0.192	0.0795255	-0.159	0.146355	0.071	0.730357	0.089	0.681786		PTHR10615	KOG4443	2.1.1.43			AT3G08020.1		PHD finger family protein
orange1.1g002928m.g	NA	NA	NA	NA	NA	NA	NA	NA	NA	NA	NA	NA	NA	NA	NA	NA	NA	NA	NA	NA	PF13847,PF13450	PTHR10108,PTHR10108:SF916		2.1.1.79			AT3G23510.1		Cyclopropane-fatty-acyl-phospholipid synthase
orange1.1g002929m.g	1157	1120	1204	1232	1140	1242	-0.045	0.726449	0.136	0.207349	0.058	0.624328	0.147	0.17812	-0.022	0.860968	0.011	0.962593	-0.079	0.707907	PF02854,PF09090,PF09088	PTHR12412			K12882	GO:0005515,GO:0003723,GO:0016070,GO:0051028,GO:0045292,GO:0005846,GO:0000339	AT2G13540.1	ABH1,ATCBP80,CBP80,ENS	ARM repeat superfamily protein
orange1.1g002931m.g	191	228	212	244	222	272	0.251	0.100929	0.102	0.513791	0.152	0.337937	0.252	0.080142	0.216	0.143407	0.15	0.54072	0.065	0.84155	PF04576	PTHR31448,PTHR31448:SF13					AT1G08800.1		Protein of unknown function, DUF593
orange1.1g002939m.g	NA	NA	NA	NA	NA	NA	NA	NA	NA	NA	NA	NA	NA	NA	NA	NA	NA	NA	NA	NA	PF13855,PF00931	PTHR23155,PTHR23155:SF554	KOG4658			GO:0005515,GO:0043531	AT4G27190.1		NB-ARC domain-containing disease resistance protein
orange1.1g002941m.g	512	420	666	518	638	499	-0.281	0.0526927	0.299	0.0328043	0.382	0.00456126	0.242	0.0925854	0.32	0.0177305	-0.056	0.845713	-0.062	0.837428	PF13500,PF00202	PTHR11986,PTHR11986:SF8	KOG1401	6.3.3.3,2.6.1.62	K00833	GO:0030170,GO:0008483	AT5G57590.1	BIO1	adenosylmethionine-8-amino-7-oxononanoate transaminases
orange1.1g002943m.g	910	1047	662	500	747	574	0.202	0.23382	-1.065	5.85244e-13	-0.456	0.00303201	-0.868	4.42193e-09	-0.282	0.0735168	0.197	0.479752	0.174	0.562087	PF08263,PF11721,PF07714	PTHR27003,PTHR27003:SF71	KOG1187	2.7.11.1		GO:0006468,GO:0004672	AT1G67720.1		Leucine-rich repeat protein kinase family protein
orange1.1g002948m.g	NA	NA	NA	NA	NA	NA	NA	NA	NA	NA	NA	NA	NA	NA	NA	NA	NA	NA	NA	NA		PTHR36325					AT1G49870.1
orange1.1g002950m.g	832	1047	672	880	728	900	0.334	0.00849904	-0.252	0.046831	-0.306	0.0169398	-0.219	0.0914343	-0.189	0.149604	0.033	0.902673	0.117	0.64634	PF00628,PF16135	PTHR24098,PTHR24098:SF12		2.3.1.48		GO:0005515	AT2G37520.1		Acyl-CoA N-acyltransferase with RING/FYVE/PHD-type zinc finger domain
orange1.1g002958m.g	1082	1269	1594	1633	1593	1481	0.231	0.0916872	0.364	0.00403378	0.561	5.71152e-06	0.223	0.0957581	0.559	5.66382e-06	-0.141	0.537129	-0.003	0.993547	PF02358,PF00982	PTHR10788,PTHR10788:SF48		2.4.1.15,3.1.3.12	K16055	GO:0005992,GO:0003824	AT4G17770.1	ATTPS5,TPS5	trehalose phosphatase/synthase 5
orange1.1g002960m.g	2096	2156	2617	3046	2894	3337	0.041	0.798603	0.498	3.90207e-05	0.321	0.0104382	0.63	1.44831e-07	0.466	0.000122336	0.131	0.556427	0.145	0.544574	PF13091,PF00614,PF00168,PF12357	PTHR18896,PTHR18896:SF60		3.1.4.4	K01115	GO:0003824,GO:0005515	AT4G35790.2	ATPLDDELTA,PLDDELTA	phospholipase D delta
orange1.1g002964m.g	884	864	554	547	617	605	-0.033	0.874225	-0.658	1.27374e-05	-0.672	8.31276e-06	-0.514	0.00076796	-0.518	0.00061568	0.144	0.62142	0.154	0.622236	PF13920	PTHR10044,PTHR10044:SF127	KOG4172	6.3.2.19			AT5G04460.3		RING/U-box superfamily protein
orange1.1g002967m.g	201	41	347	234	371	266	-2.295	3.99091e-31	2.517	1.51199e-37	0.792	1.74745e-06	2.708	1.83423e-44	0.888	4.61549e-08	0.191	0.534799	0.096	0.790903	PF12552,PF14309	PTHR21726,PTHR21726:SF39					AT5G02390.1		Protein of unknown function (DUF3741)
orange1.1g002969m.g	1842	1311	1688	1300	1888	1571	-0.489	1.50149e-05	-0.013	0.932943	-0.125	0.320976	0.261	0.0280534	0.036	0.790919	0.274	0.116273	0.161	0.450769	PF12398,PF11883,PF08276,PF01453,PF00954,PF07714	PTHR27002,PTHR27002:SF93	KOG1187	2.7.11.1		GO:0004674,GO:0048544,GO:0006468,GO:0004672	AT4G21380.1	ARK3,RK3	receptor kinase 3
orange1.1g002971m.g	4827	5885	3789	4343	3855	4413	0.287	0.0451082	-0.439	0.00109033	-0.349	0.011174	-0.416	0.00221909	-0.324	0.0181731	0.023	0.940696	0.025	0.938739	PF02883,PF09066,PF01602	PTHR11134,PTHR11134:SF14			K12392	GO:0030131,GO:0016192,GO:0006886,GO:0030117	AT4G23460.1		Adaptin family protein
orange1.1g002975m.g	100	141	133	146	184	181	0.498	0.00691545	0.055	0.787344	0.424	0.0222591	0.359	0.0398918	0.883	1.26927e-07	0.304	0.27036	0.459	0.0889812	PF14432,PF01535,PF13041	PTHR24015,PTHR24015:SF154					AT3G49170.1	EMB2261	Tetratricopeptide repeat (TPR)-like superfamily protein
orange1.1g002976m.g	615	611	906	823	832	679	-0.006	0.975277	0.428	0.00215312	0.56	4.3058e-05	0.152	0.332656	0.437	0.00158348	-0.277	0.216361	-0.123	0.66371	PF13691,PF12706	PTHR12553,PTHR12553:SF49		3.1.26.11	K00784	GO:0008033	AT3G16260.1	TRZ4	tRNAse Z4
orange1.1g002978m.g	24	50	51	116	38	70	1.064	1.45802e-05	1.22	2.28268e-11	1.117	4.55737e-06	0.493	0.0171988	0.656	0.0115548	-0.727	0.000448464	-0.46	0.25114	PF07944	PTHR31151,PTHR31151:SF0			K09955		AT5G12950.1		Putative glycosyl hydrolase of unknown function (DUF1680)
orange1.1g002979m.g	494	537	299	385	397	468	0.123	0.501618	-0.479	0.00199088	-0.721	2.95006e-06	-0.199	0.234839	-0.309	0.0518433	0.279	0.278171	0.412	0.110558	PF02358,PF00982	PTHR10788,PTHR10788:SF14		2.4.1.15,3.1.3.12	K16055	GO:0005992,GO:0003824	AT1G23870.1	ATTPS9,TPS9	trehalose-phosphatase/synthase 9
orange1.1g002990m.g	1052	1126	915	958	951	987	0.099	0.508004	-0.233	0.0726805	-0.199	0.135822	-0.191	0.156651	-0.144	0.288004	0.042	0.877108	0.055	0.848253	PF00642,PF00076,PF13847,PF05958	PTHR11061,PTHR11061:SF24	KOG2187	2.1.1.35	K15332	GO:0046872,GO:0003676,GO:0008173,GO:0006396	AT2G28450.1		zinc finger (CCCH-type) family protein
orange1.1g002997m.g	16	16	33	31	27	25	-0.002	0.997831	0.941	0.00549547	1.016	0.00230422	0.621	0.0868547	0.723	0.0347604	-0.321	0.561331	-0.293	0.63278	PF13920	PTHR10044,PTHR10044:SF98	KOG4172				AT4G03000.1		RING/U-box superfamily protein
orange1.1g002998m.g	334	388	331	405	428	428	0.221	0.138531	0.061	0.699426	-0.006	0.971858	0.138	0.35791	0.36	0.00764366	0.077	0.775325	0.366	0.0891402		PTHR13859,PTHR13859:SF15					AT2G47820.1
orange1.1g002999m.g	NA	NA	NA	NA	NA	NA	NA	NA	NA	NA	NA	NA	NA	NA	NA	NA	NA	NA	NA	NA	PF04564	PTHR22849,PTHR22849:SF41		6.3.2.19		GO:0016567,GO:0004842	AT1G76390.1		ARM repeat superfamily protein
orange1.1g003003m.g	1023	611	1005	521	931	549	-0.741	6.48955e-12	-0.231	0.0554909	-0.024	0.858734	-0.155	0.219399	-0.134	0.258527	0.076	0.744521	-0.11	0.619956	PF06241	PTHR31563,PTHR31563:SF2					AT5G43745.1		Protein of unknown function (DUF1012)
orange1.1g003005m.g	74	79	105	79	89	63	0.119	0.626955	-0.021	0.93586	0.509	0.00901514	-0.339	0.111292	0.266	0.194987	-0.318	0.352311	-0.243	0.492893	PF05922,PF00082	PTHR10795,PTHR10795:SF439		3.4.14.10		GO:0006508,GO:0004252	AT4G20430.1		Subtilase family protein
orange1.1g003008m.g	1236	986	1435	1333	1381	1227	-0.324	0.00560643	0.433	0.000116672	0.214	0.0707424	0.314	0.00669661	0.158	0.187475	-0.119	0.562892	-0.055	0.830092	PF05804	PTHR23315,PTHR23315:SF90	KOG4224				AT1G23180.1		ARM repeat superfamily protein
orange1.1g003009m.g	990	1241	1125	1488	1170	1644	0.326	0.00435306	0.264	0.019193	0.186	0.116605	0.407	0.000196146	0.242	0.0335514	0.143	0.463355	0.056	0.824412	PF00076,PF04059	PTHR24012,PTHR24012:SF390	KOG4660			GO:0003676	AT1G29400.1	AML5,ML5	MEI2-like protein 5
orange1.1g003011m.g	155	9	88	5	101	9	-4.145	5.86672e-54	-0.75	0.178704	-0.819	2.73074e-05	0.02	0.973772	-0.624	0.0010706	0.77	0.376617	0.195	0.640137	PF07725,PF00931	PTHR11017,PTHR11017:SF162				GO:0043531	AT4G12010.1		Disease resistance protein (TIR-NBS-LRR class) family
orange1.1g003012m.g	2632	2595	2630	2307	2619	2520	-0.02	0.892614	-0.169	0.149046	-0.001	0.994041	-0.043	0.756382	-0.007	0.960948	0.127	0.530979	-0.006	0.985392		PTHR21419,PTHR21419:SF23		3.2.1.162			AT3G09090.1	DEX1	defective in exine formation protein (DEX1)
orange1.1g003013m.g	153	208	190	142	154	126	0.447	0.00471535	-0.548	0.000417862	0.32	0.0489264	-0.721	2.32039e-06	0.017	0.931819	-0.173	0.557086	-0.303	0.273628	PF00931	PTHR23155,PTHR23155:SF563	KOG4658			GO:0043531	AT3G14460.1		LRR and NB-ARC domains-containing disease resistance protein
orange1.1g003020m.g	59	76	71	75	75	77	0.38	0.0980094	-0.02	0.941722	0.289	0.213777	0.009	0.974443	0.362	0.0970472	0.029	0.950979	0.073	0.880286	PF01535,PF13041	PTHR24015,PTHR24015:SF303					AT3G23020.1		Tetratricopeptide repeat (TPR)-like superfamily protein
orange1.1g003023m.g	1485	1382	638	544	701	665	-0.103	0.645618	-1.345	3.0241e-14	-1.217	6.3236e-12	-1.056	2.57126e-09	-1.082	8.70449e-10	0.289	0.36606	0.135	0.728997		PTHR23172,PTHR23172:SF19	KOG0431				AT4G36520.1		Chaperone DnaJ-domain superfamily protein
orange1.1g003025m.g	1203	1022	696	813	805	814	-0.233	0.0575499	-0.331	0.00486468	-0.79	2.09922e-12	-0.33	0.00517494	-0.579	2.40088e-07	0.001	0.997205	0.211	0.322696	PF02358,PF00982	PTHR10788,PTHR10788:SF18		2.4.1.15,3.1.3.12	K16055	GO:0005992,GO:0003824	AT1G06410.1	ATTPS7,ATTPSA,TPS7	trehalose-phosphatase/synthase 7
orange1.1g003028m.g	1140	1191	1075	1198	1193	1187	0.064	0.658798	0.008	0.960224	-0.083	0.540032	-0.005	0.976285	0.068	0.615448	-0.013	0.963778	0.151	0.499989	PF13041	PTHR24015,PTHR24015:SF268					AT1G74750.1		Pentatricopeptide repeat (PPR) superfamily protein
orange1.1g003034m.g	1319	1621	1584	1729	1933	1989	0.297	0.0375814	0.093	0.538733	0.265	0.0604143	0.295	0.0342251	0.551	2.94612e-05	0.202	0.384386	0.287	0.222666		PTHR35120,PTHR35120:SF2					AT2G42370.1
orange1.1g003037m.g	25	31	43	24	34	32	0.326	0.532057	-0.364	0.451658	0.766	0.0872398	0.022	0.969692	0.436	0.352271	0.386	0.638466	-0.33	0.704191	PF00931	PTHR23155,PTHR23155:SF494	KOG4658			GO:0043531	AT3G14470.1		NB-ARC domain-containing disease resistance protein
orange1.1g003038m.g	2	41	7	52	13	71	4.31	3.10445e-23	0.368	0.164759	1.675	0.0178199	0.785	0.000977217	2.638	2.66301e-06	0.417	0.268195	0.963	0.23558	PF02861	PTHR11638,PTHR11638:SF69	KOG1051			GO:0019538	AT3G52490.1		Double Clp-N motif-containing P-loop nucleoside triphosphate hydrolases superfamily protein
orange1.1g003041m.g	1400	1358	1587	1568	1800	1605	-0.044	0.757079	0.208	0.0699321	0.181	0.121985	0.242	0.0354035	0.363	0.000893283	0.033	0.891434	0.182	0.365285	PF03129,PF13393	PTHR11476,PTHR11476:SF7		6.1.1.21	K01892	GO:0005737	AT3G02760.1		Class II aaRS and biotin synthetases superfamily protein
orange1.1g003042m.g	2885	2275	1445	1545	1514	1664	-0.343	0.0183445	-0.558	5.35305e-05	-0.998	1.35877e-13	-0.452	0.0013076	-0.93	4.58123e-12	0.106	0.698022	0.068	0.833006	PF02358,PF00982	PTHR10788,PTHR10788:SF30		2.4.1.15,3.1.3.12	K16055	GO:0005992,GO:0003824	AT2G18700.1	ATTPS11,ATTPSB,TPS11	trehalose phosphatase/synthase 11
orange1.1g003044m.g	1486	1535	351	365	303	329	0.047	0.747854	-2.071	3.17891e-73	-2.081	1.94187e-72	-2.218	6.97896e-84	-2.293	1.48441e-87	-0.147	0.527643	-0.212	0.376267	PF02140,PF01301	PTHR23421,PTHR23421:SF79		3.2.1.23		GO:0030246,GO:0005975,GO:0004553	AT4G36360.1	BGAL3	beta-galactosidase 3
orange1.1g003045m.g	675	486	322	448	376	606	-0.474	0.000141079	-0.114	0.417742	-1.068	3.04509e-18	0.317	0.0134935	-0.845	2.27707e-12	0.431	0.00740983	0.223	0.356048	PF11883,PF08276,PF01453,PF00954,PF07714	PTHR27002,PTHR27002:SF66	KOG1187	2.7.11.1		GO:0004674,GO:0048544,GO:0006468,GO:0004672	AT4G21390.1	B120	S-locus lectin protein kinase family protein
orange1.1g003047m.g	866	1000	693	805	769	753	0.208	0.196091	-0.313	0.0359025	-0.319	0.0349456	-0.409	0.00547553	-0.171	0.278541	-0.096	0.742856	0.148	0.615635		PTHR12979,PTHR12979:SF5	KOG2471		K12607		AT5G35430.1		Tetratricopeptide repeat (TPR)-like superfamily protein
orange1.1g003050m.g	NA	NA	NA	NA	NA	NA	NA	NA	NA	NA	NA	NA	NA	NA	NA	NA	NA	NA	NA	NA	PF01477,PF00305	PTHR11771,PTHR11771:SF59		1.13.11.58	K00454	GO:0005515,GO:0055114,GO:0046872,GO:0016702	AT3G22400.1	LOX5	PLAT/LH2 domain-containing lipoxygenase family protein
orange1.1g003052m.g	20	37	15	25	13	17	0.919	0.00457786	-0.557	0.0814371	-0.364	0.379057	-1.116	0.000435592	-0.538	0.167195	-0.559	0.329893	-0.174	0.847445	PF07714	PTHR22974,PTHR22974:SF21	KOG0596	2.7.12.2	K08866	GO:0006468,GO:0004672,GO:0051304,GO:0007093,GO:0004712	AT1G77720.1	PPK1	putative protein kinase 1
orange1.1g003054m.g	NA	NA	NA	NA	NA	NA	NA	NA	NA	NA	NA	NA	NA	NA	NA	NA	NA	NA	NA	NA	PF13458,PF00497,PF00060	PTHR18966,PTHR18966:SF242	KOG1052		K05387	GO:0016020,GO:0004970	AT2G29120.1	ATGLR2.7,GLR2.7	glutamate receptor 2.7
orange1.1g003056m.g	10104	12697	8984	10242	9875	10020	0.33	0.0246351	-0.31	0.0307441	-0.169	0.2669	-0.342	0.017567	-0.033	0.84764	-0.032	0.919926	0.136	0.628521	PF00012	PTHR19375,PTHR19375:SF190			K09489		AT1G79930.1	HSP91	heat shock protein 91
orange1.1g003057m.g	570	207	639	272	660	399	-1.462	2.47171e-30	0.402	0.00504709	0.167	0.219518	0.95	5.55056e-13	0.215	0.0988831	0.548	0.000641101	0.048	0.870174	PF13091,PF00614,PF00168,PF12357	PTHR18896,PTHR18896:SF15		3.1.4.4	K01115	GO:0003824,GO:0005515	AT2G42010.1	PLDBETA,PLDBETA1	phospholipase D beta 1
orange1.1g003059m.g	1416	1180	1226	1114	1414	1171	-0.262	0.0555223	-0.083	0.572512	-0.207	0.130207	-0.01	0.953161	-0.001	0.995499	0.072	0.784011	0.206	0.38386	PF00954,PF01453,PF00069	PTHR27002,PTHR27002:SF52	KOG1187	2.7.11.1		GO:0048544,GO:0006468,GO:0005524,GO:0004672	AT1G34300.1		lectin protein kinase family protein
orange1.1g003061m.g	873	1021	1066	1105	1046	1002	0.227	0.0536876	0.114	0.341455	0.29	0.00955924	-0.028	0.845016	0.262	0.0191001	-0.141	0.468393	-0.029	0.914154	PF08167	PTHR34105					AT1G30240.2
orange1.1g003062m.g	145	205	133	158	112	173	0.505	0.00561901	-0.381	0.036449	-0.122	0.569739	-0.242	0.202797	-0.373	0.0505355	0.139	0.685109	-0.251	0.482304	PF03368,PF02170,PF00636	PTHR14950,PTHR14950:SF19	KOG1817	3.1.26.3		GO:0016891,GO:0005515,GO:0006396,GO:0004525,GO:0003723	AT3G03300.3	ATDCL2,DCL2	dicer-like 2
orange1.1g003069m.g	101	207	126	285	125	271	1.053	3.77926e-08	0.453	0.0157199	0.33	0.130075	0.38	0.048013	0.329	0.123299	-0.073	0.85092	-0.002	0.997014	PF00046,PF08670,PF01852	PTHR24326,PTHR24326:SF191	KOG0483		K09338	GO:0003677,GO:0008289	AT2G34710.1	ATHB-14,ATHB14,PHB,PHB-1D	Homeobox-leucine zipper family protein / lipid-binding START domain-containing protein
orange1.1g003070m.g	1	36	13	93	18	77	5.016	7.45973e-23	1.381	2.61766e-09	3.612	3.45733e-08	1.129	1.74127e-06	4.079	3.47662e-12	-0.252	0.50647	0.467	0.507039		PTHR11638,PTHR11638:SF123	KOG1051				AT5G57130.1		Clp amino terminal domain-containing protein
orange1.1g003071m.g	104	842	403	1562	346	1215	3.014	7.43697e-94	0.89	3.6603e-12	1.951	4.24425e-38	0.528	6.48652e-05	1.731	2.39529e-30	-0.362	0.054954	-0.22	0.408385	PF00046,PF08670,PF01852	PTHR24326,PTHR24326:SF238	KOG0483		K09338	GO:0003677,GO:0008289	AT4G32880.1	ATHB-8,ATHB8,HB-8	homeobox gene 8
orange1.1g003076m.g	1632	1408	122	40	96	58	-0.214	0.30122	-5.128	3.99567e-122	-3.729	1.58411e-80	-4.591	3.45423e-109	-4.089	1.29205e-93	0.537	0.18267	-0.359	0.366535	PF02140,PF01301	PTHR23421,PTHR23421:SF51		3.2.1.23		GO:0030246,GO:0005975,GO:0004553	AT4G36360.1	BGAL3	beta-galactosidase 3
orange1.1g003081m.g	3233	2230	2204	2209	1957	2327	-0.535	3.05032e-05	-0.015	0.932256	-0.553	1.36604e-05	0.061	0.701048	-0.724	7.42152e-09	0.075	0.776209	-0.171	0.488197		PTHR23346,PTHR23346:SF19			K11886		AT2G26780.1		ARM repeat superfamily protein
orange1.1g003082m.g	225	120	138	75	119	84	-0.889	2.14279e-07	-0.688	0.000416008	-0.703	4.44999e-05	-0.538	0.0055502	-0.903	8.57664e-08	0.15	0.702259	-0.199	0.583167	PF01535,PF13041	PTHR24015,PTHR24015:SF643					AT5G02830.1		Tetratricopeptide repeat (TPR)-like superfamily protein
orange1.1g003086m.g	740	702	777	720	764	723	-0.076	0.611192	0.038	0.792413	0.072	0.610405	0.043	0.775467	0.046	0.748301	0.005	0.98566	-0.026	0.93144	PF00931	PTHR23155,PTHR23155:SF458	KOG4658			GO:0043531	AT3G50950.2	ZAR1	HOPZ-ACTIVATED RESISTANCE 1
orange1.1g003087m.g	205	203	191	76	205	135	-0.015	0.985056	-1.422	0.0164117	-0.102	0.884156	-0.587	0.359625	0.005	0.994698	0.835	0.406419	0.107	0.938018	PF08314	PTHR15922,PTHR15922:SF2				GO:0006890	AT5G24350.1
orange1.1g003088m.g	4236	3419	3980	4689	4219	4708	-0.309	0.0275309	0.456	0.000570279	-0.089	0.561728	0.461	0.00051746	-0.005	0.975019	0.006	0.985768	0.084	0.774072	PF07728,PF00004,PF02861	PTHR11638,PTHR11638:SF118			K03696	GO:0016887,GO:0005524,GO:0019538	AT5G51070.1	CLPD,ERD1,SAG15	Clp ATPase
orange1.1g003089m.g	1854	2094	1771	1831	1807	1910	0.177	0.173238	-0.194	0.114857	-0.065	0.633968	-0.133	0.3064	-0.036	0.799329	0.061	0.803253	0.029	0.920161	PF02705	PTHR30540,PTHR30540:SF8				GO:0071805,GO:0016020,GO:0015079	AT5G09400.1	KUP7	K+ uptake permease 7
orange1.1g003090m.g	45	55	32	36	40	42	0.296	0.468369	-0.597	0.103813	-0.489	0.210045	-0.398	0.296995	-0.145	0.725575	0.199	0.783574	0.345	0.63828	PF00931	PTHR23155,PTHR23155:SF554				GO:0043531	AT5G05400.1		LRR and NB-ARC domains-containing disease resistance protein
orange1.1g003092m.g	162	44	321	43	213	32	-1.886	1.16811e-17	-0.025	0.944316	0.983	2.75981e-07	-0.454	0.118799	0.396	0.0527512	-0.429	0.358412	-0.587	0.0428708	PF11883,PF00954,PF08276,PF01453,PF07714	PTHR27002,PTHR27002:SF95	KOG1187	2.7.11.1		GO:0004674,GO:0048544,GO:0006468,GO:0004672	AT4G21380.1	ARK3,RK3	receptor kinase 3
orange1.1g003094m.g	31413	22304	23288	19977	26304	20386	-0.494	0.000210916	-0.159	0.267819	-0.432	0.00118399	-0.13	0.388759	-0.256	0.0632601	0.029	0.923661	0.176	0.485559	PF02151,PF07728,PF02861,PF10431,PF00004	PTHR11638,PTHR11638:SF119			K03696	GO:0005515,GO:0016887,GO:0005524,GO:0019538	AT5G50920.1	ATHSP93-V,CLPC,CLPC1,DCA1,HSP93-V	CLPC homologue 1
orange1.1g003095m.g	352	181	189	145	152	124	-0.96	1.09465e-10	-0.322	0.0613866	-0.896	1.97067e-09	-0.547	0.00103648	-1.213	2.59589e-16	-0.225	0.455424	-0.317	0.278204	PF02140,PF01301	PTHR23421,PTHR23421:SF58		3.2.1.145,3.2.1.23		GO:0030246,GO:0005975,GO:0004553	AT2G28470.1	BGAL8	beta-galactosidase 8
orange1.1g003096m.g	1859	2020	1460	1594	1486	1660	0.121	0.406846	-0.342	0.00667161	-0.347	0.0062328	-0.284	0.0279695	-0.322	0.0109179	0.058	0.827011	0.025	0.935504	PF02891,PF02037	PTHR10782,PTHR10782:SF34				GO:0008270,GO:0031668,GO:0019789,GO:0016925,GO:0016049,GO:0005634	AT5G60410.5	ATSIZ1,SIZ1	DNA-binding protein with MIZ/SP-RING zinc finger, PHD-finger and SAP domain
orange1.1g003100m.g	676	835	757	822	802	823	0.307	0.0531146	-0.023	0.903505	0.167	0.308971	-0.021	0.915677	0.25	0.108652	0.002	0.995704	0.083	0.803768	PF04851,PF00271	PTHR24031,PTHR24031:SF324		3.6.4.13		GO:0016787,GO:0005524,GO:0003677	AT2G07750.1		DEA(D/H)-box RNA helicase family protein
orange1.1g003105m.g	607	585	476	1134	533	1272	-0.052	0.748246	0.953	3.72909e-16	-0.354	0.00568408	1.118	5.14606e-22	-0.187	0.157608	0.165	0.433068	0.167	0.488019	PF01734,PF11815	PTHR14226,PTHR14226:SF30		3.1.1.3	K14674	GO:0006629,GO:0004806	AT5G04040.1	SDP1	Patatin-like phospholipase family protein
orange1.1g003108m.g	1212	1259	1346	1467	1353	1499	0.057	0.68905	0.22	0.0617184	0.154	0.212041	0.251	0.0327042	0.16	0.185103	0.031	0.900573	0.007	0.982691	PF00443	PTHR24006,PTHR24006:SF492	KOG1863	3.4.19.12	K11858	GO:0036459,GO:0016579	AT3G49600.1	ATUBP26,SUP32,UBP26	ubiquitin-specific protease 26
orange1.1g003114m.g	NA	NA	NA	NA	NA	NA	NA	NA	NA	NA	NA	NA	NA	NA	NA	NA	NA	NA	NA	NA	PF00560,PF07714,PF12819	PTHR27003,PTHR27003:SF105	KOG1187	2.7.11.1,2.7.10.1		GO:0005515,GO:0006468,GO:0004672	AT1G51800.1		Leucine-rich repeat protein kinase family protein
orange1.1g003115m.g	4581	4894	3428	3200	3767	3718	0.096	0.496307	-0.613	8.19138e-08	-0.418	0.000353712	-0.397	0.000745383	-0.282	0.0182706	0.216	0.268585	0.136	0.55418	PF13899	PTHR12145,PTHR12145:SF11					AT4G03200.1		catalytics
orange1.1g003119m.g	1149	830	280	252	260	228	-0.469	3.50967e-05	-1.716	3.41195e-48	-2.037	1.84234e-68	-1.865	4.91487e-57	-2.144	7.04992e-77	-0.149	0.541542	-0.107	0.701657	PF14383	PTHR34282,PTHR34282:SF2					AT3G24630.1
orange1.1g003120m.g	316	410	386	320	406	380	0.379	0.0409973	-0.359	0.0468838	0.292	0.115835	-0.112	0.583665	0.362	0.0430742	0.247	0.419179	0.07	0.863197	PF00888	PTHR11932,PTHR11932:SF5			K03349	GO:0031625,GO:0006511	AT2G04660.1	APC2	anaphase-promoting complex/cyclosome 2
orange1.1g003122m.g	279	295	302	292	310	314	0.083	0.674757	-0.015	0.942361	0.114	0.533158	0.089	0.63794	0.157	0.364362	0.104	0.741984	0.043	0.912928	PF13812,PF01535,PF13041	PTHR24015,PTHR24015:SF262					AT2G41720.1	EMB2654	Tetratricopeptide repeat (TPR)-like superfamily protein
orange1.1g003124m.g	2915	3222	3524	3932	3945	4395	0.145	0.376724	0.287	0.0474554	0.274	0.061363	0.448	0.00149851	0.437	0.00184489	0.161	0.528103	0.162	0.553265	PF01480	PTHR23148			K13171	GO:0006397	AT2G29210.1		splicing factor PWI domain-containing protein
orange1.1g003135m.g	397	553	411	515	427	523	0.481	0.000987351	-0.104	0.519031	0.054	0.759887	-0.081	0.634966	0.11	0.502847	0.023	0.943833	0.056	0.870227		PTHR10997,PTHR10997:SF29					AT3G17340.1		ARM repeat superfamily protein
orange1.1g003139m.g	278	264	69	50	52	46	-0.075	0.668545	-2.415	2.07675e-49	-2.017	7.43218e-38	-2.533	8.22322e-56	-2.412	1.91033e-52	-0.118	0.789799	-0.395	0.279007	PF11721,PF07714	PTHR27003,PTHR27003:SF37	KOG1187	2.7.11.1		GO:0006468,GO:0004672	AT5G54380.1	THE1	protein kinase family protein
orange1.1g003141m.g	1014	1233	1329	1697	1291	1465	0.285	0.0130299	0.46	1.75903e-05	0.393	0.000339602	0.248	0.0283275	0.35	0.00138196	-0.212	0.231113	-0.042	0.870118	PF03914,PF07540	PTHR14428,PTHR14428:SF5	KOG2153		K14834		AT1G79150.1		binding
orange1.1g003142m.g	393	360	408	361	425	421	-0.122	0.523182	0	0.999178	0.057	0.765714	0.217	0.207715	0.113	0.523604	0.217	0.435817	0.057	0.876439	PF00488	PTHR11361,PTHR11361:SF81				GO:0030983,GO:0006298,GO:0005524	AT5G54090.1		DNA mismatch repair protein MutS, type 2
orange1.1g003143m.g	1645	1570	1432	1415	1322	1462	-0.066	0.631343	-0.152	0.202504	-0.201	0.0877827	-0.104	0.410497	-0.315	0.00494054	0.048	0.842216	-0.114	0.612244	PF03456,PF02141	PTHR15288,PTHR15288:SF4	KOG3569				AT5G35560.1		DENN (AEX-3) domain-containing protein
orange1.1g003146m.g	231	334	163	132	161	108	0.536	0.0100521	-1.347	1.94381e-11	-0.498	0.0196607	-1.624	5.20849e-16	-0.517	0.0135003	-0.278	0.47842	-0.019	0.974248		PTHR23315,PTHR23315:SF133			K08332		AT1G20780.1	ATPUB44,PUB44,SAUL1	senescence-associated E3 ubiquitin ligase 1
orange1.1g003148m.g	47	54	105	110	103	98	0.217	0.399476	1.007	1.00027e-07	1.168	1.35827e-09	0.855	7.37013e-06	1.127	2.62206e-09	-0.151	0.652696	-0.041	0.925617	PF14432,PF01535,PF13041	PTHR24015,PTHR24015:SF670					AT3G22690.2
orange1.1g003150m.g	211	191	113	129	105	118	-0.14	0.406287	-0.571	0.000154266	-0.892	2.08427e-09	-0.692	3.03578e-06	-1	6.0677e-12	-0.121	0.693705	-0.108	0.766088	PF13812,PF01535,PF13041	PTHR24015,PTHR24015:SF388					AT4G21300.1		Tetratricopeptide repeat (TPR)-like superfamily protein
orange1.1g003153m.g	23	1	4	1	7	1	-4.289	6.44063e-12	-0.592	0.68761	-2.592	3.04763e-07	0.09	0.952216	-1.732	8.00996e-05	0.682	0.780245	0.86	0.469829	PF13091,PF00614,PF00168,PF12357	PTHR18896,PTHR18896:SF72		3.1.4.4	K01115	GO:0003824,GO:0005515	AT4G35790.2	ATPLDDELTA,PLDDELTA	phospholipase D delta
orange1.1g003154m.g	NA	NA	NA	NA	NA	NA	NA	NA	NA	NA	NA	NA	NA	NA	NA	NA	NA	NA	NA	NA	PF00931	PTHR23155,PTHR23155:SF402	KOG4658			GO:0043531	AT1G58390.1		Disease resistance protein (CC-NBS-LRR class) family
orange1.1g003157m.g	937	1065	899	790	955	892	0.185	0.181759	-0.43	0.000569721	-0.058	0.693673	-0.256	0.049637	0.028	0.856209	0.174	0.43405	0.086	0.748995	PF10392	PTHR13228,PTHR13228:SF3				GO:0017119,GO:0006891	AT1G67930.1		Golgi transport complex protein-related
orange1.1g003165m.g	15168	17890	20984	23987	22197	22246	0.238	0.124926	0.423	0.00299315	0.468	0.000975666	0.314	0.0331601	0.549	8.86627e-05	-0.109	0.693945	0.081	0.798995	PF14492,PF03144,PF00679,PF03764,PF00009	PTHR23115,PTHR23115:SF136		3.6.5.3	K03234	GO:0005525	AT1G56070.1	LOS1	Ribosomal protein S5/Elongation factor G/III/V family protein
orange1.1g003169m.g	2391	4005	2980	4215	2780	3785	0.744	2.2731e-09	0.074	0.615044	0.318	0.0160032	-0.081	0.591016	0.217	0.108542	-0.155	0.500095	-0.101	0.71005	PF14492,PF03144,PF00679,PF03764,PF00009	PTHR23115,PTHR23115:SF136		3.6.5.3	K03234	GO:0005525	AT1G56070.1	LOS1	Ribosomal protein S5/Elongation factor G/III/V family protein
orange1.1g003172m.g	9243	8858	7269	7530	7413	7375	-0.061	0.656539	-0.234	0.0400713	-0.346	0.00183468	-0.264	0.0206813	-0.318	0.00422167	-0.03	0.902005	0.028	0.917869	PF00569,PF00564,PF16158	PTHR20930,PTHR20930:SF0	KOG4582		K17987	GO:0008270,GO:0005515	AT4G24690.1		ubiquitin-associated (UBA)/TS-N domain-containing protein / octicosapeptide/Phox/Bemp1 (PB1) domain-containing protein
orange1.1g003174m.g	1994	2102	1848	1755	2133	2125	0.077	0.701294	-0.26	0.118804	-0.109	0.553541	0.015	0.943411	0.098	0.590934	0.276	0.302978	0.207	0.492616		PTHR34361,PTHR34361:SF2					AT3G49490.1
orange1.1g003175m.g	NA	NA	NA	NA	NA	NA	NA	NA	NA	NA	NA	NA	NA	NA	NA	NA	NA	NA	NA	NA	PF00628,PF01426,PF00004	PTHR10763,PTHR10763:SF23			K02603	GO:0005515,GO:0003682,GO:0005524	AT4G14700.1	ATORC1A,ORC1A	origin recognition complex 1
orange1.1g003176m.g	816	800	927	969	964	922	-0.027	0.868009	0.276	0.0212201	0.186	0.135645	0.204	0.100735	0.241	0.044042	-0.071	0.761382	0.055	0.83606	PF00564,PF04434,PF03108,PF10551	PTHR31973,PTHR31973:SF9				GO:0005515,GO:0008270	AT1G64260.1		MuDR family transposase
orange1.1g003177m.g	3259	3310	2877	4046	2876	4302	0.023	0.880254	0.289	0.00958936	-0.18	0.126672	0.378	0.000612798	-0.181	0.12105	0.088	0.67932	-0.001	0.997585	PF08513,PF00400	PTHR22847,PTHR22847:SF437	KOG0266			GO:0005515	AT4G32551.1	LUG,RON2	LisH dimerisation motif;WD40/YVTN repeat-like-containing domain
orange1.1g003179m.g	151	82	118	71	124	82	-0.909	1.9711e-05	-0.174	0.500283	-0.372	0.0906788	0.015	0.962323	-0.283	0.194995	0.189	0.666049	0.088	0.856402	PF00225	PTHR24115,PTHR24115:SF490		3.6.4.4	K11498	GO:0008017,GO:0007018,GO:0005524,GO:0003777,GO:0005871	AT1G59540.1	ZCF125	P-loop containing nucleoside triphosphate hydrolases superfamily protein
orange1.1g003190m.g	192	307	211	257	206	291	0.678	6.44962e-06	-0.257	0.101483	0.14	0.433116	-0.075	0.671251	0.106	0.549565	0.181	0.496459	-0.033	0.931594	PF06972	PTHR12758,PTHR12758:SF20					AT1G29370.1		Kinase-related protein of unknown function (DUF1296)
orange1.1g003191m.g	521	527	878	643	996	797	0.018	0.918854	0.288	0.0318476	0.756	1.35005e-09	0.597	2.32864e-06	0.936	2.25365e-14	0.309	0.110089	0.18	0.446942	PF08022,PF08030	PTHR11972	KOG0039	1.16.1.7		GO:0055114,GO:0016491	AT5G49740.1	ATFRO7,FRO7	ferric reduction oxidase 7
orange1.1g003192m.g	20	30	24	33	34	32	0.583	0.0488792	0.128	0.661311	0.272	0.413116	0.093	0.762855	0.767	0.00375312	-0.035	0.949906	0.495	0.292124	PF05729	PTHR23155,PTHR23155:SF554	KOG4658				AT4G27190.1		NB-ARC domain-containing disease resistance protein
orange1.1g003194m.g	1677	1992	1355	1314	1450	1291	0.25	0.0424265	-0.6	1.25216e-07	-0.306	0.0103027	-0.627	3.14611e-08	-0.208	0.0874197	-0.027	0.919891	0.098	0.687202	PF16952,PF04909,PF00120	PTHR20852,PTHR20852:SF16	KOG0683	6.3.1.2		GO:0016787,GO:0006807,GO:0004356	AT3G53180.1		glutamate-ammonia ligases;catalytics;glutamate-ammonia ligases
orange1.1g003196m.g	4919	5192	8086	5539	7659	6225	0.078	0.615128	0.093	0.508338	0.717	3.746e-09	0.262	0.0463531	0.639	1.65564e-07	0.168	0.451866	-0.078	0.775608	PF00343	PTHR11468,PTHR11468:SF4		2.4.1.1	K00688	GO:0008184,GO:0005975	AT3G46970.1	ATPHS2,PHS2	alpha-glucan phosphorylase 2
orange1.1g003199m.g	4	63	3	20	3	19	4.094	3.31784e-15	-1.665	0.000120552	-0.065	0.946639	-1.707	7.48924e-05	-0.311	0.734096	-0.042	0.969534	-0.246	0.89772	PF00560,PF00069	PTHR27000,PTHR27000:SF224	KOG1187	2.7.11.1		GO:0005515,GO:0006468,GO:0005524,GO:0004672	AT5G49660.1		Leucine-rich repeat transmembrane protein kinase family protein
orange1.1g003200m.g	278	636	386	708	483	899	1.197	1.24611e-15	0.155	0.347196	0.476	0.00313103	0.498	0.000924451	0.801	1.59239e-07	0.343	0.136533	0.325	0.234187	PF08263,PF00560,PF13855	PTHR27004	KOG0472	2.7.11.1		GO:0005515	AT2G34930.1		disease resistance family protein / LRR family protein
orange1.1g003201m.g	1932	2181	1797	1824	1734	1790	0.176	0.180573	-0.257	0.0342092	-0.104	0.438975	-0.285	0.0191843	-0.155	0.221885	-0.028	0.917754	-0.052	0.849661	PF12717,PF09066	PTHR11134,PTHR11134:SF4				GO:0030131,GO:0016192,GO:0006886	AT5G11490.1		adaptin family protein
orange1.1g003203m.g	163	142	155	111	170	166	-0.193	0.699095	-0.356	0.419999	-0.062	0.899582	0.224	0.635105	0.066	0.894009	0.58	0.401512	0.128	0.892312	PF01637	PTHR23155,PTHR23155:SF554	KOG4658			GO:0005524	AT4G27220.1		NB-ARC domain-containing disease resistance protein
orange1.1g003205m.g	1571	1439	1270	1166	1291	1230	-0.125	0.375124	-0.305	0.0135115	-0.306	0.0132602	-0.228	0.0744045	-0.283	0.0212597	0.077	0.754063	0.023	0.937854	PF04840,PF04841	PTHR12811,PTHR12811:SF0				GO:0006886,GO:0005737,GO:0007033	AT2G38020.1	EMB258,MAN,VCL1	vacuoleless1 (VCL1)
orange1.1g003206m.g	405	769	590	880	619	837	0.924	1.43219e-13	0.195	0.145524	0.54	3.39836e-05	0.119	0.40638	0.612	1.69058e-06	-0.075	0.768885	0.072	0.805641	PF07891	PTHR10759,PTHR10759:SF9				GO:0006412,GO:0005840,GO:0005622,GO:0003735	AT1G69610.1		Protein of unknown function (DUF1666)
orange1.1g003207m.g	1299	1468	1371	1513	1119	1293	0.178	0.138216	0.043	0.73491	0.078	0.536783	-0.183	0.115868	-0.215	0.0581508	-0.227	0.191347	-0.293	0.0956863	PF02705	PTHR30540,PTHR30540:SF4			K03549	GO:0071805,GO:0016020,GO:0015079	AT1G60160.1		Potassium transporter family protein
orange1.1g003209m.g	528	480	441	358	447	389	-0.137	0.422078	-0.425	0.00431552	-0.257	0.0953188	-0.301	0.0498248	-0.238	0.11901	0.124	0.665913	0.019	0.95921	PF14498	PTHR31084,PTHR31084:SF0		3.2.1.51	K15923		AT4G34260.1	FUC95A	1,2-alpha-L-fucosidases
orange1.1g003211m.g	97	130	157	202	171	178	0.412	0.0269342	0.642	7.58076e-05	0.697	4.66055e-05	0.465	0.00535297	0.816	7.36608e-07	-0.177	0.534736	0.119	0.728997	PF04578,PF13968	PTHR31325,PTHR31325:SF0	KOG4691				AT5G45540.1		Protein of unknown function (DUF594)
orange1.1g003216m.g	NA	NA	NA	NA	NA	NA	NA	NA	NA	NA	NA	NA	NA	NA	NA	NA	NA	NA	NA	NA		PTHR34461,PTHR34461:SF2					AT3G23740.1
orange1.1g003218m.g	1621	1797	1327	1304	1409	1436	0.15	0.277531	-0.463	0.000121179	-0.288	0.0215522	-0.324	0.00907681	-0.201	0.115437	0.139	0.531168	0.087	0.738584	PF12036	PTHR14319,PTHR14319:SF3					AT2G46060.1		transmembrane protein-related
orange1.1g003220m.g	1324	1459	1750	1649	2014	1802	0.141	0.42686	0.176	0.27875	0.403	0.00826083	0.304	0.0531655	0.606	4.08109e-05	0.128	0.656883	0.202	0.474958	PF01985	PTHR31846,PTHR31846:SF8				GO:0003723	AT2G20020.1	ATCAF1,CAF1	RNA-binding CRS1 / YhbY (CRM) domain-containing protein
orange1.1g003223m.g	1279	1581	1176	1362	1371	1598	0.307	0.00842044	-0.216	0.0648024	-0.121	0.338099	0.015	0.92107	0.101	0.422305	0.231	0.200344	0.221	0.273028	PF00782	PTHR10159,PTHR10159:SF339	KOG1716	3.1.3.48		GO:0008138,GO:0006470	AT3G55270.1	ATMKP1,MKP1	mitogen-activated protein kinase phosphatase 1
orange1.1g003224m.g	530	448	408	374	456	422	-0.238	0.109019	-0.263	0.0693828	-0.372	0.00773514	-0.088	0.586109	-0.213	0.136484	0.174	0.4836	0.159	0.557501	PF02824,PF01966,PF04607	PTHR21262,PTHR21262:SF7				GO:0015969	AT1G54130.1	AT-RSH3,ATRSH3,RSH3	RELA/SPOT homolog 3
orange1.1g003230m.g	5036	4882	2413	1965	2214	2035	-0.044	0.758676	-1.313	2.2626e-34	-1.061	5.77253e-23	-1.262	4.58724e-32	-1.185	1.84774e-28	0.051	0.834793	-0.125	0.578693	PF00128,PF02922,PF02806	PTHR10357,PTHR10357:SF141		2.4.1.18	K00700	GO:0043169,GO:0005975,GO:0003824,GO:0004553	AT5G03650.1	SBE2.2	starch branching enzyme 2.2
orange1.1g003231m.g	421	1054	489	1200	529	1267	1.328	3.09586e-25	0.187	0.175744	0.221	0.133647	0.264	0.0521675	0.333	0.0170591	0.077	0.769943	0.111	0.696819	PF05496	PTHR23074,PTHR23074:SF98		3.6.4.3		GO:0009378,GO:0006310,GO:0006281	AT4G28000.1		P-loop containing nucleoside triphosphate hydrolases superfamily protein
orange1.1g003233m.g	7685	13798	14014	25351	19155	33598	0.844	2.58508e-07	0.878	7.15417e-08	0.867	1.13149e-07	1.284	1.83708e-15	1.318	3.56814e-16	0.406	0.108695	0.451	0.0911831							AT5G40450.1
orange1.1g003237m.g	604	12	454	13	410	12	-5.653	1.31487e-119	0.053	0.920128	-0.412	0.0220883	0.016	0.976034	-0.556	0.00143893	-0.037	0.968337	-0.144	0.694547	PF08276,PF00954,PF01453,PF07714	PTHR27002,PTHR27002:SF148	KOG1187	2.7.11.1		GO:0048544,GO:0006468,GO:0004672	AT1G11410.1		S-locus lectin protein kinase family protein
orange1.1g003238m.g	3139	2980	2458	2533	2311	2500	-0.075	0.557931	-0.235	0.0289125	-0.353	0.000759618	-0.254	0.0186011	-0.442	1.7332e-05	-0.019	0.938366	-0.089	0.683942	PF07393	PTHR12100,PTHR12100:SF0	KOG3745			GO:0048278,GO:0006887,GO:0005737	AT5G12370.1	SEC10	exocyst complex component sec10
orange1.1g003241m.g	4054	4136	3383	3025	3840	3729	0.029	0.887395	-0.451	0.00257993	-0.261	0.0977714	-0.149	0.374782	-0.078	0.653581	0.302	0.211025	0.183	0.525661	PF01803	PTHR10378,PTHR10378:SF9				GO:0030274,GO:0005634,GO:0003712	AT5G62090.1	SLK2	SEUSS-like 2
orange1.1g003243m.g	252	499	141	111	122	96	0.985	1.66808e-05	-2.166	1.03021e-20	-0.838	0.000485746	-2.384	1.22295e-24	-1.047	8.93197e-06	-0.218	0.654619	-0.21	0.681786	PF13632	PTHR13301,PTHR13301:SF32		2.4.2.24			AT3G03050.1	ATCSLD3,CSLD3,KJK	cellulose synthase-like D3
orange1.1g003246m.g	705	829	623	798	728	801	0.232	0.0628367	-0.053	0.693303	-0.178	0.160723	-0.047	0.740024	0.047	0.731559	0.006	0.981865	0.225	0.282995	PF00153	PTHR24089,PTHR24089:SF300	KOG0768				AT2G35800.1		mitochondrial substrate carrier family protein
orange1.1g003250m.g	423	767	741	1271	709	1122	0.86	1.58802e-12	0.728	6.11568e-10	0.811	3.80217e-11	0.548	4.82618e-06	0.746	1.06293e-09	-0.181	0.384466	-0.065	0.818676	PF00046,PF01852,PF08670	PTHR24326,PTHR24326:SF279	KOG0484		K09338	GO:0003677,GO:0008289	AT5G60690.1	IFL,IFL1,REV	Homeobox-leucine zipper family protein / lipid-binding START domain-containing protein
orange1.1g003254m.g	480	68	298	32	258	37	-2.821	4.08402e-65	-1.075	3.24849e-06	-0.687	3.97889e-06	-0.892	6.19458e-05	-0.899	8.45364e-10	0.183	0.715439	-0.212	0.475245	PF11883,PF08276,PF00954,PF01453,PF07714	PTHR27002,PTHR27002:SF97	KOG1187	2.7.11.1		GO:0004674,GO:0048544,GO:0006468,GO:0004672	AT4G27290.1		S-locus lectin protein kinase family protein
orange1.1g003256m.g	NA	NA	NA	NA	NA	NA	NA	NA	NA	NA	NA	NA	NA	NA	NA	NA	NA	NA	NA	NA	PF00999	PTHR32468,PTHR32468:SF32	KOG1650			GO:0055085,GO:0016021,GO:0015299,GO:0006812	AT2G13620.1	ATCHX15,CHX15	cation/hydrogen exchanger 15
orange1.1g003258m.g	548	560	394	536	483	644	0.032	0.828477	-0.064	0.613516	-0.472	2.5281e-05	0.201	0.0828137	-0.182	0.119617	0.265	0.108761	0.291	0.123889	PF01713,PF00488	PTHR11361,PTHR11361:SF14			K07456	GO:0030983,GO:0006298,GO:0005524,GO:0045910,GO:0016887,GO:0004519	AT1G65070.2		DNA mismatch repair protein MutS, type 2
orange1.1g003259m.g	1128	781	1022	805	1120	902	-0.532	3.92796e-07	0.046	0.720371	-0.142	0.217642	0.208	0.0676365	-0.009	0.944704	0.162	0.383669	0.133	0.515626	PF00168	PTHR10774,PTHR10774:SF1	KOG1030			GO:0005515	AT3G18370.1	ATSYTF,NTMC2T3,NTMC2TYPE3,SYTF	C2 domain-containing protein
orange1.1g003264m.g	762	832	1073	756	1066	719	0.125	0.346561	-0.137	0.268918	0.493	1.05497e-05	-0.212	0.081436	0.483	1.36041e-05	-0.074	0.748487	-0.009	0.974928	PF08276,PF00954,PF01453,PF07714	PTHR27002,PTHR27002:SF95	KOG1187	2.7.11.1		GO:0048544,GO:0006468,GO:0004672	AT1G65800.1	ARK2,RK2	receptor kinase 2
orange1.1g003265m.g	230	275	305	347	317	351	0.258	0.0772439	0.339	0.0112325	0.409	0.00260295	0.355	0.00747569	0.462	0.000439823	0.017	0.955067	0.054	0.861348	PF00931	PTHR23155,PTHR23155:SF639			K13459	GO:0043531	AT5G63020.1		Disease resistance protein (CC-NBS-LRR class) family
orange1.1g003266m.g	2222	2692	1702	1725	1770	1940	0.278	0.026606	-0.641	3.19674e-08	-0.383	0.00143019	-0.472	6.28033e-05	-0.327	0.00660052	0.169	0.421953	0.056	0.838823	PF10191	PTHR21443				GO:0017119,GO:0006886	AT5G51430.1	EYE	conserved oligomeric Golgi complex component-related / COG complex component-related
orange1.1g003267m.g	684	787	469	385	403	419	0.205	0.201472	-1.033	3.09349e-13	-0.542	0.000202808	-0.914	9.27037e-11	-0.759	1.03757e-07	0.119	0.682245	-0.217	0.438633	PF03461,PF02559,PF00270,PF00271	PTHR14025,PTHR14025:SF21	KOG0344	3.6.4.12		GO:0006281,GO:0005524,GO:0003676	AT3G02060.1		DEAD/DEAH box helicase, putative
orange1.1g003272m.g	33	23	27	16	27	16	-0.612	0.106828	-0.475	0.25718	-0.335	0.380078	-0.399	0.347335	-0.349	0.341511	0.075	0.933022	-0.013	0.990356	PF11883,PF08276,PF00954,PF01453,PF07714	PTHR27002,PTHR27002:SF97	KOG1187	2.7.11.1		GO:0004674,GO:0048544,GO:0006468,GO:0004672	AT4G21380.1	ARK3,RK3	receptor kinase 3
orange1.1g003273m.g	51	56	58	57	54	62	0.139	0.648608	0.039	0.897849	0.178	0.529867	0.149	0.595673	0.099	0.730762	0.11	0.82606	-0.079	0.891667	PF13812,PF14432,PF01535,PF13041	PTHR24015,PTHR24015:SF128					AT5G16860.1		Tetratricopeptide repeat (TPR)-like superfamily protein
orange1.1g003274m.g	216	55	228	124	214	140	-1.958	3.19248e-27	1.158	3.18974e-09	0.073	0.706786	1.32	3.7991e-12	-0.019	0.927186	0.163	0.630756	-0.092	0.803768	PF08276,PF00954,PF01453,PF07714	PTHR27002	KOG1187	2.7.11.1		GO:0048544,GO:0006468,GO:0004672	AT1G65800.1	ARK2,RK2	receptor kinase 2
orange1.1g003277m.g	675	887	599	669	637	715	0.395	0.00407767	-0.408	0.00246858	-0.171	0.249716	-0.311	0.0245031	-0.082	0.599775	0.097	0.715439	0.089	0.763598	PF04818	PTHR15921,PTHR15921:SF4			K14400		AT4G04885.1	PCFS4	PCF11P-similar protein 4
orange1.1g003278m.g	204	153	238	223	208	242	-0.416	0.0138262	0.549	0.000649734	0.224	0.182226	0.657	2.98412e-05	0.024	0.902971	0.108	0.722	-0.201	0.499818	PF07714,PF00069	PTHR27007,PTHR27007:SF61	KOG1187	2.7.11.1		GO:0006468,GO:0004672,GO:0005524	AT2G32800.1	AP4.3A	protein kinase family protein
orange1.1g003280m.g	676	534	504	384	586	474	-0.339	0.00349445	-0.473	4.6302e-05	-0.425	0.000176581	-0.172	0.169871	-0.205	0.079819	0.301	0.0842686	0.22	0.282299	PF11883,PF08276,PF00954,PF01453,PF07714	PTHR27002,PTHR27002:SF95	KOG1187	2.7.11.1		GO:0004674,GO:0048544,GO:0006468,GO:0004672	AT1G65800.1	ARK2,RK2	receptor kinase 2
orange1.1g003281m.g	336	429	309	370	386	430	0.351	0.0115632	-0.213	0.129381	-0.117	0.45169	0.002	0.989427	0.2	0.159276	0.216	0.342591	0.317	0.170718	PF00098,PF01336,PF04057,PF16900,PF08646	PTHR23273,PTHR23273:SF12			K07466	GO:0008270,GO:0003676,GO:0006260,GO:0005634,GO:0003677	AT4G19130.1		Replication factor-A protein 1-related
orange1.1g003284m.g	1603	1552	1630	1398	1729	1611	-0.046	0.793339	-0.15	0.310217	0.025	0.87987	0.053	0.750923	0.11	0.46806	0.203	0.388203	0.085	0.775011	PF11265	PTHR12433,PTHR12433:SF11			K15168		AT1G25540.1	PFT1	phytochrome and flowering time regulatory protein (PFT1)
orange1.1g003288m.g	104	106	149	133	167	140	0.031	0.910416	0.322	0.118429	0.517	0.00869824	0.393	0.0521373	0.679	0.000297742	0.072	0.861866	0.162	0.673687	PF11883,PF00954,PF08276,PF01453,PF07714	PTHR27002,PTHR27002:SF95	KOG1187	2.7.11.1		GO:0004674,GO:0048544,GO:0006468,GO:0004672	AT4G21380.1	ARK3,RK3	receptor kinase 3
orange1.1g003291m.g	1894	2286	1940	2211	2337	2411	0.271	0.0190492	-0.047	0.713854	0.036	0.789278	0.077	0.551016	0.304	0.0062918	0.124	0.537003	0.268	0.148708		PTHR22938,PTHR22938:SF0	KOG2231				AT3G62240.1		RING/U-box superfamily protein
orange1.1g003295m.g	290	298	274	221	275	277	0.042	0.847036	-0.427	0.0108972	-0.082	0.670694	-0.107	0.575392	-0.072	0.707691	0.32	0.235196	0.01	0.98196	PF13041	PTHR24015,PTHR24015:SF473					AT4G19440.2		Tetratricopeptide repeat (TPR)-like superfamily protein
orange1.1g003296m.g	1184	2027	1568	1579	1541	1307	0.777	1.61103e-11	-0.361	0.0025448	0.407	0.000720035	-0.634	4.89288e-08	0.381	0.00148449	-0.273	0.141275	-0.025	0.931452	PF00560,PF00069,PF13855	PTHR27000,PTHR27000:SF14	KOG1187	2.7.10.1		GO:0005515,GO:0006468,GO:0005524,GO:0004672	AT1G34420.1		leucine-rich repeat transmembrane protein kinase family protein
orange1.1g003299m.g	521	589	708	700	640	608	0.175	0.348955	0.247	0.144682	0.44	0.00702433	0.047	0.818611	0.296	0.0770292	-0.2	0.485793	-0.144	0.659887	PF00646,PF08268	PTHR31790,PTHR31790:SF9				GO:0005515	AT1G33530.1		F-box family protein
orange1.1g003300m.g	12	21	15	7	18	13	0.761	0.258731	-1.477	0.0211651	0.284	0.692639	-0.631	0.336548	0.573	0.380935	0.846	0.455553	0.289	0.830218	PF00931	PTHR23155,PTHR23155:SF494	KOG4658			GO:0043531	AT3G14470.1		NB-ARC domain-containing disease resistance protein
orange1.1g003301m.g	NA	NA	NA	NA	NA	NA	NA	NA	NA	NA	NA	NA	NA	NA	NA	NA	NA	NA	NA	NA	PF00560,PF00069,PF13855	PTHR27000,PTHR27000:SF31	KOG0472	2.7.11.1		GO:0005515,GO:0006468,GO:0005524,GO:0004672	AT5G20480.1	EFR	EF-TU receptor
orange1.1g003302m.g	1449	1714	1323	1409	1491	1533	0.242	0.0554022	-0.283	0.019503	-0.131	0.319729	-0.161	0.212298	0.042	0.771127	0.122	0.577465	0.172	0.439557	PF11861,PF01728,PF07780	PTHR10920,PTHR10920:SF13		2.1.1.167	K14857	GO:0032259,GO:0008168,GO:0006364,GO:0005634,GO:0001510,GO:0031167,GO:0008649	AT4G25730.1		FtsJ-like methyltransferase family protein
orange1.1g003309m.g	1329	1600	1076	1207	1085	1284	0.269	0.0426703	-0.406	0.00114338	-0.303	0.0190742	-0.318	0.0129337	-0.292	0.0223408	0.088	0.724609	0.01	0.975581	PF03114,PF00169,PF13637,PF01412	PTHR23180,PTHR23180:SF284			K12489	GO:0005737,GO:0005515,GO:0005096	AT5G13300.1	AGD3,SFC,VAN3	ARF GTPase-activating protein
orange1.1g003313m.g	NA	NA	NA	NA	NA	NA	NA	NA	NA	NA	NA	NA	NA	NA	NA	NA	NA	NA	NA	NA	PF00690,PF00702,PF00122	PTHR24093,PTHR24093:SF355		3.6.3.6	K01535	GO:0046872,GO:0000166	AT1G17260.1	AHA10	autoinhibited H(+)-ATPase isoform 10
orange1.1g003315m.g	253	250	256	206	246	227	-0.01	0.973123	-0.283	0.184006	0.024	0.924201	-0.147	0.525525	-0.035	0.887217	0.137	0.732135	-0.059	0.902465	PF01535,PF13041	PTHR24015,PTHR24015:SF866					AT2G26790.1		Pentatricopeptide repeat (PPR) superfamily protein
orange1.1g003317m.g	32	38	22	29	31	28	0.272	0.500733	-0.368	0.322661	-0.522	0.181546	-0.484	0.190511	-0.025	0.953764	-0.116	0.87829	0.497	0.468039	PF00931	PTHR23155,PTHR23155:SF478			K13459	GO:0043531	AT5G63020.1		Disease resistance protein (CC-NBS-LRR class) family
orange1.1g003321m.g	4771	6239	5370	6223	7335	7959	0.387	0.000402186	-0.004	0.980921	0.171	0.140788	0.351	0.00125768	0.621	3.28396e-09	0.355	0.0132164	0.45	0.00120628	PF05659,PF00931	PTHR23155,PTHR23155:SF543				GO:0043531	AT4G33300.2	ADR1-L1	ADR1-like 1
orange1.1g003323m.g	64	173	120	173	152	180	1.439	1.56267e-11	0.014	0.960458	0.916	4.6861e-05	0.057	0.827465	1.263	3.89785e-09	0.043	0.926756	0.346	0.372938	PF05920,PF07526	PTHR11850,PTHR11850:SF103	KOG0773			GO:0006355,GO:0003677	AT2G23760.2	BLH4,SAW2	BEL1-like homeodomain 4
orange1.1g003328m.g	59	86	53	79	36	76	0.541	0.0545364	-0.129	0.667472	-0.152	0.639101	-0.177	0.55751	-0.731	0.0111103	-0.048	0.936152	-0.579	0.264193		PTHR23155,PTHR23155:SF554					AT4G27190.1		NB-ARC domain-containing disease resistance protein
orange1.1g003337m.g	1764	1571	1607	1514	1796	1650	-0.166	0.154073	-0.054	0.662122	-0.133	0.247651	0.07	0.574517	0.027	0.831343	0.123	0.517867	0.16	0.412004	PF00462,PF02383	PTHR11200,PTHR11200:SF120	KOG1889	3.1.3.66		GO:0045454,GO:0015035,GO:0009055,GO:0042578,GO:0052866	AT3G51830.1	ATG5,SAC8	SAC domain-containing protein 8
orange1.1g003341m.g	1188	2154	1586	1961	1491	1955	0.858	5.20762e-18	-0.134	0.223411	0.417	5.77702e-05	-0.14	0.214866	0.327	0.00177908	-0.005	0.981996	-0.09	0.677428	PF11721,PF07714	PTHR27003,PTHR27003:SF94	KOG1187	2.7.11.1		GO:0006468,GO:0004672	AT3G46290.1	HERK1	hercules receptor kinase 1
orange1.1g003345m.g	164	363	158	204	118	175	1.144	5.56803e-18	-0.823	4.50728e-10	-0.051	0.779512	-1.045	1.32564e-15	-0.475	0.00205144	-0.222	0.371059	-0.424	0.0919027	PF00924	PTHR31618,PTHR31618:SF1				GO:0055085,GO:0016020	AT1G78610.1	MSL6	mechanosensitive channel of small conductance-like 6
orange1.1g003346m.g	1577	1755	1265	1386	1564	1704	0.155	0.365632	-0.339	0.0247854	-0.316	0.0391497	-0.043	0.820715	-0.011	0.953958	0.297	0.213826	0.305	0.239573	PF13639,PF00628	PTHR22937,PTHR22937:SF39	KOG0320			GO:0008270,GO:0005515	AT3G05670.1		RING/U-box protein
orange1.1g003348m.g	1212	1497	1301	1464	1518	1632	0.306	0.0435501	-0.033	0.850114	0.104	0.526588	0.124	0.446835	0.326	0.0249473	0.157	0.546168	0.222	0.397956	PF04564,PF00514	PTHR23315,PTHR23315:SF117	KOG4642	6.3.2.19		GO:0016567,GO:0004842,GO:0005515	AT2G23140.1		RING/U-box superfamily protein with ARM repeat domain
orange1.1g003349m.g	2281	2153	2923	2862	3397	3100	-0.083	0.550312	0.411	0.000293929	0.358	0.00177023	0.526	2.58987e-06	0.575	2.06014e-07	0.116	0.581436	0.217	0.284718	PF13541,PF02190,PF00004	PTHR10046,PTHR10046:SF24		3.4.21.53	K01338	GO:0006508,GO:0004176,GO:0005524,GO:0030163,GO:0004252	AT5G47040.1	LON2	lon protease 2
orange1.1g003352m.g	882	1189	521	514	639	676	0.432	0.0722997	-1.21	3.97016e-08	-0.757	0.000827554	-0.816	0.000272897	-0.464	0.0454179	0.394	0.300914	0.293	0.496911				6.3.2.19	K10581		AT2G16920.1	PFU2,UBC23	ubiquitin-conjugating enzyme 23
orange1.1g003353m.g	165	233	185	229	185	201	0.505	0.000962522	-0.029	0.871599	0.173	0.312355	-0.21	0.189462	0.167	0.315692	-0.181	0.491929	-0.005	0.991142	PF01535,PF13041	PTHR24015,PTHR24015:SF326					AT1G79490.1	EMB2217	Pentatricopeptide repeat (PPR) superfamily protein
orange1.1g003354m.g	0	17	0	22	5	35	7.119	1.83761e-15	0.375	0.276169	2.013	0.300081	1.018	0.000335794	5.382	1.45961e-05	0.643	0.110929	3.368	0.0204543	PF00931	PTHR32472,PTHR32472:SF12				GO:0043531	AT5G56220.1		P-loop containing nucleoside triphosphate hydrolases superfamily protein
orange1.1g003355m.g	4036	4503	4046	4099	4461	4498	0.158	0.24674	-0.135	0.301664	0.004	0.978617	-0.002	0.991672	0.145	0.269511	0.134	0.544791	0.141	0.551245	PF01926,PF02212,PF01031	PTHR11566,PTHR11566:SF75			K17065	GO:0005525,GO:0003924	AT4G33650.1	ADL2,DRP3A	dynamin-related protein 3A
orange1.1g003357m.g	4565	4177	3596	3104	3826	3706	-0.128	0.540634	-0.428	0.0151831	-0.344	0.0568362	-0.172	0.377237	-0.254	0.166851	0.256	0.394343	0.089	0.821003	PF12932	PTHR13402				GO:0048208	AT5G47480.1		RGPR-related
orange1.1g003362m.g	1703	1974	1142	1376	1351	1388	0.214	0.15167	-0.521	0.000104773	-0.575	1.90199e-05	-0.508	0.000162372	-0.333	0.0157332	0.012	0.96965	0.242	0.328464	PF06544,PF08572	PTHR14212	KOG2769		K12843	GO:0046540,GO:0000398	AT1G28060.1		Pre-mRNA-splicing factor 3
orange1.1g003363m.g	471	470	460	556	431	540	0	0.999698	0.24	0.0834709	-0.034	0.837121	0.196	0.173377	-0.129	0.380889	-0.044	0.87829	-0.095	0.73967	PF12695	PTHR11731,PTHR11731:SF124	KOG2100	3.4.19.1	K01303		AT4G14570.1		acylaminoacyl-peptidase-related
orange1.1g003365m.g	1	15	6	43	6	33	3.463	1.53482e-08	1.439	1.56731e-05	2.042	0.0106987	1.057	0.00241016	2.191	0.00333278	-0.382	0.469707	0.15	0.913973		PTHR33115,PTHR33115:SF3					AT5G18980.1		ARM repeat superfamily protein
orange1.1g003366m.g	766	1168	1206	1482	1477	1911	0.611	6.13493e-06	0.343	0.0126396	0.657	9.38755e-07	0.709	6.27665e-08	0.949	4.17837e-13	0.366	0.0576459	0.292	0.216456	PF13589	PTHR23336,PTHR23336:SF7	KOG1845				AT5G50780.1		Histidine kinase-, DNA gyrase B-, and HSP90-like ATPase family protein
orange1.1g003367m.g	NA	NA	NA	NA	NA	NA	NA	NA	NA	NA	NA	NA	NA	NA	NA	NA	NA	NA	NA	NA	PF13191	PTHR23155,PTHR23155:SF494	KOG4658				AT3G14470.1		NB-ARC domain-containing disease resistance protein
orange1.1g003368m.g	18	25	5	7	6	2	0.515	0.245544	-1.812	5.30631e-05	-1.608	0.00143844	-3.214	2.41313e-10	-1.592	0.000943911	-1.402	0.164476	0.015	0.992283	PF08263,PF00560,PF07714,PF13855	PTHR27000,PTHR27000:SF114	KOG0472	2.7.11.1		GO:0005515,GO:0006468,GO:0004672	AT3G47570.1		Leucine-rich repeat protein kinase family protein
orange1.1g003387m.g	448	529	449	417	445	442	0.237	0.0903615	-0.345	0.00897798	0.002	0.98804	-0.258	0.0573802	-0.01	0.950648	0.087	0.738699	-0.013	0.971357	PF00931	PTHR23155,PTHR23155:SF402	KOG4658			GO:0043531	AT1G58390.1		Disease resistance protein (CC-NBS-LRR class) family
orange1.1g003388m.g	635	653	761	845	797	990	0.042	0.796171	0.372	0.00224851	0.263	0.0375255	0.601	3.1515e-07	0.328	0.00711547	0.229	0.241866	0.066	0.810561	PF13087,PF13086	PTHR10887,PTHR10887:SF369	KOG1801		K10706		AT4G15570.1	MAA3	P-loop containing nucleoside triphosphate hydrolases superfamily protein
orange1.1g003391m.g	85	50	63	29	66	32	-0.772	0.0012087	-0.807	0.00334886	-0.42	0.0810303	-0.642	0.0175296	-0.354	0.131942	0.165	0.776551	0.066	0.908303	PF11883,PF08276,PF00954,PF01453,PF07714	PTHR27002,PTHR27002:SF9	KOG1187	2.7.11.1		GO:0004674,GO:0048544,GO:0006468,GO:0004672	AT4G27290.1		S-locus lectin protein kinase family protein
orange1.1g003392m.g	7263	8508	6002	6534	6589	7771	0.228	0.078507	-0.381	0.00158905	-0.275	0.0270493	-0.131	0.333325	-0.14	0.284902	0.25	0.195166	0.135	0.571801	PF01496	PTHR11629,PTHR11629:SF69			K02154	GO:0033179,GO:0015991,GO:0015078	AT4G39080.1	VHA-A3	vacuolar proton ATPase A3
orange1.1g003396m.g	3018	3615	2929	2938	3297	3089	0.261	0.196216	-0.299	0.115551	-0.043	0.845592	-0.227	0.255198	0.128	0.534698	0.072	0.854895	0.171	0.640489	PF01399	PTHR14005			K03254	GO:0005515	AT4G11420.1	ATEIF3A-1,ATTIF3A1,EIF3A,EIF3A-1,TIF3A1	eukaryotic translation initiation factor 3A
orange1.1g003397m.g	374	433	589	550	686	546	0.213	0.149202	0.347	0.00922058	0.659	3.05133e-07	0.335	0.0126242	0.879	1.98008e-12	-0.012	0.969025	0.221	0.343422	PF12854,PF13041	PTHR24015,PTHR24015:SF343			K17710		AT2G18940.1		Tetratricopeptide repeat (TPR)-like superfamily protein
orange1.1g003401m.g	276	256	269	239	294	281	-0.107	0.5888	-0.101	0.587125	-0.035	0.858548	0.13	0.483115	0.094	0.606588	0.23	0.410502	0.129	0.698872	PF00931	PTHR23155,PTHR23155:SF402	KOG4658			GO:0043531	AT1G58390.1		Disease resistance protein (CC-NBS-LRR class) family
orange1.1g003403m.g	NA	NA	NA	NA	NA	NA	NA	NA	NA	NA	NA	NA	NA	NA	NA	NA	NA	NA	NA	NA	PF04632	PTHR30509,PTHR30509:SF7				GO:0006810,GO:0005886	AT2G28780.1
orange1.1g003406m.g	349	362	296	318	306	358	0.055	0.725735	-0.187	0.153596	-0.234	0.0747927	-0.02	0.902663	-0.186	0.152923	0.167	0.442047	0.048	0.872539	PF00628,PF01426	PTHR12321,PTHR12321:SF44				GO:0005515,GO:0003682	AT1G50620.1		RING/FYVE/PHD zinc finger superfamily protein
orange1.1g003411m.g	4917	5215	2892	3236	3450	3775	0.085	0.637261	-0.688	1.49258e-06	-0.765	8.13952e-08	-0.466	0.00151363	-0.511	0.000431667	0.222	0.381779	0.255	0.338276	PF04499	PTHR12634,PTHR12634:SF17			K15501		AT1G30470.1		SIT4 phosphatase-associated family protein
orange1.1g003413m.g	NA	NA	NA	NA	NA	NA	NA	NA	NA	NA	NA	NA	NA	NA	NA	NA	NA	NA	NA	NA	PF00225	PTHR24115,PTHR24115:SF372	KOG0242	3.6.4.4	K10401	GO:0008017,GO:0007018,GO:0005524,GO:0003777,GO:0005871	AT1G18550.1		ATP binding microtubule motor family protein
orange1.1g003415m.g	NA	NA	NA	NA	NA	NA	NA	NA	NA	NA	NA	NA	NA	NA	NA	NA	NA	NA	NA	NA	PF00350	PTHR11566,PTHR11566:SF44	KOG0446	3.6.5.5			AT1G53140.1	DRP5A	Dynamin related protein 5A
orange1.1g003416m.g	925	1018	1021	1053	981	982	0.14	0.455588	0.048	0.798901	0.143	0.422323	-0.054	0.786108	0.086	0.637127	-0.102	0.749747	-0.057	0.877815	PF00570,PF01612	PTHR12124,PTHR12124:SF43	KOG2206	3.1.13.5	K12591	GO:0005622,GO:0003676,GO:0008408,GO:0006139	AT5G35910.1		Polynucleotidyl transferase, ribonuclease H fold protein with HRDC domain
orange1.1g003417m.g	0	10	0	9	0	27	4.512	1.17056e-07	-0.146	0.791	-1.846	0.361595	1.392	0.000192229	-0.022	0.991681	1.538	0.000731736	1.824	0.616874	PF03936,PF01397	PTHR31739,PTHR31739:SF4		5.5.1.13	K04120	GO:0016829,GO:0010333,GO:0000287,GO:0008152	AT4G02780.1	ABC33,ATCPS1,CPS,CPS1,GA1	Terpenoid cyclases/Protein prenyltransferases superfamily protein
orange1.1g003420m.g	25	0	19	0	11	1	-5.678	1.2345e-13	-1.953	0.313962	-0.43	0.358994	1.035	0.531181	-1.107	0.0124197	2.988	0.301926	-0.678	0.430547		PTHR23155	KOG0617				AT4G19050.1		NB-ARC domain-containing disease resistance protein
orange1.1g003425m.g	828	880	660	738	739	797	0.088	0.54311	-0.253	0.0402098	-0.328	0.00730055	-0.144	0.275069	-0.164	0.199064	0.109	0.630756	0.164	0.47204	PF07885,PF00027,PF11834,PF12796	PTHR10217,PTHR10217:SF478					AT3G02850.1	SKOR	STELAR K+ outward rectifier
orange1.1g003429m.g	3387	2565	2316	2117	2423	2035	-0.4	0.000523695	-0.277	0.0182412	-0.548	1.0221e-06	-0.334	0.00415964	-0.483	1.67264e-05	-0.057	0.814303	0.065	0.802374	PF09743	PTHR31057,PTHR31057:SF0					AT3G46220.1
orange1.1g003435m.g	401	497	298	340	328	391	0.312	0.029652	-0.548	5.28106e-05	-0.425	0.00268127	-0.346	0.0128998	-0.287	0.0434446	0.203	0.398724	0.138	0.630732	PF13855,PF00931	PTHR23155,PTHR23155:SF414	KOG0472			GO:0005515,GO:0043531	AT3G14470.1		NB-ARC domain-containing disease resistance protein
orange1.1g003436m.g	1078	623	577	255	505	233	-0.792	1.42837e-08	-1.284	1.05552e-18	-0.902	1.00734e-10	-1.412	1.62608e-22	-1.091	3.21165e-15	-0.128	0.675583	-0.188	0.502676	PF11721,PF07714	PTHR27003,PTHR27003:SF69	KOG1187	2.7.11.1		GO:0006468,GO:0004672	AT3G46290.1	HERK1	hercules receptor kinase 1
orange1.1g003437m.g	30	67	25	51	30	64	1.147	1.01086e-05	-0.413	0.111085	-0.279	0.421336	-0.083	0.780709	-0.016	0.964246	0.331	0.446806	0.262	0.679171	PF00005,PF01061	PTHR19241,PTHR19241:SF248	KOG0061			GO:0016887,GO:0005524,GO:0016020	AT3G55090.1		ABC-2 type transporter family protein
orange1.1g003439m.g	161	215	180	211	183	206	0.424	0.00388203	-0.03	0.859695	0.161	0.321731	-0.065	0.70206	0.189	0.221569	-0.034	0.911527	0.028	0.936113	PF14432,PF13041,PF01535	PTHR24015,PTHR24015:SF631					AT4G33990.1	EMB2758	Tetratricopeptide repeat (TPR)-like superfamily protein
orange1.1g003442m.g	226	238	195	214	193	199	0.083	0.647022	-0.155	0.333028	-0.207	0.197601	-0.26	0.0932584	-0.222	0.153922	-0.105	0.717633	-0.014	0.971707	PF13355	PTHR33925,PTHR33925:SF2					AT3G19180.1	ARC6H,ATCDP1,CDP1,PARC6	paralog of ARC6
orange1.1g003444m.g	1240	1684	1195	1308	1424	1443	0.443	0.000763243	-0.364	0.0055001	-0.051	0.747321	-0.223	0.106948	0.201	0.14422	0.141	0.554012	0.252	0.279371	PF00503	PTHR10218,PTHR10218:SF222				GO:0031683,GO:0019001,GO:0007186,GO:0004871,GO:0003924	AT2G23460.1	ATXLG1,XLG1	extra-large G-protein 1
orange1.1g003446m.g	52	31	45	27	42	23	-0.726	0.00470648	-0.215	0.496925	-0.197	0.464685	-0.422	0.166678	-0.313	0.211863	-0.207	0.715439	-0.115	0.836753	PF05922,PF00082	PTHR10795,PTHR10795:SF390	KOG1153	3.4.21.25		GO:0006508,GO:0004252	AT1G62340.1	ALE,ALE1	PA-domain containing subtilase family protein
orange1.1g003448m.g	649	646	640	689	575	688	-0.004	0.978876	0.088	0.498763	-0.021	0.882064	0.089	0.504771	-0.176	0.152021	0.001	0.99747	-0.154	0.4849	PF00400,PF13925	PTHR19845,PTHR19845:SF0			K18643	GO:0005515,GO:0051013,GO:0008352,GO:0008017	AT5G23430.1		Transducin/WD40 repeat-like superfamily protein
orange1.1g003451m.g	268	272	490	484	545	489	0.019	0.916335	0.835	7.26728e-12	0.874	5.69893e-13	0.847	2.47212e-12	1.025	5.49009e-18	0.012	0.966581	0.151	0.513148	PF13041	PTHR24015,PTHR24015:SF308					AT5G02860.1		Pentatricopeptide repeat (PPR) superfamily protein
orange1.1g003452m.g	159	222	183	187	151	199	0.48	0.00140084	-0.246	0.108669	0.205	0.211228	-0.153	0.342716	-0.077	0.664008	0.093	0.750153	-0.282	0.301555	PF00690,PF00702,PF00122,PF00689	PTHR24093,PTHR24093:SF292		3.6.3.8		GO:0046872,GO:0000166	AT3G22910.1		ATPase E1-E2 type family protein / haloacid dehalogenase-like hydrolase family protein
orange1.1g003454m.g	2470	2061	1244	971	1178	1021	-0.261	0.0241236	-1.085	3.83445e-24	-0.989	1.62864e-20	-1.013	2.04316e-21	-1.067	6.73721e-24	0.073	0.752469	-0.078	0.746058	PF01496	PTHR11629,PTHR11629:SF72			K02154	GO:0033179,GO:0015991,GO:0015078	AT2G28520.1	VHA-A1	vacuolar proton ATPase A1
orange1.1g003457m.g	143	123	129	121	153	137	-0.228	0.245089	0.001	0.995565	-0.154	0.433116	0.159	0.420973	0.098	0.612861	0.157	0.630756	0.252	0.433815	PF01535,PF13041,PF04862	PTHR24015					AT5G14150.1		Protein of unknown function, DUF642
orange1.1g003458m.g	7196	7176	5513	4841	5955	5190	-0.004	0.980187	-0.568	1.16639e-06	-0.384	0.00132675	-0.468	7.98616e-05	-0.273	0.0250702	0.1	0.666049	0.111	0.64643	PF02518,PF00183	PTHR11528,PTHR11528:SF45			K09487	GO:0051082,GO:0006950,GO:0006457,GO:0005524	AT4G24190.1	AtHsp90-7,AtHsp90.7,HSP90.7,SHD	Chaperone protein htpG family protein
orange1.1g003462m.g	1816	1564	1954	1638	2042	2002	-0.215	0.126882	0.067	0.654513	0.106	0.46655	0.356	0.00655169	0.17	0.216791	0.289	0.145841	0.064	0.827664	PF00792,PF00454,PF00613	PTHR10048,PTHR10048:SF62		2.7.1.137	K00914	GO:0016773,GO:0048015,GO:0046854	AT1G60490.1	ATVPS34,PI3K,VPS34	vacuolar protein sorting 34
orange1.1g003465m.g	13	13	23	20	21	20	0.034	0.953544	0.588	0.153171	0.866	0.025971	0.62	0.127814	0.737	0.0561144	0.032	0.969025	-0.129	0.873954	PF00560,PF13855	PTHR27000,PTHR27000:SF64	KOG0472	2.7.11.1		GO:0005515	AT1G35710.1		Protein kinase family protein with leucine-rich repeat domain
orange1.1g003467m.g	1385	1502	1467	1380	1399	1376	0.117	0.320746	-0.122	0.272597	0.083	0.476634	-0.126	0.2648	0.015	0.907685	-0.004	0.985081	-0.068	0.758153	PF00400	PTHR22847	KOG2048		K14548	GO:0005515	AT4G07410.1		Transducin family protein / WD-40 repeat family protein
orange1.1g003469m.g	4602	6407	3879	5014	4267	6967	0.477	0.0003444	-0.353	0.00842259	-0.246	0.0780823	0.121	0.423053	-0.109	0.464954	0.474	0.00461716	0.137	0.607904	PF02225,PF06280,PF05922,PF00082	PTHR10795,PTHR10795:SF431		3.4.21.25		GO:0016020,GO:0005618,GO:0004252,GO:0006508	AT4G30020.1		PA-domain containing subtilase family protein
orange1.1g003471m.g	NA	NA	NA	NA	NA	NA	NA	NA	NA	NA	NA	NA	NA	NA	NA	NA	NA	NA	NA	NA	PF05691	PTHR31268,PTHR31268:SF8		2.4.1.67	K06611		AT4G01970.1	AtSTS,STS	stachyose synthase
orange1.1g003473m.g	3895	3957	4209	3988	5218	4654	0.023	0.917315	0.011	0.95894	0.112	0.541551	0.234	0.175424	0.422	0.00864252	0.223	0.4267	0.31	0.273028	PF07724,PF06480,PF01434	PTHR23076,PTHR23076:SF70			K03798	GO:0005524,GO:0016021,GO:0008270,GO:0004222,GO:0006508	AT3G47060.1	ftsh7	FTSH protease 7
orange1.1g003478m.g	1368	1579	734	956	847	1054	0.208	0.0683989	-0.724	2.52409e-12	-0.897	1.05901e-17	-0.585	1.72362e-08	-0.691	2.96985e-11	0.139	0.475355	0.206	0.301651	PF00225	PTHR24115,PTHR24115:SF511		3.6.4.4	K10393	GO:0008017,GO:0007018,GO:0005524,GO:0003777,GO:0005871	AT3G16630.1	ATKINESIN-13A,KINESIN-13A	P-loop containing nucleoside triphosphate hydrolases superfamily protein
orange1.1g003481m.g	539	595	628	599	641	646	0.146	0.308247	0.009	0.960405	0.222	0.0913757	0.116	0.406766	0.251	0.0488908	0.108	0.649631	0.029	0.924288	PF04564,PF07714	PTHR27003,PTHR27003:SF30	KOG1187	2.7.11.1		GO:0016567,GO:0004842,GO:0006468,GO:0004672	AT2G45910.1		U-box domain-containing protein kinase family protein
orange1.1g003484m.g	NA	NA	NA	NA	NA	NA	NA	NA	NA	NA	NA	NA	NA	NA	NA	NA	NA	NA	NA	NA	PF08263,PF00560,PF13855	PTHR27004,PTHR27004:SF23	KOG0472			GO:0005515	AT4G04220.1	AtRLP46,RLP46	receptor like protein 46
orange1.1g003487m.g	2907	2740	1393	1423	1503	1512	-0.084	0.487167	-0.945	5.96878e-22	-1.061	3.49772e-27	-0.859	1.75493e-18	-0.951	2.20928e-22	0.087	0.667402	0.11	0.598757		PTHR19306,PTHR19306:SF4	KOG1003				AT3G23980.1	BLI,KOS1	BLISTER
orange1.1g003488m.g	NA	NA	NA	NA	NA	NA	NA	NA	NA	NA	NA	NA	NA	NA	NA	NA	NA	NA	NA	NA	PF00560,PF13855	PTHR27004,PTHR27004:SF1	KOG0472			GO:0005515	AT1G45616.1	AtRLP6,RLP6	receptor like protein 6
orange1.1g003489m.g	959	593	499	321	477	289	-0.695	5.39635e-09	-0.882	1.63397e-12	-0.945	2.24329e-15	-1.033	7.26327e-17	-1.009	1.29212e-17	-0.151	0.538102	-0.063	0.828745	PF11883,PF08276,PF00954,PF01453,PF07714	PTHR27002,PTHR27002:SF84	KOG1187	2.7.11.1		GO:0004674,GO:0048544,GO:0006468,GO:0004672	AT1G11330.2		S-locus lectin protein kinase family protein
orange1.1g003492m.g	13721	20511	12049	21511	11917	20632	0.58	3.6854e-06	0.069	0.639546	-0.187	0.170714	0.008	0.961169	-0.203	0.130727	-0.06	0.823781	-0.016	0.961434	PF00534,PF00862	PTHR12526,PTHR12526:SF348		2.4.1.13	K00695	GO:0016157,GO:0005985	AT4G02280.1	ATSUS3,SUS3	sucrose synthase 3
orange1.1g003495m.g	61	81	70	51	71	52	0.443	0.0403911	-0.702	0.000847234	0.205	0.384932	-0.679	0.00100696	0.226	0.313708	0.023	0.965909	0.021	0.969915	PF00225	PTHR24115,PTHR24115:SF536		3.6.4.4	K10398	GO:0008017,GO:0007018,GO:0005524,GO:0003777,GO:0005871	AT2G36200.1		P-loop containing nucleoside triphosphate hydrolases superfamily protein
orange1.1g003496m.g	NA	NA	NA	NA	NA	NA	NA	NA	NA	NA	NA	NA	NA	NA	NA	NA	NA	NA	NA	NA	PF07725,PF13855	PTHR11017,PTHR11017:SF162	KOG0617,KOG0472			GO:0005515	AT4G12010.1		Disease resistance protein (TIR-NBS-LRR class) family
orange1.1g003499m.g	1631	2352	2260	2946	2517	3036	0.529	7.35738e-05	0.325	0.0166087	0.471	0.000414476	0.368	0.00650729	0.626	1.5732e-06	0.043	0.882101	0.155	0.550063	PF07724,PF02933,PF05496,PF02359	PTHR23077,PTHR23077:SF82		3.6.4.6	K13525	GO:0005524,GO:0009378,GO:0006310,GO:0006281	AT5G03340.1		ATPase, AAA-type, CDC48 protein
orange1.1g003500m.g	5998	11865	5300	8737	5250	8629	0.984	1.63364e-17	-0.442	0.00022545	-0.178	0.171251	-0.46	0.000128522	-0.192	0.133268	-0.018	0.949664	-0.014	0.964755	PF05691	PTHR31268,PTHR31268:SF9		2.4.1.82	K06617		AT3G57520.1	AtSIP2,SIP2	seed imbibition 2
orange1.1g003501m.g	33	13	25	13	19	16	-1.304	1.69929e-05	-0.079	0.866615	-0.419	0.149228	0.297	0.457152	-0.742	0.00709313	0.376	0.554876	-0.324	0.587247	PF12253	PTHR15272,PTHR15272:SF0	KOG4364		K10750		AT1G65470.1	FAS1,NFB2	chromatin assembly factor-1 (FASCIATA1) (FAS1)
orange1.1g003504m.g	331	438	414	539	431	509	0.404	0.000994732	0.297	0.01301	0.322	0.0094384	0.215	0.0831087	0.381	0.00150245	-0.082	0.719945	0.059	0.82994	PF00560,PF13855,PF07714	PTHR27000,PTHR27000:SF35	KOG1187	2.7.11.1		GO:0005515,GO:0006468,GO:0004672	AT2G24230.1		Leucine-rich repeat protein kinase family protein
orange1.1g003507m.g	166	200	269	245	271	265	0.273	0.145443	0.297	0.0869364	0.706	1.74634e-05	0.407	0.0158321	0.717	9.64134e-06	0.11	0.731192	0.011	0.980482	PF00642	PTHR36886				GO:0046872	AT2G33835.1	FES1	Zinc finger C-x8-C-x5-C-x3-H type family protein
orange1.1g003511m.g	28	18	7	4	10	5	-0.664	0.0493392	-2.074	7.52848e-06	-1.941	2.60834e-07	-1.887	1.42233e-05	-1.496	1.02147e-05	0.187	0.889237	0.445	0.641645	PF00225	PTHR24115,PTHR24115:SF478	KOG0242	3.6.4.4	K10401	GO:0008017,GO:0007018,GO:0005524,GO:0003777,GO:0005871	AT3G49650.1		P-loop containing nucleoside triphosphate hydrolases superfamily protein
orange1.1g003513m.g	92	171	118	189	116	168	0.903	2.79607e-08	0.136	0.429041	0.372	0.0421555	-0.023	0.913366	0.35	0.0495992	-0.159	0.570731	-0.022	0.960794	PF00931	PTHR23155,PTHR23155:SF478				GO:0043531	AT5G63020.1		Disease resistance protein (CC-NBS-LRR class) family
orange1.1g003514m.g	6298	5400	4674	6510	4359	5715	-0.221	0.105521	0.269	0.0377585	-0.43	0.000625014	0.082	0.58353	-0.531	1.78243e-05	-0.188	0.388934	-0.1	0.705198	PF02705	PTHR30540,PTHR30540:SF11			K03549	GO:0071805,GO:0016020,GO:0015079	AT2G35060.1	KUP11	K+ uptake permease 11
orange1.1g003515m.g	666	803	978	985	975	968	0.273	0.0472576	0.295	0.0246119	0.556	1.11366e-05	0.268	0.045158	0.552	1.14326e-05	-0.027	0.92565	-0.004	0.991142	PF00931,PF05659	PTHR23155,PTHR23155:SF543				GO:0043531	AT5G66900.1		Disease resistance protein (CC-NBS-LRR class) family
orange1.1g003517m.g	NA	NA	NA	NA	NA	NA	NA	NA	NA	NA	NA	NA	NA	NA	NA	NA	NA	NA	NA	NA	PF00999	PTHR32468,PTHR32468:SF20				GO:0055085,GO:0016021,GO:0015299,GO:0006812	AT3G17630.1	ATCHX19,CHX19	cation/H+ exchanger 19
orange1.1g003518m.g	1077	1298	891	1196	966	1212	0.271	0.0211178	-0.118	0.333719	-0.271	0.0203645	-0.1	0.433654	-0.156	0.197198	0.018	0.943833	0.115	0.616008		PTHR37261,PTHR37261:SF1					AT5G47940.1
orange1.1g003522m.g	1193	1363	964	837	1014	1036	0.193	0.500588	-0.703	0.003687	-0.306	0.241946	-0.396	0.124067	-0.233	0.377728	0.308	0.477391	0.073	0.8998	PF02854	PTHR12839			K14327	GO:0005515,GO:0003723	AT2G39260.1		binding;RNA binding
[truncated: 23,985 more rows]
