# Supplementary material for: Albedo- and Flavedo-Specific Transcriptome Profiling Related to Penicillium digitatum Infection in Citrus Fruit
Source: Foods. 2021 Sep 16;10(9):2196. doi: 10.3390/foods10092196 (PMC8467057; doi:10.3390/foods10092196)
Supplement: Supplementary file 1 [file foods-10-02196-s001.zip › Proof_Supplementary Material Table S4.xlsx]

## Sheet: Information
Table S4: List of the DEGs (p-adjusted value ≤ 0.05) under the conditions indicated in each sheet meeting a cut-off of |Log2 Fold Change| ≥ 1. Values are the fold change expression (FC) and Log2 FC of the compared conditions.
Positive numbers mean higher expression values in the first term of the comparison, while negative values denote higher expression values in the second term
FC: Fold change
log2FC = log2FoldChange
FHA vs. FHF = freshly harvested fruit albedo vs. freshly harvested fruit flavedo
NIA vs NCA = 1 dpi Navelate infection albedo vs 1 dpi Navelate wounding albedo (control albedo)
NIF vs NCF = 1 dpi Navelate infection flavedo vs 1 dpi Navelate wounding flavedo (control flavedo)
DEGs have been ordered from higher to lower fold change values in each sheet.
In the IF vs. WF sheet, DEGs have been ordered according to values found in flavedo samples and information about the corresponding values for the same DEG in the albedo has been also included.
Likewise, In the IA vs. WA sheet, DEGs have been ordered according to values found in albedo samples and information about the corresponding values for the same DEG in the flavedo has been also included.

## Sheet: FHA_vs__FHF
Table S4 FHA v FHF
	FHA v FHF
Orange ID	FC	log2FC	padj	GO	Best-hit-arabi-name	Symbol	Description
orange1.1g000001m.g	1.109	0.149	0.610684	GO:0016887,GO:0005524	AT1G67120.1		ATPases;nucleotide binding;ATP binding;nucleoside-triphosphatases;transcription factor binding
orange1.1g000007m.g	1.046	0.064	0.849267		AT5G23110.1		Zinc finger, C3HC4 type (RING finger) family protein
orange1.1g000009m.g	0.876	-0.192	0.45069	GO:0005515	AT1G48090.1		calcium-dependent lipid-binding family protein
orange1.1g000012m.g	1.162	0.217	0.541046	GO:0004842	AT1G55860.2	UPL1	ubiquitin-protein ligase 1
orange1.1g000014m.g	1.183	0.243	0.364215	GO:0004842	AT1G70320.1	UPL2	ubiquitin-protein ligase 2
orange1.1g000017m.g	1.043	0.061	0.839841	GO:0016787,GO:0005524,GO:0003677,GO:0042393	AT2G28290.1	CHR3,SYD	P-loop containing nucleoside triphosphate hydrolases superfamily protein
orange1.1g000019m.g	0.911	-0.135	0.761021	GO:0005515	AT2G17930.1		Phosphatidylinositol 3- and 4-kinase family protein with FAT domain
orange1.1g000024m.g	0.838	-0.254	0.196596	GO:0005515	AT1G03060.1	SPI	Beige/BEACH domain ;WD domain, G-beta repeat protein
orange1.1g000028m.g	0.991	-0.013	0.964277		AT5G24740.1		Protein of unknown function (DUF1162)
orange1.1g000034m.g	0.893	-0.163	0.526874	GO:0005515	AT2G45540.1		WD-40 repeat family protein / beige-related
orange1.1g000037m.g	1.055	0.078	0.759681		AT4G39420.2
orange1.1g036353m.g	297.09	8.215	7.04204e-28		AT4G31980.1
orange1.1g000041m.g	1.013	0.018	0.942976		AT4G31570.1
orange1.1g000046m.g	1.185	0.245	0.212241		AT4G13750.1	NOV	Histidine kinase-, DNA gyrase B-, and HSP90-like ATPase family protein
orange1.1g000049m.g	0.866	-0.207	0.413606		AT1G64790.1	ILA	ILITYHIA
orange1.1g000052m.g	0.995	-0.008	0.978682		AT2G26890.1	GRV2,KAM2	DNAJ heat shock N-terminal domain-containing protein
orange1.1g008732m.g	285.865	8.159	5.65817e-24	GO:0055114,GO:0020037,GO:0016705,GO:0005506	AT1G64940.1	CYP89A6	cytochrome P450, family 87, subfamily A, polypeptide 6
orange1.1g000054m.g	0.969	-0.046	0.883901	GO:0005515	AT2G46560.1		transducin family protein / WD-40 repeat family protein
orange1.1g000057m.g	1.101	0.139	0.534418		AT4G27010.1
orange1.1g000058m.g	0.992	-0.011	0.962769	GO:0016021,GO:0008381	AT2G48060.1
orange1.1g000060m.g	1.055	0.077	0.818838		AT3G50370.1
orange1.1g000067m.g	1.09	0.124	0.66915	GO:0005515	AT4G15180.1	ATXR3,SDG2	SET domain protein 2
orange1.1g000068m.g	1.069	0.097	0.684811		AT2G25730.2
orange1.1g000072m.g	1.005	0.007	0.981851		AT1G02080.2		transcription regulators
orange1.1g000083m.g	1.363	0.446	0.482197
orange1.1g000086m.g	0.832	-0.266	0.265616	GO:0006633,GO:0005524,GO:0003989	AT1G36160.2	ACC1,AT-ACC1,EMB22,GK,PAS3	acetyl-CoA carboxylase 1
orange1.1g000090m.g	1.184	0.244	0.312169	GO:0016592,GO:0006357,GO:0001104	AT4G00450.1	CCT,CRP	RNA polymerase II transcription mediators
orange1.1g000099m.g	1.129	0.175	0.448053	GO:0016787,GO:0005524,GO:0003677,GO:0006355,GO:0005634	AT2G46020.2	ATBRM,BRM,CHA2,CHR2	transcription regulatory protein SNF2, putative
orange1.1g000103m.g	1.217	0.283	0.101101		AT3G55160.1
orange1.1g000104m.g	1.049	0.069	0.828721		AT3G05680.1	EMB2016	embryo defective 2016
orange1.1g000107m.g	0.901	-0.151	0.502544	GO:0005524,GO:0003676,GO:0006260,GO:0003887,GO:0003677	AT4G32700.2	TEB	helicases;ATP-dependent helicases;nucleic acid binding;ATP binding;DNA-directed DNA polymerases;DNA binding
orange1.1g000108m.g	0.997	-0.005	0.985526		AT2G25660.1	emb2410	embryo defective 2410
orange1.1g000110m.g	1.031	0.044	0.871235	GO:0008233,GO:0006508,GO:0005634	AT4G22970.1	AESP,ESP,RSW4	homolog of separase
orange1.1g000112m.g	1.043	0.061	0.788458	GO:0006508,GO:0005622,GO:0004198	AT1G55350.3	ATDEK1,DEK1,EMB1275,EMB80	calpain-type cysteine protease family
orange1.1g000113m.g	NA	NA	NA	GO:0008017,GO:0007018,GO:0005524,GO:0003777,GO:0005871	AT3G17360.1	POK1	phragmoplast orienting kinesin 1
orange1.1g000114m.g	1.071	0.099	0.626176	GO:0005524,GO:0003676,GO:0031204,GO:0008565	AT1G20960.1	emb1507	U5 small nuclear ribonucleoprotein helicase, putative
orange1.1g000115m.g	1.185	0.245	0.219255		AT4G17330.1	ATG2484-1,G2484-1	G2484-1 protein
orange1.1g000120m.g	1.105	0.144	0.487733		AT5G15680.1		ARM repeat superfamily protein
orange1.1g034697m.g	260.856	8.027	9.29941e-23		AT1G75250.1	ATRL6,RL6,RSM3	RAD-like 6
orange1.1g000127m.g	0.927	-0.11	0.532817	GO:0005515	AT3G01460.1	ATMBD9,MBD9	methyl-CPG-binding domain 9
orange1.1g016580m.g	250.587	7.969	8.43668e-23	GO:0016021,GO:0016020,GO:0022857	AT4G08300.1		nodulin MtN21 /EamA-like transporter family protein
orange1.1g000133m.g	0.963	-0.055	0.771184	GO:0005515	AT2G22125.1	CSI1	binding
orange1.1g000134m.g	1.045	0.064	0.770789	GO:0005515,GO:0004674,GO:0016773	AT5G40820.1	ATATR,ATR,ATRAD3	Ataxia telangiectasia-mutated and RAD3-related
orange1.1g000138m.g	1.256	0.329	0.0694967	GO:0016787,GO:0005524,GO:0003677	AT3G12810.1	chr13,PIE1,SRCAP	SNF2 domain-containing protein / helicase domain-containing protein
orange1.1g000141m.g	1.066	0.093	0.776711	GO:0008270	AT5G02310.1	PRT6	proteolysis 6
orange1.1g000146m.g	0.952	-0.072	0.765357		AT2G35630.1	GEM1,MOR1	ARM repeat superfamily protein
orange1.1g000147m.g	0.927	-0.109	0.776434		AT3G24870.1		Helicase/SANT-associated, DNA binding protein
orange1.1g000157m.g	0.983	-0.025	0.923561	GO:0016773,GO:0048015,GO:0046854	AT1G49340.1	ATPI4K ALPHA	Phosphatidylinositol 3- and 4-kinase family protein
orange1.1g043982m.g	190.945	7.577	5.27676e-14
orange1.1g000162m.g	NA	NA	NA	GO:0016787,GO:0005524	AT1G65810.1		P-loop containing nucleoside triphosphate hydrolases superfamily protein
orange1.1g000163m.g	1.108	0.148	0.544413	GO:0016592,GO:0006357,GO:0001104	AT1G55325.2	GCT	RNA polymerase II transcription mediators
orange1.1g023538m.g	183.405	7.519	3.77445e-17	GO:0016021	AT3G12090.1	TET6	tetraspanin6
orange1.1g000170m.g	1.17	0.227	0.208022	GO:0016192,GO:0006886	AT4G00800.1		transducin family protein / WD-40 repeat family protein
orange1.1g045191m.g	179.094	7.485	6.08352e-17	GO:0006355,GO:0005634,GO:0003700	AT4G09960.3	AGL11,STK	K-box region and MADS-box transcription factor family protein
orange1.1g000172m.g	1.185	0.245	0.174032	GO:0005515,GO:0016773	AT3G48190.1	ATATM,ATM	ataxia-telangiectasia mutated
orange1.1g000173m.g	1.257	0.33	0.0534665	GO:0006397,GO:0005634,GO:0003676	AT3G11964.1		RNA binding;RNA binding
orange1.1g000174m.g	1.158	0.211	0.326797	GO:0005524,GO:0003676,GO:0016891,GO:0005515,GO:0006396,GO:0004525,GO:0003723	AT1G01040.2	ASU1,ATDCL1,CAF,DCL1,EMB60,EMB76,SIN1,SUS1	dicer-like 1
orange1.1g024210m.g	163.672	7.355	2.24143e-15	GO:0003968	AT1G14790.1	ATRDRP1,RDR1	RNA-dependent RNA polymerase 1
orange1.1g000179m.g	1.176	0.234	0.26199	GO:0016020,GO:0006075,GO:0003843,GO:0000148	AT3G07160.1	ATGSL10,CALS9,gsl10	glucan synthase-like 10
orange1.1g000180m.g	1.009	0.014	0.949849	GO:0016020,GO:0006075,GO:0003843,GO:0000148	AT2G36850.1	ATGSL08,ATGSL8,CHOR,GSL08,GSL8	glucan synthase-like 8
orange1.1g003882m.g	144.156	7.171	5.58906e-40	GO:0005515	AT5G06850.1		C2 calcium/lipid-binding plant phosphoribosyltransferase family protein
orange1.1g000193m.g	1.211	0.277	0.0828876	GO:0005643	AT5G51200.1		Protein of unknown function (DUF3414)
orange1.1g000194m.g	1.011	0.016	0.976553	GO:0005515	AT1G50030.1	TOR	target of rapamycin
orange1.1g000195m.g	1.239	0.309	0.15987		AT1G24706.1	AtTHO2,THO2	THO2
orange1.1g003354m.g	138.971	7.119	1.83761e-15	GO:0043531	AT5G56220.1		P-loop containing nucleoside triphosphate hydrolases superfamily protein
orange1.1g000202m.g	1.089	0.123	0.493548	GO:0007165,GO:0005515,GO:0043531	AT5G17680.1		disease resistance protein (TIR-NBS-LRR class), putative
orange1.1g000205m.g	1.086	0.119	0.544784		AT3G27670.1	RST1	ARM repeat superfamily protein
orange1.1g048476m.g	116.637	6.866	2.27375e-12		AT3G13980.1
orange1.1g000208m.g	1.009	0.013	0.95333	GO:0008173,GO:0006396,GO:0003723	AT4G17610.1		tRNA/rRNA methyltransferase (SpoU) family protein
orange1.1g000209m.g	NA	NA	NA		AT1G76740.1
orange1.1g000210m.g	1.069	0.096	0.709104	GO:0005680	AT5G05560.1	EMB2771	E3 ubiquitin ligase, putative
orange1.1g000212m.g	1.049	0.069	0.72949	GO:0003677,GO:0005515,GO:0055114,GO:0016706	AT1G63490.1		transcription factor jumonji (jmjC) domain-containing protein
orange1.1g000217m.g	1.222	0.29	0.0676439		AT1G03080.1		kinase interacting (KIP1-like) family protein
orange1.1g000221m.g	1.067	0.094	0.627758		AT1G24460.1
orange1.1g041231m.g	113.324	6.824	2.51598e-12	GO:0055114,GO:0020037,GO:0006979,GO:0004601	AT1G44970.1		Peroxidase superfamily protein
orange1.1g000224m.g	1.005	0.007	0.982366	GO:0016887,GO:0005524,GO:0016021,GO:0006810,GO:0005215	AT2G41700.1	ABCA1,AtABCA1	ATP-binding cassette A1
orange1.1g025439m.g	107.822	6.753	1.13609e-11		AT5G01150.1		Protein of unknown function (DUF674)
orange1.1g000229m.g	1.289	0.366	0.072605		AT1G55540.2	emb1011	Nuclear pore complex protein
orange1.1g010828m.g	107.687	6.751	7.40382e-12		AT5G25260.1		SPFH/Band 7/PHB domain-containing membrane-associated protein family
orange1.1g000231m.g	1.046	0.065	0.739291		AT4G38760.1		Protein of unknown function (DUF3414)
orange1.1g000232m.g	0.909	-0.138	0.453667	GO:0032012,GO:0005086	AT4G38200.1		SEC7-like guanine nucleotide exchange family protein
orange1.1g000234m.g	1.149	0.201	0.375715		AT4G32620.1		Enhancer of polycomb-like transcription factor protein
orange1.1g000235m.g	1.199	0.262	0.360006	GO:0006366,GO:0005665,GO:0003677,GO:0006351,GO:0003899	AT4G35800.1	NRPB1,RNA_POL_II_LS,RNA_POL_II_LSRNA_POL_II_LS,RPB1	RNA polymerase II large subunit
orange1.1g000237m.g	0.889	-0.17	0.602719	GO:0005515,GO:0005524	AT3G54280.1	ATBTAF1,BTAF1,CHA16,CHR16,RGD3	DNA binding;ATP binding;nucleic acid binding;binding;helicases;ATP binding;DNA binding;helicases
orange1.1g000240m.g	1.064	0.09	0.613771		AT5G40480.1	EMB3012	embryo defective 3012
orange1.1g000241m.g	0.859	-0.219	0.275676	GO:0016787,GO:0005524,GO:0003677	AT2G13370.1	CHR5	chromatin remodeling 5
orange1.1g000247m.g	0.962	-0.056	0.874887		AT5G04290.1	KTF1,SPT5L	kow domain-containing transcription factor 1
orange1.1g000248m.g	0.886	-0.175	0.705359		AT1G16800.1		P-loop containing nucleoside triphosphate hydrolases superfamily protein
orange1.1g000251m.g	1.027	0.038	0.88647	GO:0005515	AT5G49430.1		WD40/YVTN repeat-like-containing domain;Bromodomain
orange1.1g000254m.g	1.138	0.186	0.364629	GO:0032012,GO:0005086	AT3G60860.1		SEC7-like guanine nucleotide exchange family protein
orange1.1g000257m.g	1.026	0.037	0.872379	GO:0032012,GO:0005086	AT3G43300.1	ATMIN7,BEN1	HOPM interactor 7
orange1.1g043134m.g	104.216	6.703	1.26837e-11		AT1G80730.1	ATZFP1,ZFP1	zinc-finger protein 1
orange1.1g000259m.g	1.176	0.234	0.179884	GO:0016020,GO:0006075,GO:0003843,GO:0000148	AT4G03550.1	ATGSL05,ATGSL5,GSL05,GSL5,PMR4	glucan synthase-like 5
orange1.1g000262m.g	1.103	0.142	0.555179	GO:0008270,GO:0005515,GO:0006355,GO:0005634,GO:0004402,GO:0003712,GO:0016573	AT1G16710.2	HAC12	histone acetyltransferase of the CBP family 12
orange1.1g000266m.g	1.269	0.344	0.0788191	GO:0055114,GO:0016491,GO:0008152,GO:0015930,GO:0006807,GO:0016638,GO:0006537	AT5G53460.2	GLT1	NADH-dependent glutamate synthase 1
orange1.1g000269m.g	1.173	0.23	0.270105	GO:0005515	AT5G42950.1		GYF domain-containing protein
orange1.1g000271m.g	1.133	0.18	0.275392	GO:0016592,GO:0006357,GO:0001104	AT3G04740.1	ATMED14,MED14,SWP	RNA polymerase II transcription mediators
orange1.1g039496m.g	102.675	6.682	3.86987e-24		AT3G48770.1		DNA binding;ATP binding
orange1.1g000278m.g	0.869	-0.202	0.516464	GO:0046872,GO:0005524,GO:0046488,GO:0016307	AT3G14270.1	FAB1B	phosphatidylinositol-4-phosphate 5-kinase family protein
orange1.1g000279m.g	1.119	0.163	0.348637	GO:0006355,GO:0006351,GO:0003677	AT1G28420.1	HB-1	homeobox-1
orange1.1g000280m.g	0.871	-0.2	0.235724	GO:0005524	AT4G26090.1	RPS2	NB-ARC domain-containing disease resistance protein
orange1.1g000286m.g	1.142	0.192	0.440237	GO:0004842	AT4G38600.1	KAK,UPL3	HEAT repeat ;HECT-domain (ubiquitin-transferase)
orange1.1g000290m.g	1.099	0.136	0.53823	GO:0005515	AT5G22760.1		PHD finger family protein
orange1.1g000291m.g	0.882	-0.182	0.379991	GO:0006351,GO:0003899,GO:0003677	AT2G40030.1	ATNRPD1B,DMS5,DRD3,NRPD1B,NRPE1	nuclear RNA polymerase D1B
orange1.1g000296m.g	1.011	0.016	0.966572	GO:0008270	AT3G62900.1		CW-type Zinc Finger
orange1.1g019574m.g	101.264	6.662	2.82217e-29		AT4G29100.1		basic helix-loop-helix (bHLH) DNA-binding superfamily protein
orange1.1g000301m.g	1.231	0.3	0.0638804	GO:0005515	AT2G25320.1		TRAF-like family protein
orange1.1g000304m.g	1.303	0.381	0.125304		AT3G52250.1		Duplicated homeodomain-like superfamily protein
orange1.1g000306m.g	1.016	0.022	0.925084	GO:0036459,GO:0016579	AT3G47890.1		Ubiquitin carboxyl-terminal hydrolase-related protein
orange1.1g000307m.g	1.032	0.045	0.857659		AT2G39580.1
orange1.1g000310m.g	0.98	-0.029	0.872245		AT5G47690.3		binding
orange1.1g000316m.g	0.975	-0.036	0.871221	GO:0005515,GO:0006468,GO:0005524,GO:0004672	AT5G18525.1		protein serine/threonine kinases;protein tyrosine kinases;ATP binding;protein kinases
orange1.1g000329m.g	1.054	0.076	0.718351	GO:0015031	AT5G27970.1		ARM repeat superfamily protein
orange1.1g000334m.g	0.981	-0.027	0.892873	GO:0016757,GO:0006486,GO:0003980	AT1G71220.1	EBS1,PSL2,UGGT	UDP-glucose:glycoprotein glucosyltransferases;transferases, transferring hexosyl groups;transferases, transferring glycosyl groups
orange1.1g000335m.g	1.198	0.26	0.236834	GO:0003682,GO:0006351,GO:0005634,GO:0003677	AT3G48050.1		BAH domain ;TFIIS helical bundle-like domain
orange1.1g000338m.g	0.894	-0.162	0.545481		AT1G23230.2
orange1.1g000340m.g	1.201	0.264	0.303953		AT4G24680.1	MOS1	modifier of snc1
orange1.1g000343m.g	1.247	0.319	0.193909	GO:0006468,GO:0005524,GO:0004672	AT5G13530.1	KEG	protein kinases;ubiquitin-protein ligases
orange1.1g000346m.g	1.113	0.154	0.505497	GO:0030126,GO:0016192,GO:0006886,GO:0005515,GO:0005198	AT3G50590.1		Transducin/WD40 repeat-like superfamily protein
orange1.1g000350m.g	0.775	-0.368	0.0808766		AT3G22380.1	TIC	time for coffee
orange1.1g000351m.g	0.828	-0.272	0.18284	GO:0016887,GO:0005524,GO:0055085,GO:0042626,GO:0016021,GO:0006810	AT2G34660.2	ATMRP2,EST4,MRP2	multidrug resistance-associated protein 2
orange1.1g000354m.g	1.225	0.292	0.150815	GO:0005515	AT4G27220.1		NB-ARC domain-containing disease resistance protein
orange1.1g000364m.g	1.124	0.169	0.32396		AT1G17450.2		B-block binding subunit of TFIIIC
orange1.1g039819m.g	96.834	6.597	1.05025e-09	GO:0006468,GO:0005524,GO:0004672	AT2G23950.1		Leucine-rich repeat protein kinase family protein
orange1.1g000370m.g	1.029	0.042	0.850667	GO:0005515	AT4G14920.1		Acyl-CoA N-acyltransferase with RING/FYVE/PHD-type zinc finger protein
orange1.1g048159m.g	90.5	6.5	6.91419e-10	GO:0006355,GO:0003677	AT2G27990.1	BLH8,PNF	BEL1-like homeodomain 8
orange1.1g000379m.g	1.175	0.232	0.266369	GO:0005515,GO:0016787,GO:0005524,GO:0003677,GO:0016891,GO:0006396,GO:0004525,GO:0003723	AT3G43920.2	ATDCL3,DCL3	dicer-like 3
orange1.1g000380m.g	1.146	0.196	0.138536	GO:0005515,GO:0005524,GO:0003676,GO:0016891,GO:0006396,GO:0004525,GO:0003723	AT5G20320.1	ATDCL4,DCL4	dicer-like 4
orange1.1g042254m.g	85.484	6.418	1.80131e-48		AT2G24762.1	AtGDU4,GDU4	glutamine dumper 4
orange1.1g000387m.g	0.901	-0.15	0.643787	GO:0016779	AT4G00060.1	MEE44	Nucleotidyltransferase family protein
orange1.1g000388m.g	0.983	-0.025	0.912735		AT3G02890.1		RING/FYVE/PHD zinc finger superfamily protein
orange1.1g000392m.g	1.117	0.16	0.487733		AT5G04240.1	ELF6	Zinc finger (C2H2 type) family protein / transcription factor jumonji (jmj) family protein
orange1.1g000395m.g	1.136	0.184	0.27626		AT2G34780.1	EMB1611,MEE22	maternal effect embryo arrest 22
orange1.1g045296m.g	79.651	6.316	2.46394e-26	GO:0005515	AT4G10790.1		UBX domain-containing protein
orange1.1g000406m.g	0.658	-0.603	0.186288	GO:0016887,GO:0005524,GO:0055085,GO:0042626,GO:0016021,GO:0006810	AT3G28860.1	ABCB19,ATABCB19,ATMDR1,ATMDR11,ATPGP19,MDR1,MDR11,PGP19	ATP binding cassette subfamily B19
orange1.1g000407m.g	1.036	0.051	0.843294	GO:0003682	AT5G49160.1	DDM2,DMT01,DMT1,MET1,MET2,METI	methyltransferase 1
orange1.1g000410m.g	1.222	0.289	0.0871452	GO:0005515,GO:0006468,GO:0005524,GO:0004672	AT4G29380.1		protein kinase family protein / WD-40 repeat family protein
orange1.1g000412m.g	1.119	0.162	0.449312		AT3G60240.2	CUM2,EIF4G	eukaryotic translation initiation factor 4G
orange1.1g000414m.g	0.878	-0.187	0.408327		AT5G04560.1	DME	HhH-GPD base excision DNA repair family protein
orange1.1g000416m.g	0.996	-0.006	0.981106	GO:0008168,GO:0034968,GO:0018024,GO:0008270,GO:0005634,GO:0005515	AT2G23740.2		nucleic acid binding;sequence-specific DNA binding transcription factors;zinc ion binding
orange1.1g000420m.g	1.096	0.132	0.499446	GO:0016459,GO:0005524,GO:0003774,GO:0005515	AT5G20490.1	ATXIK,XI-17,XIK	Myosin family protein with Dil domain
orange1.1g000421m.g	0.868	-0.204	0.270946	GO:0016459,GO:0005524,GO:0003774,GO:0005515	AT5G20490.1	ATXIK,XI-17,XIK	Myosin family protein with Dil domain
orange1.1g008877m.g	77.641	6.279	1.02612e-46	GO:0015743	AT3G18440.1	ALMT9,AtALMT9	aluminum-activated malate transporter 9
orange1.1g043136m.g	75.037	6.23	1.48523e-07	GO:0005515,GO:0006468,GO:0005524,GO:0004672	AT5G61480.1	PXY	Leucine-rich repeat protein kinase family protein
orange1.1g000428m.g	1.186	0.246	0.204694	GO:0030132,GO:0030130,GO:0016192,GO:0006886,GO:0005198	AT3G11130.1		Clathrin, heavy chain
orange1.1g000430m.g	0.985	-0.022	0.903621	GO:0008408,GO:0006260,GO:0003887,GO:0001882,GO:0003677,GO:0000166	AT5G67100.1	ICU2	DNA-directed DNA polymerases
orange1.1g009192m.g	68.241	6.093	1.25627e-07	GO:0055085,GO:0016020,GO:0015297,GO:0015238,GO:0006855	AT4G22790.1		MATE efflux family protein
orange1.1g025837m.g	66.612	6.058	6.88928e-30		AT4G17030.1	AT-EXPR,ATEXLB1,ATEXPR1,ATHEXP BETA 3.1,EXLB1,EXPR	expansin-like B1
orange1.1g000436m.g	0.889	-0.169	0.789185	GO:0008270	AT1G77300.2	ASHH2,CCR1,EFS,SDG8	histone methyltransferases(H3-K4 specific);histone methyltransferases(H3-K36 specific)
orange1.1g000438m.g	1.113	0.155	0.328616	GO:0016887,GO:0005524,GO:0055085,GO:0042626,GO:0016021,GO:0006810	AT2G47800.1	ATMRP4,EST3,MRP4	multidrug resistance-associated protein 4
orange1.1g000442m.g	1.109	0.149	0.578324	GO:0016459,GO:0005524,GO:0003774,GO:0005515	AT1G04160.1	ATXIB,XI-8,XI-B,XIB	myosin XI B
orange1.1g000450m.g	1.195	0.257	0.160693		AT4G11270.1		Transducin/WD40 repeat-like superfamily protein
orange1.1g000452m.g	0.808	-0.307	0.160824	GO:0055085,GO:0042626,GO:0016021,GO:0006810,GO:0005524,GO:0016887	AT3G13080.1	ATMRP3,MRP3	multidrug resistance-associated protein 3
orange1.1g000456m.g	1.003	0.005	0.981401	GO:0004518,GO:0006281,GO:0006289,GO:0005634,GO:0004519,GO:0003697	AT3G28030.1	UVH3,UVR1	5\'-3\' exonuclease family protein
orange1.1g000459m.g	NA	NA	NA	GO:0006265,GO:0005524,GO:0003918,GO:0003677	AT3G23890.2	ATTOPII,TOPII	topoisomerase II
orange1.1g000461m.g	1.141	0.19	0.266149	GO:0055114,GO:0016491,GO:0008152,GO:0015930,GO:0006807,GO:0016638,GO:0006537	AT5G04140.1	FD-GOGAT,GLS1,GLU1,GLUS	glutamate synthase 1
orange1.1g000462m.g	1.068	0.096	0.670799	GO:0005515	AT5G12400.1		DNA binding;zinc ion binding;DNA binding
orange1.1g000464m.g	1.018	0.025	0.912492	GO:0016787,GO:0005524,GO:0003677	AT1G08600.4	ATRX,CHR20	P-loop containing nucleoside triphosphate hydrolases superfamily protein
orange1.1g000467m.g	0.979	-0.031	0.904137	GO:0016459,GO:0005524,GO:0003774,GO:0005515	AT4G28710.1	ATXIH,XIH	Myosin family protein with Dil domain
orange1.1g044130m.g	64.963	6.022	8.54758e-20		AT2G47750.1	GH3.9	putative indole-3-acetic acid-amido synthetase GH3.9
orange1.1g034641m.g	64.679	6.015	1.11501e-18		AT4G09890.1		Protein of unknown function (DUF3511)
orange1.1g015299m.g	59.145	5.886	8.31873e-73	GO:0016021,GO:0016020,GO:0022857	AT5G07050.1		nodulin MtN21 /EamA-like transporter family protein
orange1.1g048191m.g	58.692	5.875	7.3796e-07		AT4G27330.1	NZZ,SPL	sporocyteless (SPL)
orange1.1g000482m.g	0.967	-0.049	0.809941	GO:0005515,GO:0016787,GO:0005524,GO:0003677	AT2G25170.1	CHD3,CHR6,GYM,PKL,SSL2	chromatin remodeling factor CHD3 (PICKLE)
orange1.1g000487m.g	0.99	-0.015	0.932225		AT1G35660.1
orange1.1g000495m.g	1.037	0.052	0.788774		AT5G11700.2
orange1.1g000497m.g	0.903	-0.148	0.388543	GO:0016887,GO:0005524,GO:0055085,GO:0042626,GO:0016021,GO:0006810	AT2G07680.1	ATMRP11,MRP11	multidrug resistance-associated protein 11
orange1.1g001922m.g	52.761	5.721	4.787e-29	GO:0005515,GO:0006468,GO:0004672	AT5G65700.1	BAM1	Leucine-rich receptor-like protein kinase family protein
orange1.1g000506m.g	0.941	-0.087	0.689872	GO:0016887,GO:0005524,GO:0016020	AT2G36380.1	ATPDR6,PDR6	pleiotropic drug resistance 6
orange1.1g000507m.g	0.905	-0.144	0.412237		AT5G11700.2
orange1.1g000509m.g	1.269	0.344	0.058058	GO:0005681,GO:0000398	AT2G38770.1	EMB2765	P-loop containing nucleoside triphosphate hydrolases superfamily protein
orange1.1g013767m.g	52.019	5.701	3.01863e-15	GO:0035556,GO:0007165,GO:0006629,GO:0004435	AT3G08510.2	ATPLC2,PLC2	phospholipase C 2
orange1.1g000513m.g	1.061	0.085	0.640967	GO:0032012,GO:0005086	AT1G13980.2	EMB30,GN,VAN7	sec7 domain-containing protein
orange1.1g000515m.g	1.159	0.213	0.193126		AT3G06290.1		SAC3/GANP/Nin1/mts3/eIF-3 p25 family
orange1.1g036687m.g	51.799	5.695	1.99074e-42	GO:0016747	AT1G27620.1		HXXXD-type acyl-transferase family protein
orange1.1g040583m.g	50.78	5.666	2.29162e-17		AT3G58850.1	HLH2,PAR2	phy rapidly regulated 2
orange1.1g030698m.g	49.906	5.641	4.77299e-06		AT1G63310.1
orange1.1g000525m.g	1.126	0.171	0.439768	GO:0006351,GO:0003899,GO:0003677	AT1G63020.1	NRPD1,NRPD1A,POL IVA,SDE4,SMD2	nuclear RNA polymerase D1A
orange1.1g029917m.g	49.253	5.622	4.27902e-58		AT1G78815.1	LSH7	Protein of unknown function (DUF640)
orange1.1g025233m.g	48.933	5.613	1.37155e-05	GO:0005544,GO:0005509	AT5G12380.1	ANNAT8	annexin 8
orange1.1g000533m.g	0.96	-0.058	0.769473	GO:0006468,GO:0005524,GO:0004672	AT3G13530.1	MAP3KE1,MAPKKK7	mitogen-activated protein kinase kinase kinase 7
orange1.1g000537m.g	0.823	-0.282	0.0912195	GO:0046872,GO:0005524	AT1G61140.3	EDA16	SNF2 domain-containing protein / helicase domain-containing protein / zinc finger protein-related
orange1.1g000538m.g	1.158	0.212	0.198525	GO:0016020,GO:0006810,GO:0005215	AT5G03280.1	ATEIN2,CKR1,EIN2,ERA3,ORE2,ORE3,PIR2	NRAMP metal ion transporter family protein
orange1.1g020268m.g	46.378	5.535	1.45994e-75		AT5G06570.1		alpha/beta-Hydrolases superfamily protein
orange1.1g046986m.g	46.258	5.532	2.47757e-15		AT5G01130.1		Protein of unknown function (DUF674)
orange1.1g000545m.g	0.948	-0.077	0.713137	GO:0005634,GO:0003676	AT5G51660.1	ATCPSF160,CPSF160	cleavage and polyadenylation specificity factor 160
orange1.1g000546m.g	1.038	0.054	0.789861	GO:0017056,GO:0006913,GO:0005643	AT1G14850.1	NUP155	nucleoporin 155
orange1.1g005126m.g	45.963	5.522	5.86956e-27	GO:0055114,GO:0016491	AT5G50160.1	ATFRO8,FRO8	ferric reduction oxidase 8
orange1.1g000558m.g	1.129	0.175	0.287949	GO:0006355	AT5G15020.2	SNL2	SIN3-like 2
orange1.1g034075m.g	44.564	5.478	1.40796e-10	GO:0045454,GO:0015035,GO:0009055	AT5G18600.1		Thioredoxin superfamily protein
orange1.1g011738m.g	43.145	5.431	2.09619e-141	GO:0006508,GO:0004185	AT1G11080.2	scpl31	serine carboxypeptidase-like 31
orange1.1g002071m.g	42.156	5.398	5.48728e-25	GO:0043531	AT3G14470.1		NB-ARC domain-containing disease resistance protein
orange1.1g018804m.g	41.857	5.387	1.63592e-77	GO:0016021,GO:0016020,GO:0022857	AT2G39510.1		nodulin MtN21 /EamA-like transporter family protein
orange1.1g000570m.g	1.041	0.059	0.784574	GO:0005525	AT1G76810.1		eukaryotic translation initiation factor 2 (eIF-2) family protein
orange1.1g000572m.g	1.097	0.134	0.459393		AT1G74260.1	PUR4	purine biosynthesis 4
orange1.1g000576m.g	0.636	-0.654	0.458073	GO:0016887,GO:0005524,GO:0016020	AT1G15520.1	ABCG40,ATABCG40,ATPDR12,PDR12	pleiotropic drug resistance 12
orange1.1g000582m.g	1.184	0.244	0.230342		AT5G55390.2	EDM2	ENHANCED DOWNY MILDEW 2
orange1.1g000585m.g	1.121	0.165	0.413742	GO:0016020,GO:0006075,GO:0003843,GO:0000148	AT1G05570.1	ATGSL06,ATGSL6,CALS1,GSL06,GSL6	callose synthase 1
orange1.1g000586m.g	0.997	-0.004	0.984747	GO:0006298,GO:0005524,GO:0030983,GO:0032300,GO:0007131	AT4G35520.1	ATMLH3,MLH3	MUTL protein homolog 3
orange1.1g000588m.g	0.905	-0.144	0.726771
orange1.1g000589m.g	1.173	0.231	0.171397		AT3G52140.1		tetratricopeptide repeat (TPR)-containing protein
orange1.1g044415m.g	40.992	5.357	8.24255e-41	GO:0006412,GO:0005840,GO:0005622,GO:0003735	AT1G73850.1		Protein of unknown function (DUF1666)
orange1.1g000597m.g	1.201	0.264	0.235884
orange1.1g000602m.g	1.214	0.28	0.116562	GO:0005515	AT4G01860.2		Transducin family protein / WD-40 repeat family protein
orange1.1g000604m.g	1.19	0.251	0.15392	GO:0005524,GO:0046488,GO:0016307	AT1G71010.1	FAB1C	FORMS APLOID AND BINUCLEATE CELLS 1C
orange1.1g020288m.g	40.56	5.342	7.54873e-29	GO:0006355,GO:0003677	AT1G07640.3	OBP2	Dof-type zinc finger DNA-binding family protein
orange1.1g032286m.g	40.152	5.327	2.05533e-21		AT3G09110.1		Protein of unknown function (DUF674)
orange1.1g000616m.g	1.267	0.342	0.120956		AT2G48160.1		Tudor/PWWP/MBT domain-containing protein
orange1.1g000621m.g	1.093	0.128	0.578856	GO:0004386	AT4G01020.1		helicase domain-containing protein / IBR domain-containing protein / zinc finger protein-related
orange1.1g015047m.g	38.094	5.252	1.0331e-38	GO:0006629	AT2G26560.1	PLA IIA,PLA2A,PLP2	phospholipase A 2A
orange1.1g000624m.g	1.137	0.185	0.411072		AT2G25050.1		Actin-binding FH2 (Formin Homology) protein
orange1.1g000629m.g	0.829	-0.271	0.0707014	GO:0051536,GO:0009055,GO:0055114,GO:0046872,GO:0016491	AT5G20960.1	AAO1,AO1,AOalpha,AT-AO1,ATAO,AtAO1	aldehyde oxidase 1
orange1.1g000630m.g	1.194	0.256	0.134861	GO:0007165,GO:0005515,GO:0043531	AT1G27170.1		transmembrane receptors;ATP binding
orange1.1g000632m.g	0.95	-0.073	0.798852	GO:0006351,GO:0005634,GO:0003677	AT3G48050.1		BAH domain ;TFIIS helical bundle-like domain
orange1.1g000634m.g	NA	NA	NA	GO:0032012,GO:0005086	AT5G19610.1	GNL2	GNOM-like 2
orange1.1g000635m.g	NA	NA	NA	GO:0005524	AT4G27190.1		NB-ARC domain-containing disease resistance protein
orange1.1g000642m.g	1.178	0.237	0.229374	GO:0016787,GO:0005524,GO:0003677,GO:0016817	AT3G57300.1	ATINO80,INO80	INO80 ortholog
orange1.1g036815m.g	37.381	5.224	2.0286e-32	GO:0005515,GO:0006468,GO:0005524,GO:0004672	AT2G01950.1	BRL2,VH1	BRI1-like 2
orange1.1g000645m.g	1.118	0.161	0.369286	GO:0006508,GO:0004252	AT4G20850.1	TPP2	tripeptidyl peptidase ii
orange1.1g000647m.g	1.09	0.124	0.538721	GO:0016887,GO:0005524,GO:0055085,GO:0042626,GO:0016021,GO:0006810	AT4G39850.1	ACN2,AtABCD1,CTS,PED3,PXA1	peroxisomal ABC transporter 1
orange1.1g041852m.g	37.177	5.216	1.775e-55		AT3G50610.1
orange1.1g000655m.g	0.964	-0.053	0.774358		AT2G36810.1		ARM repeat superfamily protein
orange1.1g012213m.g	36.982	5.209	1.66384e-11	GO:0006468,GO:0005524,GO:0004672	AT4G20270.1	BAM3	Leucine-rich receptor-like protein kinase family protein
orange1.1g016470m.g	36.065	5.173	6.97347e-17		AT3G18670.1		Ankyrin repeat family protein
orange1.1g000660m.g	1.4	0.486	0.0989789	GO:0043531	AT3G14470.1		NB-ARC domain-containing disease resistance protein
orange1.1g000662m.g	0.887	-0.174	0.221227	GO:0005516	AT5G04020.1		calmodulin binding
orange1.1g019624m.g	35.983	5.169	4.14082e-21		AT5G16080.1	AtCXE17,CXE17	carboxyesterase 17
orange1.1g000669m.g	0.819	-0.288	0.107128	GO:0055114,GO:0046872,GO:0016491	AT5G20960.1	AAO1,AO1,AOalpha,AT-AO1,ATAO,AtAO1	aldehyde oxidase 1
orange1.1g000675m.g	1.222	0.29	0.11677	GO:0031011	AT3G45830.1
orange1.1g000681m.g	1.013	0.019	0.936665	GO:0031931,GO:0031929	AT3G08850.1	ATRAPTOR1B,RAPTOR1,RAPTOR1B	HEAT repeat ;WD domain, G-beta repeat protein protein
orange1.1g000685m.g	1.162	0.217	0.290407		AT5G24710.1		Transducin/WD40 repeat-like superfamily protein
orange1.1g000686m.g	1.039	0.055	0.90207		AT3G47890.1		Ubiquitin carboxyl-terminal hydrolase-related protein
orange1.1g028803m.g	35.558	5.152	0.000121447	GO:0006355,GO:0003677	AT4G28530.1	anac074,NAC074	NAC domain containing protein 74
orange1.1g000692m.g	0.973	-0.039	0.911732	GO:0043531	AT3G14470.1		NB-ARC domain-containing disease resistance protein
orange1.1g000694m.g	1.258	0.331	0.0992421	GO:0005515	AT3G06880.2		Transducin/WD40 repeat-like superfamily protein
orange1.1g000698m.g	1.016	0.023	0.908994	GO:0043142,GO:0033567,GO:0017108	AT1G08840.1	emb2411	DNA replication helicase, putative
orange1.1g011048m.g	34.106	5.092	2.00238e-39		AT2G03500.1		Homeodomain-like superfamily protein
orange1.1g000701m.g	1.029	0.041	0.891714		AT4G27220.1		NB-ARC domain-containing disease resistance protein
orange1.1g009393m.g	33.475	5.065	6.60684e-45	GO:0055085,GO:0016020,GO:0006810,GO:0005215	AT5G62890.3		Xanthine/uracil permease family protein
orange1.1g000703m.g	0.926	-0.111	0.545276		AT3G33530.1		Transducin family protein / WD-40 repeat family protein
orange1.1g009420m.g	33.454	5.064	9.0102e-32		AT1G75620.1		glyoxal oxidase-related protein
orange1.1g000706m.g	0.977	-0.034	0.952428	GO:0006468,GO:0005524,GO:0004672	AT1G50240.2	FU	Protein kinase family protein with ARM repeat domain
orange1.1g002010m.g	33.11	5.049	1.11352e-49	GO:0005515,GO:0006468,GO:0005524,GO:0004672	AT1G75820.1	ATCLV1,CLV1,FAS3,FLO5	Leucine-rich receptor-like protein kinase family protein
orange1.1g000713m.g	0.793	-0.335	0.241229	GO:0016887,GO:0005524,GO:0055085,GO:0042626,GO:0016021,GO:0006810	AT3G59140.1	ATMRP14,MRP14	multidrug resistance-associated protein 14
orange1.1g000715m.g	NA	NA	NA	GO:0006468,GO:0005524,GO:0004672	AT5G18700.1	EMB3013,RUK	Protein kinase family protein with ARM repeat domain
orange1.1g013552m.g	32.851	5.038	2.36969e-47		AT3G04030.3		Homeodomain-like superfamily protein
orange1.1g000719m.g	0.979	-0.03	0.891078		AT3G23590.1	MED33A,RFR1	REF4-related 1
orange1.1g040794m.g	32.582	5.026	4.0649e-09		AT3G57670.1	NTT,WIP2	C2H2-type zinc finger family protein
orange1.1g000725m.g	1.11	0.15	0.675048	GO:0005634	AT1G26330.1		DNA binding
orange1.1g003070m.g	32.361	5.016	7.45973e-23		AT5G57130.1		Clp amino terminal domain-containing protein
orange1.1g037271m.g	31.891	4.995	0.000589505		AT5G08350.1		GRAM domain-containing protein / ABA-responsive protein-related
orange1.1g027337m.g	31.143	4.961	4.0989e-22		AT1G07650.1		Leucine-rich repeat transmembrane protein kinase
orange1.1g000732m.g	1.111	0.152	0.515107	GO:0046961,GO:0046933,GO:0045261,GO:0015986	AT1G64570.1	DUO3	Homeodomain-like superfamily protein
orange1.1g000734m.g	1.178	0.237	0.283913		AT4G02110.1		transcription coactivators
orange1.1g000739m.g	0.952	-0.07	0.870639	GO:0005524	AT2G40770.1		zinc ion binding;DNA binding;helicases;ATP binding;nucleic acid binding
orange1.1g000741m.g	0.982	-0.027	0.894909		AT2G19390.1
orange1.1g000742m.g	1.502	0.587	0.0815229	GO:0005515	AT3G18730.1	BRU1,MGO3,TSK	tetratricopeptide repeat (TPR)-containing protein
orange1.1g000744m.g	NA	NA	NA	GO:0005515,GO:0016567,GO:0004842	AT3G06880.2		Transducin/WD40 repeat-like superfamily protein
orange1.1g000746m.g	1.174	0.232	0.609665	GO:0016887,GO:0005524,GO:0055085,GO:0042626,GO:0016021,GO:0006810	AT1G30410.1	ATMRP13,MRP13	multidrug resistance-associated protein 13
orange1.1g000748m.g	0.924	-0.113	0.654128	GO:0005515,GO:0008270,GO:0006355,GO:0005634,GO:0004402,GO:0003712,GO:0016573	AT1G79000.1	ATHAC1,ATHPCAT2,HAC1,PCAT2	histone acetyltransferase of the CBP family 1
orange1.1g000750m.g	1.135	0.182	0.138589	GO:0016887,GO:0005524,GO:0055085,GO:0042626,GO:0016021,GO:0006810	AT3G55320.1	PGP20	P-glycoprotein 20
orange1.1g000754m.g	0.886	-0.175	0.464709		AT3G22380.2	TIC	time for coffee
orange1.1g021187m.g	31.136	4.961	4.3194e-18	GO:0006355,GO:0003677	AT2G18060.1	ANAC037,VND1	vascular related NAC-domain protein 1
orange1.1g000758m.g	1.06	0.083	0.694103		AT5G58040.1	ATFIP1[V],ATFIPS5,FIP1[V],FIPS5	homolog of yeast FIP1 [V]
orange1.1g031511m.g	30.357	4.924	1.87092e-74
orange1.1g034811m.g	29.429	4.879	0.000768299		AT1G68238.1
orange1.1g025810m.g	29.236	4.87	9.99617e-17		AT4G17030.1	AT-EXPR,ATEXLB1,ATEXPR1,ATHEXP BETA 3.1,EXLB1,EXPR	expansin-like B1
orange1.1g000772m.g	0.812	-0.3	0.0720099		AT5G18410.2	ATSRA1,KLK,PIR,PIR121,PIRP,SRA1	transcription activators
orange1.1g044881m.g	29.089	4.862	7.61005e-107		AT4G10850.1		Nodulin MtN3 family protein
orange1.1g000778m.g	1.074	0.104	0.528463	GO:0030983,GO:0006298,GO:0005524	AT4G02070.1	ATMSH6,MSH6,MSH6-1	MUTS homolog 6
orange1.1g000779m.g	0.943	-0.085	0.627758		AT1G33410.2	ATNUP160,NUP160,SAR1	SUPPRESSOR OF AUXIN RESISTANCE1
orange1.1g043722m.g	29.039	4.86	1.90966e-35		AT3G20640.1		basic helix-loop-helix (bHLH) DNA-binding superfamily protein
orange1.1g000782m.g	1.026	0.037	0.940364	GO:0043531	AT3G14460.1		LRR and NB-ARC domains-containing disease resistance protein
orange1.1g036833m.g	29.006	4.858	1.80322e-22	GO:0008270,GO:0005515	AT3G03550.1		RING/U-box superfamily protein
orange1.1g048664m.g	28.542	4.835	2.22642e-18	GO:0055114,GO:0020037,GO:0006979,GO:0004601	AT1G05260.1	RCI3,RCI3A	Peroxidase superfamily protein
orange1.1g000790m.g	1.118	0.162	0.3677	GO:0005524,GO:0003676,GO:0004386	AT5G13010.1	EMB3011	RNA helicase family protein
orange1.1g000791m.g	0.889	-0.169	0.412192	GO:0005515	AT5G58610.1		PHD finger transcription factor, putative
orange1.1g000792m.g	1.063	0.088	0.799642	GO:0005515	AT1G32750.1	GTD1,HAC13,HAF01,HAF1,TAF1	HAC13 protein (HAC13)
orange1.1g000801m.g	1.019	0.026	0.876666	GO:0046872,GO:0005515	AT4G10930.1
orange1.1g000802m.g	NA	NA	NA	GO:0007165,GO:0005515,GO:0043531	AT5G17680.1		disease resistance protein (TIR-NBS-LRR class), putative
orange1.1g000803m.g	1.527	0.611	0.108316	GO:0043531	AT3G14460.1		LRR and NB-ARC domains-containing disease resistance protein
orange1.1g000806m.g	1.017	0.025	0.909571		AT3G58050.1
orange1.1g027640m.g	28.533	4.835	8.6749e-27		AT1G10380.1		Putative membrane lipoprotein
orange1.1g000809m.g	1.072	0.101	0.521952	GO:0034450,GO:0016567,GO:0006511,GO:0000151,GO:0005515	AT2G22010.1	RKP	related to KPC1
orange1.1g000812m.g	0.911	-0.135	0.622874	GO:0007076	AT4G15890.1		binding
orange1.1g000814m.g	0.881	-0.183	0.479499	GO:0016818,GO:0008026,GO:0006139,GO:0005524,GO:0003676,GO:0004003,GO:0003677	AT1G20720.1		RAD3-like DNA-binding helicase protein
orange1.1g000815m.g	1.009	0.012	0.95411		AT5G16280.1		Tetratricopeptide repeat (TPR)-like superfamily protein
orange1.1g047445m.g	28.467	4.831	4.80332e-46	GO:0016758,GO:0008152	AT5G26310.1	UGT72E3	UDP-Glycosyltransferase superfamily protein
orange1.1g000817m.g	1.031	0.044	0.784574	GO:0005856,GO:0008017,GO:0007018,GO:0005524,GO:0003777,GO:0005871	AT5G65930.2	KCBP,PKCBP,ZWI	kinesin-like calmodulin-binding protein (ZWICHEL)
orange1.1g022100m.g	28.03	4.809	7.40826e-43	GO:0055114,GO:0047134	AT1G20990.1		Cysteine/Histidine-rich C1 domain family protein
orange1.1g000823m.g	1.011	0.016	0.9273	GO:0009378,GO:0006310,GO:0006281,GO:0005515	AT4G02480.1		AAA-type ATPase family protein
orange1.1g000824m.g	1.061	0.085	0.690531	GO:0005525	AT3G16620.1	ATTOC120,TOC120	translocon outer complex protein 120
orange1.1g000827m.g	1.184	0.244	0.0827537		AT5G64270.1		splicing factor, putative
orange1.1g000828m.g	1.133	0.181	0.248341	GO:0006351,GO:0003899,GO:0003677	AT5G60040.1	NRPC1	nuclear RNA polymerase C1
orange1.1g032600m.g	27.887	4.802	6.67816e-98
orange1.1g000831m.g	1.156	0.209	0.182715	GO:0016787,GO:0003824	AT5G37830.1	OXP1	oxoprolinase 1
orange1.1g000832m.g	NA	NA	NA	GO:0005634	AT1G64960.1		ARM repeat superfamily protein
orange1.1g041057m.g	26.969	4.753	0.00110655		AT2G05910.1		Protein of unknown function (DUF567)
orange1.1g000835m.g	1.108	0.148	0.332877		AT3G62010.1
orange1.1g000837m.g	1.209	0.274	0.13582		AT5G15280.1		Pentatricopeptide repeat (PPR) superfamily protein
orange1.1g000838m.g	NA	NA	NA	GO:0016887,GO:0005524,GO:0016020	AT1G15520.1	ABCG40,ATABCG40,ATPDR12,PDR12	pleiotropic drug resistance 12
orange1.1g000840m.g	1.135	0.183	0.171009		AT3G60740.1	CHO,EMB133,TFC D,TTN1	ARM repeat superfamily protein
orange1.1g000845m.g	NA	NA	NA	GO:0016887,GO:0005524,GO:0055085,GO:0042626,GO:0016021,GO:0006810	AT3G59140.1	ATMRP14,MRP14	multidrug resistance-associated protein 14
orange1.1g000846m.g	NA	NA	NA	GO:0016887,GO:0005524,GO:0055085,GO:0042626,GO:0016021,GO:0006810	AT3G28345.1		ABC transporter family protein
orange1.1g000847m.g	1.23	0.299	0.13705		AT1G13220.2	LINC2	nuclear matrix constituent protein-related
orange1.1g000848m.g	1.082	0.114	0.473641		AT4G04920.2	SFR6	sensitive to freezing 6
orange1.1g000849m.g	NA	NA	NA	GO:0005524,GO:0003676,GO:0031204,GO:0008565	AT1G20960.2	emb1507	U5 small nuclear ribonucleoprotein helicase, putative
orange1.1g030829m.g	26.513	4.729	3.3218e-44
orange1.1g000853m.g	NA	NA	NA	GO:0016887,GO:0005524,GO:0016020	AT3G53480.1	ABCG37,ATPDR9,PDR9,PIS1	pleiotropic drug resistance 9
orange1.1g000855m.g	1.287	0.364	0.235916		AT4G14180.1	AtPRD1,PRD1	putative recombination initiation defect 1
orange1.1g020273m.g	25.849	4.692	1.94328e-08	GO:0005992,GO:0003824	AT5G65140.1		Haloacid dehalogenase-like hydrolase (HAD) superfamily protein
orange1.1g000858m.g	1.053	0.075	0.66915	GO:0009378,GO:0006310,GO:0006281,GO:0005515	AT1G02890.1		AAA-type ATPase family protein
orange1.1g000859m.g	NA	NA	NA	GO:0005515,GO:0006468,GO:0005524,GO:0004672	AT4G20140.1	GSO1	Leucine-rich repeat transmembrane protein kinase
orange1.1g000860m.g	NA	NA	NA	GO:0016887,GO:0005524,GO:0016020	AT2G29940.1	ATPDR3,PDR3	pleiotropic drug resistance 3
orange1.1g000864m.g	1.154	0.206	0.535529	GO:0006281	AT5G49110.2
orange1.1g030348m.g	25.728	4.685	7.35201e-100	GO:0046872,GO:0030001	AT2G18196.1		Heavy metal transport/detoxification superfamily protein
orange1.1g000866m.g	1.245	0.316	0.0829919		AT5G11530.1	EMF1	embryonic flower 1 (EMF1)
orange1.1g000868m.g	1.113	0.154	0.298405		AT5G54440.1	AtTRS130,CLUB	CLUB
orange1.1g000869m.g	1.22	0.287	0.1504	GO:0043531	AT4G27190.1		NB-ARC domain-containing disease resistance protein
orange1.1g000870m.g	1.074	0.103	0.489976	GO:0000228,GO:0005515	AT5G16270.1	ATRAD21.3,SYN4	sister chromatid cohesion 1 protein 4
orange1.1g033404m.g	25.617	4.679	2.1233e-54		AT2G37870.1		Bifunctional inhibitor/lipid-transfer protein/seed storage 2S albumin superfamily protein
orange1.1g019134m.g	25.173	4.654	8.17688e-09	GO:0055114,GO:0016491	AT1G30040.1	ATGA2OX2,GA2OX2	gibberellin 2-oxidase
orange1.1g047325m.g	24.969	4.642	2.35331e-110	GO:0005515	AT2G26490.1		Transducin/WD40 repeat-like superfamily protein
orange1.1g000880m.g	1.116	0.159	0.433047	GO:0005515,GO:0006468,GO:0004672	AT3G59410.1	GCN2	protein kinase family protein
orange1.1g000881m.g	1.131	0.178	0.155477	GO:0008270	AT3G18290.1	BTS,EMB2454	zinc finger protein-related
orange1.1g000884m.g	1.173	0.23	0.320037		AT5G58160.1		actin binding
orange1.1g000885m.g	0.894	-0.162	0.380999		AT5G42390.1		Insulinase (Peptidase family M16) family protein
orange1.1g000887m.g	NA	NA	NA	GO:0043531	AT3G14460.1		LRR and NB-ARC domains-containing disease resistance protein
orange1.1g027605m.g	24.438	4.611	8.66585e-17		AT4G14540.1	NF-YB3	nuclear factor Y, subunit B3
orange1.1g000897m.g	1.069	0.096	0.590488		AT2G33540.1	ATCPL3,CPL3	C-terminal domain phosphatase-like 3
orange1.1g000899m.g	1.138	0.187	0.434549	GO:0003712,GO:0000124	AT1G72390.1
orange1.1g000901m.g	0.903	-0.148	0.352189	GO:0016887,GO:0005524,GO:0055085,GO:0042626,GO:0016021,GO:0006810	AT3G59140.1	ATMRP14,MRP14	multidrug resistance-associated protein 14
orange1.1g000902m.g	1.144	0.194	0.345236	GO:0005515	AT1G24300.1		GYF domain-containing protein
orange1.1g000906m.g	NA	NA	NA	GO:0008270,GO:0005515	AT1G74770.1		zinc ion binding
orange1.1g032370m.g	24.421	4.61	7.73662e-31
orange1.1g000909m.g	NA	NA	NA	GO:0016887,GO:0005524,GO:0055085,GO:0042626,GO:0016021,GO:0006810	AT3G28345.1		ABC transporter family protein
orange1.1g000912m.g	1.021	0.03	0.857058	GO:0046872,GO:0000166,GO:0016021,GO:0015914,GO:0005524,GO:0004012,GO:0000287	AT1G59820.1	ALA3	aminophospholipid ATPase 3
orange1.1g000916m.g	0.991	-0.013	0.945962	GO:0005524,GO:0003676,GO:0004386	AT2G30800.1	ATVT-1,HVT1	helicase in vascular tissue and tapetum
orange1.1g000918m.g	0.96	-0.058	0.788446	GO:0016788,GO:0006886,GO:0006505	AT4G34310.1		alpha/beta-Hydrolases superfamily protein
orange1.1g031424m.g	24.351	4.606	1.48297e-12	GO:0005622,GO:0003779,GO:0030042,GO:0015629	AT2G16700.1	ADF5,ATADF5	actin depolymerizing factor 5
orange1.1g000922m.g	0.915	-0.128	0.645527	GO:0007165,GO:0005515,GO:0043531	AT4G12010.1		Disease resistance protein (TIR-NBS-LRR class) family
orange1.1g000926m.g	1.065	0.091	0.607298		AT1G20970.1
orange1.1g000928m.g	0.955	-0.067	0.723091		AT4G24610.1
orange1.1g000931m.g	1.073	0.101	0.55265	GO:0005515,GO:0016459,GO:0005524,GO:0003774	AT5G54280.2	ATM2,ATM4,ATMYOS1	myosin 2
orange1.1g000933m.g	1.116	0.158	0.279474	GO:0005515,GO:0030117,GO:0016192,GO:0006886,GO:0005198,GO:0030126	AT1G62020.1		Coatomer, alpha subunit
orange1.1g000934m.g	1.142	0.191	0.25205		AT2G02560.2	ATCAND1,CAND1,ETA2,HVE,TIP120	cullin-associated and neddylation dissociated
orange1.1g000940m.g	1.121	0.164	0.350521	GO:0005509	AT1G21630.1		Calcium-binding EF hand family protein
orange1.1g000943m.g	1.145	0.195	0.232158	GO:0007165,GO:0005515	AT5G17680.1		disease resistance protein (TIR-NBS-LRR class), putative
orange1.1g037526m.g	24.323	4.604	4.34508e-52		AT1G73040.1		Mannose-binding lectin superfamily protein
orange1.1g000945m.g	1.029	0.041	0.790712	GO:0043531	AT5G63020.1		Disease resistance protein (CC-NBS-LRR class) family
orange1.1g000948m.g	1.126	0.171	0.244123		AT3G63500.2		Protein of unknown function (DUF1423)
orange1.1g000951m.g	1.297	0.375	0.179968		AT5G55840.1		Pentatricopeptide repeat (PPR) superfamily protein
orange1.1g000953m.g	1.096	0.133	0.353123		AT3G12590.1
orange1.1g000957m.g	1.131	0.177	0.223872	GO:0030870,GO:0016887,GO:0006281,GO:0005634,GO:0000723	AT2G31970.1	ATRAD50,RAD50	DNA repair-recombination protein (RAD50)
orange1.1g000962m.g	1.342	0.424	0.0804517	GO:0005515,GO:0043531	AT3G14470.1		NB-ARC domain-containing disease resistance protein
orange1.1g000965m.g	0.887	-0.174	0.281322	GO:0006813,GO:0055085,GO:0016021,GO:0015299,GO:0006812	AT4G00630.1	ATKEA2,KEA2	K+ efflux antiporter 2
orange1.1g000966m.g	0.929	-0.106	0.604695	GO:0000184
orange1.1g000969m.g	1.178	0.236	0.143682		AT3G20720.2
orange1.1g000973m.g	0.947	-0.078	0.619591	GO:0005524,GO:0005515	AT1G05910.1		cell division cycle protein 48-related / CDC48-related
orange1.1g047245m.g	24.276	4.601	1.54963e-17	GO:0006468,GO:0004672	AT5G13290.2	CRN,SOL2	Protein kinase superfamily protein
orange1.1g000982m.g	1.015	0.022	0.893738		AT3G62360.1		Carbohydrate-binding-like fold
orange1.1g000985m.g	1.073	0.102	0.508004		AT1G22930.1		T-complex protein 11
orange1.1g000986m.g	0.922	-0.117	0.54059	GO:0046872,GO:0000166,GO:0016021,GO:0015914,GO:0005524,GO:0004012,GO:0000287	AT1G17500.1		ATPase E1-E2 type family protein / haloacid dehalogenase-like hydrolase family protein
orange1.1g023291m.g	24.196	4.597	6.63402e-106	GO:0003677,GO:0043565,GO:0006355,GO:0003700	AT3G01470.1	ATHB-1,ATHB1,HAT5,HB-1,HD-ZIP-1	homeobox 1
orange1.1g000989m.g	0.993	-0.01	0.952892		AT1G27850.1
orange1.1g000991m.g	0.937	-0.094	0.590244	GO:0005524,GO:0003676,GO:0004386	AT1G48650.1		DEA(D/H)-box RNA helicase family protein
orange1.1g000996m.g	1.12	0.164	0.313098	GO:0006351,GO:0003899,GO:0003677,GO:0032549	AT4G21710.1	EMB1989,NRPB2,RPB2	DNA-directed RNA polymerase family protein
orange1.1g000999m.g	0.947	-0.079	0.579343	GO:0006418,GO:0000166,GO:0005524,GO:0004812	AT4G10320.1		tRNA synthetase class I (I, L, M and V) family protein
orange1.1g032713m.g	23.809	4.573	1.20041e-121
orange1.1g002636m.g	23.764	4.571	2.88287e-16	GO:0005515,GO:0003676	AT2G27040.2	AGO4,OCP11	Argonaute family protein
orange1.1g045613m.g	23.757	4.57	0.0027953		AT1G65390.1	ATPP2-A5,PP2-A5	phloem protein 2 A5
orange1.1g027928m.g	23.382	4.547	1.44999e-17	GO:0003677	AT1G46480.1	WOX4	WUSCHEL related homeobox 4
orange1.1g001010m.g	0.991	-0.013	0.94704	GO:0046872,GO:0000166,GO:0016887,GO:0016021,GO:0006812	AT5G23630.1	MIA,PDR2	phosphate deficiency response 2
orange1.1g001012m.g	1.136	0.184	0.273476		AT5G27650.1		Tudor/PWWP/MBT superfamily protein
orange1.1g001013m.g	1.088	0.122	0.455653		AT3G04490.1
orange1.1g001014m.g	0.996	-0.006	0.976801		AT1G29900.1	CARB	carbamoyl phosphate synthetase B
orange1.1g004855m.g	23.021	4.525	9.75514e-27	GO:0016021,GO:0006820,GO:0016020,GO:0005452	AT2G47160.1	BOR1	HCO3- transporter family
orange1.1g023047m.g	22.973	4.522	1.5668e-101	GO:0006355,GO:0003677	AT4G24060.1		Dof-type zinc finger DNA-binding family protein
orange1.1g022618m.g	22.958	4.521	2.87411e-21	GO:0006355,GO:0005634	AT4G29080.1	IAA27,PAP2	phytochrome-associated protein 2
orange1.1g001023m.g	0.87	-0.202	0.167996	GO:0046872,GO:0000166,GO:0016021,GO:0015914,GO:0005524,GO:0004012,GO:0000287	AT5G04930.1	ALA1	aminophospholipid ATPase 1
orange1.1g001034m.g	1.136	0.185	0.313855	GO:0006468,GO:0004672	AT1G73460.1		Protein kinase superfamily protein
orange1.1g003417m.g	22.811	4.512	1.17056e-07	GO:0016829,GO:0010333,GO:0000287,GO:0008152	AT4G02780.1	ABC33,ATCPS1,CPS,CPS1,GA1	Terpenoid cyclases/Protein prenyltransferases superfamily protein
orange1.1g001039m.g	0.97	-0.043	0.799804	GO:0005515	AT1G49040.1	SCD1	stomatal cytokinesis defective / SCD1 protein (SCD1)
orange1.1g000053m.g	22.738	4.507	1.22058e-46	GO:0016787,GO:0005524	AT1G65780.1		P-loop containing nucleoside triphosphate hydrolases superfamily protein
orange1.1g001045m.g	1.088	0.122	0.585418	GO:0006310,GO:0006281,GO:0003910,GO:0003677,GO:0005524	AT1G66730.1	AtLIG6,LIG6	DNA LIGASE 6
orange1.1g001046m.g	1.079	0.109	0.571038	GO:0005524,GO:0003676,GO:0004386	AT3G26560.1		ATP-dependent RNA helicase, putative
orange1.1g001047m.g	0.944	-0.082	0.646671	GO:0005524,GO:0003676	AT1G70070.1	EMB25,ISE2,PDE317	DEAD/DEAH box helicase, putative
orange1.1g001048m.g	NA	NA	NA	GO:0016887,GO:0005524,GO:0016020	AT3G53480.1	ABCG37,ATPDR9,PDR9,PIS1	pleiotropic drug resistance 9
orange1.1g001050m.g	1.217	0.283	0.0967458	GO:0006351,GO:0003899,GO:0003677,GO:0032549	AT3G23780.2	DMS2,DRD2,NRPD2,NRPD2A,NRPE2	nuclear RNA polymerase D2A
orange1.1g001053m.g	1.113	0.154	0.493039	GO:0030036,GO:0005856	AT1G29170.1	ATSCAR3,SCAR3,WAVE2	SCAR family protein
orange1.1g001054m.g	0.966	-0.05	0.79548	GO:0008270,GO:0005737,GO:0005524,GO:0004386,GO:0003677,GO:0000184	AT5G47010.1	ATUPF1,LBA1,UPF1	RNA helicase, putative
orange1.1g043550m.g	22.355	4.483	3.41361e-121
orange1.1g031640m.g	22.151	4.469	1.21333e-39		AT1G07400.1		HSP20-like chaperones superfamily protein
orange1.1g001060m.g	1.162	0.217	0.11992	GO:0003676,GO:0006810,GO:0005622	AT1G04080.1	PRP39	Tetratricopeptide repeat (TPR)-like superfamily protein
orange1.1g001061m.g	1.041	0.058	0.748454	GO:0008270,GO:0004553,GO:0015923,GO:0006013,GO:0005975,GO:0004559	AT5G14950.1	ATGMII,GMII	golgi alpha-mannosidase II
orange1.1g001066m.g	1.172	0.229	0.594652	GO:0005524	AT3G15120.1		P-loop containing nucleoside triphosphate hydrolases superfamily protein
orange1.1g019114m.g	21.997	4.459	1.3294e-69	GO:0016788	AT5G03610.1		GDSL-like Lipase/Acylhydrolase superfamily protein
orange1.1g001070m.g	1.104	0.143	0.506362		AT3G13300.1	VCS	Transducin/WD40 repeat-like superfamily protein
orange1.1g001071m.g	NA	NA	NA		AT1G02730.1	ATCSLD5,CSLD5,SOS6	cellulose synthase-like D5
orange1.1g001073m.g	0.804	-0.316	0.175794	GO:0051276,GO:0005694,GO:0005524,GO:0005515,GO:0007076,GO:0000796	AT5G62410.1	ATCAP-E1,ATSMC4,SMC2,TTN3	structural maintenance of chromosomes 2
orange1.1g001074m.g	1.045	0.064	0.669074	GO:0008641	AT2G30110.1	ATUBA1,MOS5,UBA1	ubiquitin-activating enzyme 1
orange1.1g001075m.g	1.009	0.013	0.940054	GO:0035091	AT1G15240.2		Phox-associated domain;Phox-like;Sorting nexin, C-terminal
orange1.1g001082m.g	0.997	-0.005	0.979732	GO:0006310,GO:0006281,GO:0003910,GO:0003677,GO:0005524	AT5G57160.1	ATLIG4,LIG4	DNA ligase IV
orange1.1g001084m.g	1.147	0.198	0.138016	GO:0031047	AT3G22430.1
orange1.1g001085m.g	0.767	-0.383	0.0612916		AT1G63300.1		Myosin heavy chain-related protein
orange1.1g003980m.g	21.808	4.447	1.86614e-19	GO:0005975,GO:0004553	AT3G19620.1		Glycosyl hydrolase family protein
orange1.1g001092m.g	0.941	-0.088	0.628318	GO:0006351,GO:0003899,GO:0003677,GO:0032549	AT5G45140.1	NRPC2	nuclear RNA polymerase C2
orange1.1g009485m.g	21.804	4.447	4.34792e-07	GO:0055114,GO:0050660,GO:0016491	AT1G30760.1		FAD-binding Berberine family protein
orange1.1g001097m.g	1.101	0.139	0.422281		AT1G27750.1		nucleic acid binding
orange1.1g001098m.g	0.958	-0.062	0.734807	GO:0008270,GO:0005524	AT3G54460.1		SNF2 domain-containing protein / helicase domain-containing protein / F-box family protein
orange1.1g020918m.g	21.26	4.41	3.11439e-16	GO:0006508,GO:0004197	AT1G02170.1	AMC1,ATMC1,ATMCPB1,LOL3,MCP1B	metacaspase 1
orange1.1g001100m.g	1.019	0.026	0.896616	GO:0006265,GO:0005694,GO:0003916,GO:0003677,GO:0003917	AT4G31210.1		DNA topoisomerase, type IA, core
orange1.1g001103m.g	0.833	-0.264	0.483346	GO:0005515,GO:0006468,GO:0004672	AT1G04700.1		PB1 domain-containing protein tyrosine kinase
orange1.1g001104m.g	1.136	0.184	0.234603		AT4G20060.1	EMB1895	ARM repeat superfamily protein
orange1.1g029456m.g	21.198	4.406	8.32876e-07		AT2G33510.1
orange1.1g001109m.g	NA	NA	NA	GO:0016192,GO:0016021	AT5G05570.2		transducin family protein / WD-40 repeat family protein
orange1.1g001111m.g	1	0.001	0.997831	GO:0008270,GO:0008237	AT1G73960.1	TAF2	TBP-associated factor 2
orange1.1g001113m.g	1.007	0.01	0.952428	GO:0005515,GO:0016459,GO:0005524,GO:0003774	AT5G43900.2	ATMYA2,MYA2,XI-2,XI-6	myosin 2
orange1.1g001114m.g	1.123	0.167	0.304018	GO:0006914	AT4G30790.1
orange1.1g008622m.g	20.998	4.392	7.67371e-35	GO:0055085,GO:0016020	AT5G12080.2	ATMSL10,MSL10	mechanosensitive channel of small conductance-like 10
orange1.1g030542m.g	20.947	4.389	4.13713e-158
orange1.1g025108m.g	20.831	4.381	9.02298e-81		AT4G19840.1	ATPP2-A1,ATPP2A-1,PP2-A1	phloem protein 2-A1
orange1.1g034099m.g	20.8	4.379	3.58673e-32		AT2G34925.1	CLE42	CLAVATA3/ESR-RELATED 42
orange1.1g001126m.g	0.987	-0.018	0.926041	GO:0003824,GO:0005515	AT2G42010.1	PLDBETA,PLDBETA1	phospholipase D beta 1
orange1.1g001127m.g	NA	NA	NA	GO:0005524,GO:0004003,GO:0003677	AT4G25120.1	ATSRS2,SRS2	P-loop containing nucleoside triphosphate hydrolases superfamily protein
orange1.1g001134m.g	1.028	0.04	0.806973		AT4G24560.1	UBP16	ubiquitin-specific protease 16
orange1.1g011479m.g	20.799	4.378	9.10223e-80		AT2G46630.1
orange1.1g001141m.g	0.901	-0.151	0.367868	GO:0035091	AT3G48195.1		Phox (PX) domain-containing protein
orange1.1g001142m.g	1.077	0.107	0.530664	GO:0006468,GO:0004672	AT1G04210.1		Leucine-rich repeat protein kinase family protein
orange1.1g001145m.g	0.811	-0.303	0.0963682	GO:0043531	AT3G14470.1		NB-ARC domain-containing disease resistance protein
orange1.1g001148m.g	NA	NA	NA	GO:0005515	AT4G21820.1		binding;calmodulin binding
orange1.1g001155m.g	1.028	0.039	0.884714	GO:0005622,GO:0003676,GO:0005524,GO:0043140,GO:0006281,GO:0006260	AT1G10930.1	ATRECQ4A,ATSGS1,RECQ4A	DNA helicase (RECQl4A)
orange1.1g001156m.g	0.939	-0.09	0.69797	GO:0045010,GO:0005884	AT5G07740.1		actin binding
orange1.1g001159m.g	0.913	-0.132	0.460846	GO:0005515	AT1G15750.1	TPL,WSIP1	Transducin family protein / WD-40 repeat family protein
orange1.1g007617m.g	20.678	4.37	1.26118e-67	GO:0005515,GO:0006468,GO:0005524,GO:0004672	AT5G63710.1		Leucine-rich repeat protein kinase family protein
orange1.1g001162m.g	0.97	-0.043	0.759008	GO:0007031,GO:0005777,GO:0005524,GO:0042623,GO:0006625,GO:0005778	AT5G08470.1	PEX1	peroxisome 1
orange1.1g001163m.g	1.148	0.199	0.298754	GO:0005515	AT3G15880.1	TPR4,WSIP2	WUS-interacting protein 2
orange1.1g001165m.g	0.888	-0.172	0.208361		AT5G28350.1		Quinoprotein amine dehydrogenase, beta chain-like; RIC1-like guanyl-nucleotide exchange factor
orange1.1g031271m.g	20.637	4.367	2.33237e-101	GO:0045454,GO:0015035,GO:0006662	AT5G39950.1	ATH2,ATTRX2,ATTRXH2,TRX2,TRXH2	thioredoxin 2
orange1.1g001167m.g	1.11	0.151	0.365737		AT3G17740.1
orange1.1g001171m.g	NA	NA	NA	GO:0006468,GO:0004672,GO:0005515	AT1G75640.1		Leucine-rich receptor-like protein kinase family protein
orange1.1g001172m.g	1.1	0.138	0.468077	GO:0005515	AT1G04300.1		TRAF-like superfamily protein
orange1.1g001174m.g	0.948	-0.077	0.603382		AT2G47980.1	ATSCC3,SCC3	sister-chromatid cohesion protein 3
orange1.1g001175m.g	NA	NA	NA	GO:0055114,GO:0047134	AT1G61840.1		Cysteine/Histidine-rich C1 domain family protein
orange1.1g001177m.g	0.954	-0.068	0.68612	GO:0006351	AT5G25520.2		SPOC domain / Transcription elongation factor S-II protein
orange1.1g001178m.g	1.066	0.093	0.562701	GO:0005515	AT3G16830.1	TPR2	TOPLESS-related 2
orange1.1g001179m.g	1.117	0.16	0.302647	GO:0006351,GO:0003899,GO:0003677,GO:0005634,GO:0032549	AT1G29940.1	NRPA2	nuclear RNA polymerase A2
orange1.1g001320m.g	20.438	4.353	6.74799e-21	GO:0003677,GO:0046983	AT3G42170.1		BED zinc finger ;hAT family dimerisation domain
orange1.1g037086m.g	20.293	4.343	3.57e-18	GO:0005515,GO:0003676	AT2G27880.1	AGO5	Argonaute family protein
orange1.1g019550m.g	20.275	4.342	2.86662e-19		AT5G19530.1	ACL5	S-adenosyl-L-methionine-dependent methyltransferases superfamily protein
orange1.1g001186m.g	1	-0.001	0.997616	GO:0008270,GO:0003676	AT5G49930.1	emb1441	zinc knuckle (CCHC-type) family protein
orange1.1g011373m.g	20.089	4.328	2.01834e-50		AT1G61660.1		basic helix-loop-helix (bHLH) DNA-binding superfamily protein
orange1.1g001195m.g	1.086	0.12	0.434115		AT5G13390.1	NEF1	no exine formation 1
orange1.1g001197m.g	1.086	0.119	0.476462	GO:0042393,GO:0016787,GO:0005524,GO:0003677	AT3G06010.1	ATCHR12	Homeotic gene regulator
orange1.1g001207m.g	0.969	-0.046	0.749569	GO:0008408,GO:0006139,GO:0003676,GO:0006260,GO:0003887,GO:0003677	AT1G50840.1	POLGAMMA2	polymerase gamma 2
orange1.1g001208m.g	1.12	0.164	0.223769	GO:0008270	AT4G34100.2		RING/U-box superfamily protein
orange1.1g001209m.g	1.132	0.179	0.315092	GO:0008270,GO:0003676,GO:0004527	AT1G75660.1	AtXRN3,XRN3	5\'-3\' exoribonuclease 3
orange1.1g034165m.g	19.894	4.314	8.27568e-26	GO:0045454,GO:0015035,GO:0009055	AT3G21460.1		Glutaredoxin family protein
orange1.1g024329m.g	19.883	4.313	6.7306e-72	GO:0006508,GO:0004197	AT5G64240.2	AtMC3,MC3	metacaspase 3
orange1.1g003038m.g	19.831	4.31	3.10445e-23	GO:0019538	AT3G52490.1		Double Clp-N motif-containing P-loop nucleoside triphosphate hydrolases superfamily protein
orange1.1g001215m.g	1.133	0.181	0.191284	GO:0005515,GO:0006355,GO:0018298,GO:0009584	AT5G35840.1	PHYC	phytochrome C
orange1.1g001216m.g	1.221	0.288	0.138637		AT1G22770.1	FB,GI	gigantea protein (GI)
orange1.1g001219m.g	1.038	0.054	0.788616	GO:0030127,GO:0008270,GO:0006888,GO:0006886	AT4G32640.1		Sec23/Sec24 protein transport family protein
orange1.1g031582m.g	19.535	4.288	7.73194e-86		AT1G24620.1		EF hand calcium-binding protein family
orange1.1g044962m.g	19.535	4.288	2.07534e-06		AT1G22730.1		MA3 domain-containing protein
orange1.1g001226m.g	0.937	-0.094	0.859194	GO:0006468,GO:0005524,GO:0004672,GO:0005515	AT5G63930.1		Leucine-rich repeat protein kinase family protein
orange1.1g001229m.g	NA	NA	NA	GO:0008017,GO:0007018,GO:0005524,GO:0003777,GO:0005871	AT3G20150.1		Kinesin motor family protein
orange1.1g001235m.g	0.93	-0.104	0.558694	GO:0005515,GO:0006355,GO:0018298,GO:0009584	AT1G09570.1	FHY2,FRE1,HY8,PHYA	phytochrome A
orange1.1g001236m.g	1.145	0.195	0.263628	GO:0046872	AT5G42140.1		Regulator of chromosome condensation (RCC1) family with FYVE zinc finger domain
orange1.1g020753m.g	19.53	4.288	5.01801e-06	GO:0050662,GO:0003824	AT2G33590.1		NAD(P)-binding Rossmann-fold superfamily protein
orange1.1g001239m.g	1.145	0.195	0.295365		AT1G77800.2		PHD finger family protein
orange1.1g001240m.g	1.09	0.124	0.423198		AT2G27900.1
orange1.1g001242m.g	1.048	0.067	0.646361	GO:0005515	AT5G06600.2	UBP12	ubiquitin-specific protease 12
orange1.1g001249m.g	1.072	0.1	0.489798	GO:0005515	AT5G19820.1	emb2734	ARM repeat superfamily protein
orange1.1g001252m.g	0.762	-0.392	0.0557509		AT1G74160.1
orange1.1g001253m.g	NA	NA	NA	GO:0006468,GO:0005524,GO:0004672	AT5G63930.1		Leucine-rich repeat protein kinase family protein
orange1.1g001256m.g	1.133	0.18	0.382016		AT1G77680.1		Ribonuclease II/R family protein
orange1.1g001263m.g	0.831	-0.266	0.0783046	GO:0005634,GO:0005515	AT1G05830.2	ATX2,SDG30	trithorax-like protein 2
orange1.1g001264m.g	0.968	-0.047	0.781355	GO:0005524,GO:0003676	AT1G20920.1		P-loop containing nucleoside triphosphate hydrolases superfamily protein
orange1.1g001265m.g	1.109	0.149	0.372343	GO:0016788,GO:0006886,GO:0006505	AT3G27325.2		hydrolases, acting on ester bonds
orange1.1g001266m.g	NA	NA	NA	GO:0000724,GO:0006281	AT5G01630.1	ATBRCA2(V),BRCA2(V),BRCA2B	BRCA2-like B
orange1.1g039041m.g	19.394	4.278	1.13417e-50		AT3G48770.1		DNA binding;ATP binding
orange1.1g017919m.g	19.359	4.275	1.90291e-17	GO:0006355,GO:0003677	AT2G37590.1	ATDOF2.4,DOF2.4	DNA binding with one finger 2.4
orange1.1g008038m.g	19.274	4.269	2.05802e-93	GO:0055114,GO:0016491,GO:0005507	AT5G21105.1		Plant L-ascorbate oxidase
orange1.1g027840m.g	19.218	4.264	1.62705e-09	GO:0016020,GO:0006810,GO:0005215	AT1G80760.1	NIP6,NIP6;1,NLM7	NOD26-like intrinsic protein 6;1
orange1.1g001276m.g	0.918	-0.124	0.375372	GO:0005515	AT3G03380.1	DegP7	DegP protease 7
orange1.1g035192m.g	18.681	4.223	1.64301e-12		AT3G27027.1		Protein of unknown function (DUF 3339)
orange1.1g001279m.g	0.917	-0.125	0.306127		AT5G05570.2		transducin family protein / WD-40 repeat family protein
orange1.1g001281m.g	1.358	0.441	0.0829331	GO:0043531	AT3G14470.1		NB-ARC domain-containing disease resistance protein
orange1.1g001284m.g	0.985	-0.021	0.89829		AT5G48120.1		ARM repeat superfamily protein
orange1.1g001285m.g	1.221	0.288	0.0891465		AT5G02950.1		Tudor/PWWP/MBT superfamily protein
orange1.1g001289m.g	0.978	-0.032	0.84685	GO:0006438,GO:0005737,GO:0005524,GO:0004832,GO:0000166,GO:0006418,GO:0004812	AT1G14610.1	TWN2,VALRS	valyl-tRNA synthetase / valine--tRNA ligase (VALRS)
orange1.1g001290m.g	NA	NA	NA	GO:0008017,GO:0007018,GO:0005524,GO:0003777,GO:0005871	AT2G21300.1		ATP binding microtubule motor family protein
orange1.1g001292m.g	1.11	0.151	0.308481		AT5G04480.1		UDP-Glycosyltransferase superfamily protein
orange1.1g018835m.g	18.614	4.218	3.30405e-120	GO:0006355,GO:0003677	AT5G46590.1	anac096,NAC096	NAC domain containing protein 96
orange1.1g001301m.g	1.071	0.099	0.539799	GO:0008641	AT2G30110.1	ATUBA1,MOS5,UBA1	ubiquitin-activating enzyme 1
orange1.1g022356m.g	18.527	4.212	6.57545e-43	GO:0046872,GO:0030001	AT2G37390.1		Chloroplast-targeted copper chaperone protein
orange1.1g001310m.g	1.166	0.222	0.156322	GO:0005515	AT1G80490.2	TPR1	TOPLESS-related 1
orange1.1g001313m.g	NA	NA	NA	GO:0005515	AT1G07390.3	AtRLP1,RLP1	receptor like protein 1
orange1.1g001317m.g	0.971	-0.043	0.79412	GO:0005634,GO:0003677	AT1G20980.1	ATSPL14,FBR6,SPL14,SPL1R2	squamosa promoter binding protein-like 14
orange1.1g007473m.g	18.44	4.205	1.77202e-51	GO:0005515,GO:0035556,GO:0007165,GO:0006629,GO:0004435	AT5G58700.1	ATPLC4,PLC4	phosphatidylinositol-speciwc phospholipase C4
orange1.1g001322m.g	1.022	0.032	0.824032	GO:0003824	AT3G16785.1	PLD ZETA 1,PLDP1,PLDZ1,PLDZETA1	phospholipase D P1
orange1.1g046192m.g	18.384	4.2	0.00974258	GO:0000160	AT3G57040.1	ARR9,ATRR4	response regulator 9
orange1.1g009413m.g	18.344	4.197	6.38438e-50	GO:0055085,GO:0016021,GO:0016020,GO:0006810,GO:0005215	AT5G14940.1		Major facilitator superfamily protein
orange1.1g007420m.g	18.248	4.19	2.69708e-43	GO:0055085,GO:0016021	AT1G73590.1	ATPIN1,PIN1	Auxin efflux carrier family protein
orange1.1g001328m.g	0.941	-0.088	0.609834	GO:0051276,GO:0005694,GO:0005524,GO:0005515,GO:0008280,GO:0007064,GO:0006281,GO:0003682	AT2G27170.1	SMC3,TTN7	Structural maintenance of chromosomes (SMC) family protein
orange1.1g001330m.g	1.058	0.081	0.543836	GO:0007165,GO:0000155,GO:0000160	AT2G47430.1	CKI1	Signal transduction histidine kinase
orange1.1g026247m.g	18.229	4.188	2.16624e-18	GO:0000160	AT3G57040.1	ARR9,ATRR4	response regulator 9
orange1.1g001334m.g	NA	NA	NA	GO:0005515,GO:0008017,GO:0007018,GO:0005524,GO:0003777,GO:0005871	AT3G44730.1	ATKP1,KP1	kinesin-like protein 1
orange1.1g001339m.g	1.172	0.229	0.213398	GO:0005634,GO:0003677	AT5G52230.2	MBD13	methyl-CPG-binding domain protein 13
orange1.1g001344m.g	1.05	0.07	0.718351		AT3G05040.1	HST,HST1	ARM repeat superfamily protein
orange1.1g001348m.g	0.884	-0.177	0.398446	GO:0007165,GO:0005515,GO:0043531	AT4G12010.1		Disease resistance protein (TIR-NBS-LRR class) family
orange1.1g036675m.g	18.116	4.179	1.70191e-68		AT3G54390.1		sequence-specific DNA binding transcription factors
orange1.1g001354m.g	0.823	-0.281	0.0653655	GO:0006468,GO:0004672	AT1G45160.2		Protein kinase superfamily protein
orange1.1g022209m.g	17.874	4.16	3.35098e-06	GO:0003968	AT1G14790.1	ATRDRP1,RDR1	RNA-dependent RNA polymerase 1
orange1.1g001357m.g	0.995	-0.007	0.975125	GO:0016593,GO:0016570,GO:0006355	AT2G06210.1	ELF8,VIP6	binding
orange1.1g001359m.g	0.899	-0.154	0.252579	GO:0006426,GO:0005737,GO:0005524,GO:0004820,GO:0000166	AT3G48110.1	EDD,EDD1	glycine-tRNA ligases
orange1.1g001361m.g	1.259	0.332	0.103428	GO:0046872	AT5G19420.1		Regulator of chromosome condensation (RCC1) family with FYVE zinc finger domain
orange1.1g001365m.g	1.087	0.12	0.377394	GO:0005515,GO:0005634,GO:0003677	AT5G64220.2		Calmodulin-binding transcription activator protein with CG-1 and Ankyrin domains
orange1.1g001366m.g	1.141	0.19	0.166651	GO:0006468,GO:0005524,GO:0004672,GO:0005515	AT4G11110.1	SPA2	SPA1-related 2
orange1.1g001368m.g	1.014	0.019	0.970522		AT1G67140.1	SWEETIE	HEAT repeat-containing protein
orange1.1g001369m.g	1.114	0.156	0.300137		AT5G64740.1	CESA6,E112,IXR2,PRC1	cellulose synthase 6
orange1.1g001373m.g	1.243	0.314	0.105829		AT2G21770.1	CESA09,CESA9	cellulose synthase A9
orange1.1g001374m.g	0.965	-0.051	0.746061		AT1G47900.1		Plant protein of unknown function (DUF869)
orange1.1g003769m.g	17.841	4.157	1.88694e-48	GO:0019538	AT3G52490.1		Double Clp-N motif-containing P-loop nucleoside triphosphate hydrolases superfamily protein
orange1.1g001378m.g	1.096	0.132	0.291488	GO:0008270,GO:0006355,GO:0005634,GO:0003700	AT1G10170.1	ATNFXL1,NFXL1	NF-X-like 1
orange1.1g026118m.g	17.688	4.145	1.5173e-30	GO:0016844,GO:0009058	AT3G51420.1	ATSSL4,SSL4	strictosidine synthase-like 4
orange1.1g001383m.g	1.041	0.058	0.727558	GO:0005515	AT2G27980.1		Acyl-CoA N-acyltransferase with RING/FYVE/PHD-type zinc finger domain
orange1.1g039375m.g	17.464	4.126	2.94308e-15		AT4G27190.1		NB-ARC domain-containing disease resistance protein
orange1.1g001387m.g	1.029	0.041	0.821783	GO:0005634,GO:0003676	AT4G05420.1	DDB1A	damaged DNA binding protein 1A
orange1.1g039432m.g	17.39	4.12	2.82155e-10		AT1G67790.1
orange1.1g015775m.g	17.309	4.113	9.03414e-13	GO:0006355,GO:0003700	AT4G13620.1		Integrase-type DNA-binding superfamily protein
orange1.1g001397m.g	1.006	0.008	0.958367		AT5G06120.2		ARM repeat superfamily protein
orange1.1g001399m.g	0.88	-0.185	0.207415		AT4G32410.1	AtCESA1,CESA1,RSW1	cellulose synthase 1
orange1.1g003199m.g	17.08	4.094	3.31784e-15	GO:0005515,GO:0006468,GO:0005524,GO:0004672	AT5G49660.1		Leucine-rich repeat transmembrane protein kinase family protein
orange1.1g001404m.g	0.896	-0.158	0.236834	GO:0006893,GO:0000145	AT1G76850.1	SEC5A	exocyst complex component sec5
orange1.1g001405m.g	0.947	-0.078	0.736159	GO:0030983,GO:0006298,GO:0005524	AT4G25540.1	ATMSH3,MSH3	homolog of DNA mismatch repair protein MSH3
orange1.1g001406m.g	0.929	-0.106	0.445448	GO:0005515,GO:0005634,GO:0003677	AT5G64220.2		Calmodulin-binding transcription activator protein with CG-1 and Ankyrin domains
orange1.1g001409m.g	1.118	0.16	0.372546		AT3G18100.1	AtMYB4R1,MYB4R1	myb domain protein 4r1
orange1.1g001412m.g	1.036	0.05	0.790796	GO:0006468,GO:0004672,GO:0003824	AT2G20050.1		protein serine/threonine phosphatases;protein kinases;catalytics;cAMP-dependent protein kinase regulators;ATP binding;protein serine/threonine phosphatases
orange1.1g001413m.g	0.872	-0.197	0.156669		AT5G05170.1	ATCESA3,ATH-B,CESA3,CEV1,IXR1	Cellulose synthase family protein
orange1.1g001425m.g	1.053	0.075	0.636902	GO:0003677	AT4G02560.2	LD	Homeodomain-like superfamily protein
orange1.1g001426m.g	NA	NA	NA	GO:0005515,GO:0006468,GO:0005524,GO:0004672	AT5G48940.1		Leucine-rich repeat transmembrane protein kinase family protein
orange1.1g001429m.g	1.095	0.131	0.626809		AT5G02880.1	UPL4	ubiquitin-protein ligase 4
orange1.1g001432m.g	NA	NA	NA		AT3G48200.1
orange1.1g026988m.g	16.687	4.061	7.78512e-23	GO:0000160	AT2G17820.1	AHK1,ATHK1,HK1	histidine kinase 1
orange1.1g016789m.g	16.607	4.054	7.61084e-16	GO:0006468,GO:0004672	AT3G26700.1		Protein kinase superfamily protein
orange1.1g001441m.g	0.93	-0.104	0.685187	GO:0003723	AT3G01370.1	ATCFM2,CFM2	CRM family member 2
orange1.1g001449m.g	1.187	0.247	0.0781687	GO:0005515,GO:0006468,GO:0004672	AT5G57610.1		Protein kinase superfamily protein with octicosapeptide/Phox/Bem1p domain
orange1.1g001450m.g	1.12	0.164	0.328725		AT4G01290.2
orange1.1g013278m.g	16.408	4.036	5.24536e-14	GO:0005515	AT5G56370.1		F-box/RNI-like/FBD-like domains-containing protein
orange1.1g010581m.g	16.313	4.028	1.32667e-64	GO:0008270	AT2G39830.1	DAR2	DA1-related protein 2
orange1.1g001458m.g	1.187	0.247	0.0762535	GO:0043531	AT5G17680.1		disease resistance protein (TIR-NBS-LRR class), putative
orange1.1g001461m.g	NA	NA	NA	GO:0006468,GO:0005524,GO:0004672,GO:0005515	AT5G56040.2		Leucine-rich receptor-like protein kinase family protein
orange1.1g023171m.g	16.284	4.025	1.26187e-31	GO:0046872,GO:0030001	AT5G27690.1		Heavy metal transport/detoxification superfamily protein
orange1.1g001464m.g	0.87	-0.201	0.188431	GO:0005515,GO:0008017,GO:0007018,GO:0005524,GO:0003777,GO:0005871	AT1G63640.1		P-loop nucleoside triphosphate hydrolases superfamily protein with CH (Calponin Homology) domain
orange1.1g001465m.g	1.071	0.099	0.537734		AT2G36480.3		ENTH/VHS family protein
orange1.1g001466m.g	1.042	0.06	0.769586	GO:0005515,GO:0003676	AT1G48410.1	AGO1	Stabilizer of iron transporter SufD / Polynucleotidyl transferase
orange1.1g001468m.g	1.154	0.207	0.0870122		AT4G10710.1	SPT16	global transcription factor C
orange1.1g001473m.g	1.262	0.336	0.294206	GO:0016020,GO:0006075,GO:0003843,GO:0000148	AT1G06490.1	ATGSL07,atgsl7,gsl07	glucan synthase-like 7
orange1.1g001476m.g	0.969	-0.046	0.834215		AT3G03790.2		ankyrin repeat family protein / regulator of chromosome condensation (RCC1) family protein
orange1.1g038919m.g	16.281	4.025	2.55657e-14	GO:0007165,GO:0005515,GO:0043531	AT5G17680.1		disease resistance protein (TIR-NBS-LRR class), putative
orange1.1g001481m.g	1.042	0.06	0.844134		AT5G46400.1	AT PRP39-2,PRP39-2	Tetratricopeptide repeat (TPR)-like superfamily protein
orange1.1g001482m.g	1.126	0.172	0.150173	GO:0005525,GO:0003924	AT5G46070.1		Guanylate-binding family protein
orange1.1g041905m.g	16.251	4.022	7.38491e-05		AT2G18090.1		PHD finger family protein / SWIB complex BAF60b domain-containing protein / GYF domain-containing protein
orange1.1g012214m.g	16.206	4.018	1.08314e-20	GO:0006468,GO:0005524,GO:0004672	AT1G69730.1		Wall-associated kinase family protein
orange1.1g007025m.g	16.13	4.012	1.43174e-47	GO:0005515,GO:0006468,GO:0005524,GO:0004672	AT3G25560.1	NIK2	NSP-interacting kinase 2
orange1.1g001499m.g	1.085	0.117	0.40843		AT5G20610.1
orange1.1g001503m.g	1.022	0.031	0.852399		AT4G10710.1	SPT16	global transcription factor C
orange1.1g001506m.g	1.08	0.111	0.546158		AT4G08350.1	GTA02,GTA2	global transcription factor group A2
orange1.1g001512m.g	1.036	0.051	0.786327	GO:0003677,GO:0005515	AT3G19510.1	HAT3.1	Homeodomain-like protein with RING/FYVE/PHD-type zinc finger domain
orange1.1g001513m.g	0.955	-0.066	0.730881	GO:0043531	AT4G27220.1		NB-ARC domain-containing disease resistance protein
orange1.1g001514m.g	0.988	-0.017	0.9107		AT5G16300.1		Vps51/Vps67 family (components of vesicular transport) protein
orange1.1g001517m.g	1.153	0.205	0.136221		AT4G00990.1		Transcription factor jumonji (jmjC) domain-containing protein
orange1.1g009036m.g	16.118	4.011	4.56325e-51	GO:0016567,GO:0004842,GO:0005515	AT5G40140.1		RING/U-box superfamily protein with ARM repeat domain
orange1.1g041099m.g	16.025	4.002	4.1771e-70	GO:0006355,GO:0003677	AT1G28310.2		Dof-type zinc finger DNA-binding family protein
orange1.1g030289m.g	15.915	3.992	8.91795e-50	GO:0007264,GO:0005525	AT1G10630.1	ARFA1F,ATARFA1F	ADP-ribosylation factor A1F
orange1.1g001526m.g	1.13	0.176	0.275392	GO:0016787,GO:0005524,GO:0003677	AT5G63950.1	CHR24	chromatin remodeling 24
orange1.1g001527m.g	0.793	-0.335	0.332905	GO:0005515,GO:0006468,GO:0005524,GO:0004672	AT4G20940.1		Leucine-rich receptor-like protein kinase family protein
orange1.1g001530m.g	0.924	-0.113	0.559106		AT5G55820.1
orange1.1g032802m.g	15.914	3.992	1.39005e-116
orange1.1g001536m.g	0.958	-0.062	0.726449		AT5G61460.1	ATRAD18,MIM,SMC6B	P-loop containing nucleoside triphosphate hydrolases superfamily protein
orange1.1g046653m.g	15.826	3.984	2.11097e-64
orange1.1g032053m.g	15.791	3.981	4.9044e-100
orange1.1g036539m.g	15.706	3.973	1.17672e-14	GO:0016157,GO:0005985	AT1G73370.1	ATSUS6,SUS6	sucrose synthase 6
orange1.1g001554m.g	1.152	0.204	0.431079	GO:0005515	AT1G47890.1	AtRLP7,RLP7	receptor like protein 7
orange1.1g001555m.g	1.072	0.1	0.552105		AT1G63810.1
orange1.1g020265m.g	15.425	3.947	0.0180014	GO:0051015,GO:0007015
orange1.1g018104m.g	15.386	3.944	0.0172548	GO:0008234,GO:0006508	AT5G50260.1		Cysteine proteinases superfamily protein
orange1.1g042408m.g	15.215	3.927	5.73599e-09		AT1G04500.1		CCT motif family protein
orange1.1g001565m.g	1.018	0.026	0.949285		AT1G31810.1	AFH14	Formin Homology 14
orange1.1g001566m.g	NA	NA	NA	GO:0005515,GO:0006468,GO:0005524,GO:0004672	AT3G02130.1	RPK2,TOAD2	receptor-like protein kinase 2
orange1.1g030563m.g	15.21	3.927	3.90539e-36		AT1G29195.1
orange1.1g001570m.g	0.955	-0.066	0.737827	GO:0030983,GO:0006298,GO:0005524	AT3G24320.1	ATMSH1,CHM,CHM1,MSH1	MUTL protein homolog 1
orange1.1g001572m.g	NA	NA	NA	GO:0008017,GO:0007018,GO:0005524,GO:0003777,GO:0005871	AT2G37420.1		ATP binding microtubule motor family protein
orange1.1g001573m.g	1.175	0.233	0.164795	GO:0030915,GO:0006281,GO:0000724	AT5G15920.1	SMC5	structural maintenance of chromosomes 5
orange1.1g047830m.g	15.176	3.924	1.47667e-35		AT2G45430.1	AHL22	AT-hook motif nuclear-localized protein 22
orange1.1g001578m.g	0.845	-0.242	0.0607724		AT4G37460.1	SRFR1	Tetratricopeptide repeat (TPR)-like superfamily protein
orange1.1g001583m.g	0.973	-0.04	0.802748	GO:0016567,GO:0004842,GO:0034450,GO:0006511,GO:0000151	AT5G15400.1		U-box domain-containing protein
orange1.1g001584m.g	1.136	0.184	0.259752	GO:0008536,GO:0006886,GO:0005515	AT4G27640.1		ARM repeat superfamily protein
orange1.1g010064m.g	15.067	3.913	5.87833e-15		AT4G31890.1		ARM repeat superfamily protein
orange1.1g026479m.g	14.679	3.876	1.23447e-16	GO:0046983	AT2G41130.1		basic helix-loop-helix (bHLH) DNA-binding superfamily protein
orange1.1g001595m.g	1.099	0.137	0.255998	GO:0005634	AT4G20400.1	JMJ14,PKDM7B	JUMONJI 14
orange1.1g001596m.g	1.222	0.289	0.0682793		AT1G72440.1	EDA25,SWA2	CCAAT-binding factor
orange1.1g001602m.g	0.939	-0.09	0.502191		AT3G10380.1	ATSEC8,SEC8	subunit of exocyst complex 8
orange1.1g031731m.g	14.56	3.864	7.39159e-17	GO:0004871,GO:0000160	AT3G21510.1	AHP1	histidine-containing phosphotransmitter 1
orange1.1g045164m.g	14.39	3.847	5.01204e-15	GO:0055114,GO:0020037,GO:0006979,GO:0004601	AT2G37130.1		Peroxidase superfamily protein
orange1.1g017478m.g	14.313	3.839	2.90836e-57		AT1G79430.2	APL,WDY	Homeodomain-like superfamily protein
orange1.1g001615m.g	0.909	-0.138	0.337851	GO:0005524,GO:0003676,GO:0004386	AT2G35920.1		RNA helicase family protein
orange1.1g007660m.g	14.236	3.831	1.4381e-16	GO:0006355,GO:0003677	AT4G32980.1	ATH1	homeobox gene 1
orange1.1g001617m.g	1.004	0.005	0.978876	GO:0008017,GO:0007018,GO:0005524,GO:0003777,GO:0005871	AT5G47820.1	FRA1	P-loop containing nucleoside triphosphate hydrolases superfamily protein
orange1.1g001846m.g	13.971	3.804	2.7551e-45	GO:0007165,GO:0000155,GO:0000160	AT2G01830.2	AHK4,ATCRE1,CRE1,WOL,WOL1	CHASE domain containing histidine kinase protein
orange1.1g001624m.g	NA	NA	NA	GO:0005515	AT1G45616.1	AtRLP6,RLP6	receptor like protein 6
orange1.1g001627m.g	1.21	0.275	0.0588205	GO:0008270	AT1G04860.1	ATUBP2,UBP2	ubiquitin-specific protease 2
orange1.1g008953m.g	13.789	3.785	4.0071e-41	GO:0016020,GO:0006810,GO:0005215	AT1G59740.1		Major facilitator superfamily protein
orange1.1g001632m.g	0.979	-0.031	0.86555		AT5G27270.1	EMB976	Tetratricopeptide repeat (TPR)-like superfamily protein
orange1.1g001634m.g	1.048	0.068	0.672056	GO:0006810,GO:0005643	AT1G80680.1	MOS3,NUP96,PRE,SAR3	SUPPRESSOR OF AUXIN RESISTANCE 3
orange1.1g033171m.g	13.644	3.77	3.78056e-17	GO:0006810,GO:0005622	AT1G11570.2	NTL	NTF2-like
orange1.1g024223m.g	13.519	3.757	9.30205e-44	GO:0005634,GO:0003677	AT1G67310.1		Calmodulin-binding transcription activator protein with CG-1 and Ankyrin domains
orange1.1g001640m.g	1.812	0.858	0.0848525		AT1G30860.1		RING/U-box superfamily protein
orange1.1g044595m.g	13.508	3.756	3.20358e-10	GO:0005515,GO:0043531	AT1G12220.1	RPS5	Disease resistance protein (CC-NBS-LRR class) family
orange1.1g001642m.g	1.158	0.212	0.433047		AT5G14770.1		Tetratricopeptide repeat (TPR)-like superfamily protein
orange1.1g001645m.g	1.123	0.167	0.429236		AT5G06400.1		Pentatricopeptide repeat (PPR) superfamily protein
orange1.1g017040m.g	13.469	3.752	9.73097e-88	GO:0055114,GO:0020037,GO:0006979,GO:0004601	AT4G33420.1		Peroxidase superfamily protein
orange1.1g001648m.g	0.979	-0.031	0.885704	GO:0008270,GO:0005515	AT4G34430.3	ATSWI3D,CHB3	DNA-binding family protein
orange1.1g001649m.g	1.218	0.285	0.0558456	GO:0006351,GO:0005634,GO:0003677	AT4G24200.1		Transcription elongation factor (TFIIS) family protein
orange1.1g009392m.g	13.436	3.748	3.30862e-14	GO:0055114,GO:0016491,GO:0005507	AT2G38080.1	ATLMCO4,IRX12,LAC4,LMCO4	Laccase/Diphenol oxidase family protein
orange1.1g001653m.g	1.381	0.466	0.235884	GO:0005515	AT1G07390.3	AtRLP1,RLP1	receptor like protein 1
orange1.1g001656m.g	1.013	0.019	0.927978	GO:0005524,GO:0004003,GO:0003677,GO:0016818,GO:0008026,GO:0006139,GO:0003676	AT1G79950.1		RAD3-like DNA-binding helicase protein
orange1.1g017978m.g	13.269	3.73	1.71384e-48		AT1G69580.1		Homeodomain-like superfamily protein
orange1.1g001663m.g	0.867	-0.206	0.211094		AT3G25500.1	AFH1,AHF1,ATFH1,FH1	formin homology 1
orange1.1g001665m.g	0.902	-0.148	0.433565	GO:0055114,GO:0016491,GO:0008152	AT2G14170.1	ALDH6B2	aldehyde dehydrogenase 6B2
orange1.1g001666m.g	NA	NA	NA	GO:0005515,GO:0008017,GO:0007018,GO:0005524,GO:0003777,GO:0005871	AT5G27000.1	ATK4,KATD	kinesin 4
orange1.1g035400m.g	13.236	3.726	2.62386e-41
orange1.1g001672m.g	1.038	0.053	0.70129	GO:0008080	AT1G10490.1		Domain of unknown function (DUF1726) ;Putative ATPase (DUF699)
orange1.1g001676m.g	0.954	-0.067	0.711563	GO:0007165,GO:0000155,GO:0000160	AT1G27320.1	AHK3,HK3	histidine kinase 3
orange1.1g034318m.g	13.227	3.725	1.55741e-50
orange1.1g001680m.g	1.019	0.027	0.900618	GO:0005524	AT1G50410.1		SNF2 domain-containing protein / helicase domain-containing protein / zinc finger protein-related
orange1.1g001681m.g	1.005	0.007	0.971902	GO:0006355	AT1G70060.1	SNL4	SIN3-like 4
orange1.1g001683m.g	0.928	-0.107	0.778221	GO:0046872	AT1G65920.1		Regulator of chromosome condensation (RCC1) family with FYVE zinc finger domain
orange1.1g001684m.g	NA	NA	NA	GO:0005515,GO:0003676	AT1G69440.1	AGO7,ZIP	Argonaute family protein
orange1.1g001685m.g	1.127	0.172	0.19949	GO:0003723	AT3G10360.1	APUM4,PUM4	pumilio 4
orange1.1g001687m.g	1.033	0.047	0.811193	GO:0005515	AT3G19670.1	ATPRP40B,PRP40B	pre-mRNA-processing protein 40B
orange1.1g001688m.g	0.904	-0.146	0.304389	GO:0004842	AT3G17205.3	UPL6	ubiquitin protein ligase 6
orange1.1g001690m.g	1.043	0.061	0.766776	GO:0016567,GO:0004842	AT1G76390.2		ARM repeat superfamily protein
orange1.1g001837m.g	13.146	3.717	7.18298e-51	GO:0046872,GO:0000166	AT4G30110.1	ATHMA2,HMA2	heavy metal atpase 2
orange1.1g001695m.g	1.198	0.261	0.15346		AT1G75310.1	AUL1	auxin-like 1 protein
orange1.1g001696m.g	NA	NA	NA	GO:0005515	AT5G48060.1		C2 calcium/lipid-binding plant phosphoribosyltransferase family protein
orange1.1g001697m.g	0.986	-0.02	0.917139	GO:0042147	AT4G19490.2	ATVPS54,VPS54	VPS54
orange1.1g045984m.g	13.058	3.707	1.66195e-18		AT2G44740.1	CYCP4;1	cyclin p4;1
orange1.1g001701m.g	1.055	0.077	0.672276	GO:0051726,GO:0005634,GO:0006357,GO:0007049,GO:0006351	AT3G12280.2	ATRBR1,RB,RB1,RBR,RBR1	retinoblastoma-related 1
orange1.1g046027m.g	12.884	3.688	7.22308e-69	GO:0006508,GO:0004185	AT4G12910.1	scpl20	serine carboxypeptidase-like 20
orange1.1g001704m.g	0.971	-0.043	0.823177	GO:0005515	AT4G33210.1	SLOMO	F-box family protein
orange1.1g001574m.g	12.867	3.686	4.03153e-09		AT5G44030.1	CESA4,IRX5,NWS2	cellulose synthase A4
orange1.1g016666m.g	12.768	3.674	6.69173e-14	GO:0046872,GO:0030001	AT5G27690.1		Heavy metal transport/detoxification superfamily protein
orange1.1g001707m.g	1.087	0.12	0.419721	GO:0009378,GO:0006310,GO:0006281	AT1G50140.1		P-loop containing nucleoside triphosphate hydrolases superfamily protein
orange1.1g028855m.g	12.685	3.665	5.88295e-18		AT2G35760.1		Uncharacterised protein family (UPF0497)
orange1.1g001710m.g	NA	NA	NA	GO:0005515,GO:0006468,GO:0005524,GO:0004672	AT3G47570.1		Leucine-rich repeat protein kinase family protein
orange1.1g038941m.g	12.674	3.664	2.70487e-08	GO:0005515	AT1G03010.1		Phototropic-responsive NPH3 family protein
orange1.1g001713m.g	1.174	0.231	0.21486	GO:0016624,GO:0008152,GO:0055114,GO:0030976,GO:0006099,GO:0004591	AT5G65750.1		2-oxoglutarate dehydrogenase, E1 component
orange1.1g001719m.g	NA	NA	NA	GO:0005515	AT1G74190.1	AtRLP15,RLP15	receptor like protein 15
orange1.1g001720m.g	0.996	-0.005	0.975242	GO:0030127,GO:0008270,GO:0006888,GO:0006886	AT3G07100.1	ERMO2,SEC24A	Sec23/Sec24 protein transport family protein
orange1.1g040467m.g	12.527	3.647	0.0345678	GO:0016758,GO:0008152	AT5G12890.1		UDP-Glycosyltransferase superfamily protein
orange1.1g001725m.g	1.073	0.101	0.474971	GO:0035194,GO:0003712	AT5G07350.1	AtTudor1,TSN1,Tudor1	TUDOR-SN protein 1
orange1.1g001726m.g	NA	NA	NA		AT5G42710.1
orange1.1g001727m.g	NA	NA	NA		AT2G23360.1		Plant protein of unknown function (DUF869)
orange1.1g016399m.g	12.505	3.644	0.0373702	GO:0016021,GO:0016020,GO:0022857	AT1G75500.1	WAT1	Walls Are Thin 1
orange1.1g029708m.g	12.491	3.643	0.0355533		AT3G59680.2
orange1.1g001730m.g	0.961	-0.058	0.710009		AT1G06900.1		Insulinase (Peptidase family M16) family protein
orange1.1g012489m.g	12.281	3.618	1.17314e-12	GO:0016747	AT2G39980.1		HXXXD-type acyl-transferase family protein
orange1.1g040569m.g	12.26	3.616	1.64866e-10	GO:0006468,GO:0005524,GO:0004672	AT5G55090.1	MAPKKK15	mitogen-activated protein kinase kinase kinase 15
orange1.1g017816m.g	12.208	3.61	3.40239e-97	GO:0055114,GO:0016491	AT3G21420.1		2-oxoglutarate (2OG) and Fe(II)-dependent oxygenase superfamily protein
orange1.1g009613m.g	12.19	3.608	2.9598e-76		AT4G16790.1		hydroxyproline-rich glycoprotein family protein
orange1.1g001743m.g	1.145	0.195	0.0940852	GO:0005516,GO:0046872,GO:0000166	AT1G27770.1	ACA1,PEA1	autoinhibited Ca2+-ATPase 1
orange1.1g001744m.g	0.952	-0.07	0.659735		AT2G39340.1		SAC3/GANP/Nin1/mts3/eIF-3 p25 family
orange1.1g033766m.g	12.188	3.607	5.86956e-27		AT3G57810.2		Cysteine proteinases superfamily protein
orange1.1g001748m.g	NA	NA	NA	GO:0003887	AT4G24790.2		AAA-type ATPase family protein
orange1.1g001751m.g	1.005	0.007	0.974033	GO:0046872,GO:0000166	AT1G07810.1	ACA3,ATECA1,ECA1	ER-type Ca2+-ATPase 1
orange1.1g001752m.g	NA	NA	NA	GO:0005515,GO:0006468,GO:0005524,GO:0004672	AT4G28650.1		Leucine-rich repeat transmembrane protein kinase family protein
orange1.1g011682m.g	12.124	3.6	1.74543e-10	GO:0016021	AT2G25737.1		Sulfite exporter TauE/SafE family protein
orange1.1g001761m.g	0.934	-0.098	0.588295		AT1G77320.1	MEI1	transcription coactivators
orange1.1g001762m.g	0.981	-0.027	0.900211		AT3G48470.1	EMB2423	embryo defective 2423
orange1.1g001763m.g	1.116	0.159	0.552094		AT3G09040.1		Pentatricopeptide repeat (PPR) superfamily protein
orange1.1g001764m.g	0.935	-0.098	0.445106	GO:0005515	AT1G03370.1		C2 calcium/lipid-binding and GRAM domain containing protein
orange1.1g001765m.g	1.036	0.051	0.810925		AT1G69360.1		Plant protein of unknown function (DUF863)
orange1.1g012785m.g	12.061	3.592	8.66709e-13	GO:0016846	AT4G24670.2	TAR2	tryptophan aminotransferase related 2
orange1.1g030911m.g	11.968	3.581	4.13925e-90		AT1G31200.1	ATPP2-A9,PP2-A9	phloem protein 2-A9
orange1.1g001774m.g	1.173	0.23	0.181322	GO:0005515	AT3G59580.1		Plant regulator RWP-RK family protein
orange1.1g034722m.g	11.613	3.538	4.74614e-61
orange1.1g031389m.g	11.409	3.512	1.72098e-40		AT2G01300.1
orange1.1g001780m.g	1.152	0.205	0.237227	GO:0008408,GO:0003677,GO:0000166	AT5G63960.2	EMB2780	DNA binding;nucleotide binding;nucleic acid binding;DNA-directed DNA polymerases;DNA-directed DNA polymerases
orange1.1g001782m.g	NA	NA	NA	GO:0005515,GO:0006468,GO:0005524,GO:0004672	AT3G47570.1		Leucine-rich repeat protein kinase family protein
orange1.1g001783m.g	1.189	0.25	0.058058	GO:0006468,GO:0004672	AT3G17850.1		Protein kinase superfamily protein
orange1.1g001785m.g	NA	NA	NA	GO:0046872	AT4G21070.1	ATBRCA1,BRCA1	breast cancer susceptibility1
orange1.1g032032m.g	11.392	3.51	6.80517e-25
orange1.1g001789m.g	1.02	0.028	0.85299		AT1G12930.1		ARM repeat superfamily protein
orange1.1g001794m.g	NA	NA	NA	GO:0005515	AT3G47090.1		Leucine-rich repeat protein kinase family protein
orange1.1g036448m.g	11.245	3.491	5.72274e-09	GO:0043531	AT3G14470.1		NB-ARC domain-containing disease resistance protein
orange1.1g044385m.g	11.216	3.487	1.16792e-52		AT4G12500.1		Bifunctional inhibitor/lipid-transfer protein/seed storage 2S albumin superfamily protein
orange1.1g001797m.g	1.07	0.097	0.607907		AT5G61990.1		Pentatricopeptide repeat (PPR) superfamily protein
orange1.1g001799m.g	1.168	0.224	0.0825208		AT5G58450.1		Tetratricopeptide repeat (TPR)-like superfamily protein
orange1.1g001800m.g	0.959	-0.061	0.768567		AT1G27595.1
orange1.1g031711m.g	11.192	3.484	6.65687e-18
orange1.1g001803m.g	1.059	0.083	0.573567	GO:0030117,GO:0016192,GO:0006886,GO:0030123	AT3G55480.2	PAT2	protein affected trafficking 2
orange1.1g001804m.g	1.119	0.162	0.226421	GO:0008536,GO:0006886	AT3G08960.1		ARM repeat superfamily protein
orange1.1g001805m.g	NA	NA	NA	GO:0005515,GO:0007165,GO:0043531	AT1G27170.1		transmembrane receptors;ATP binding
orange1.1g008899m.g	11.093	3.472	2.76789e-27		AT1G65810.1		P-loop containing nucleoside triphosphate hydrolases superfamily protein
orange1.1g001813m.g	1.048	0.068	0.843098	GO:0008270,GO:0004553,GO:0005975,GO:0004559,GO:0015923,GO:0006013	AT5G13980.1		Glycosyl hydrolase family 38 protein
orange1.1g001814m.g	1.092	0.127	0.493133		AT1G03380.1	ATATG18G,ATG18G	homolog of yeast autophagy 18 (ATG18) G
orange1.1g003365m.g	11.027	3.463	1.53482e-08		AT5G18980.1		ARM repeat superfamily protein
orange1.1g041307m.g	11.027	3.463	3.01286e-13
orange1.1g032780m.g	10.989	3.458	9.17297e-10	GO:0046872,GO:0030001	AT4G27590.1		Heavy metal transport/detoxification superfamily protein
orange1.1g001822m.g	1.085	0.118	0.5202		AT1G06950.1	ATTIC110,TIC110	translocon at the inner envelope membrane of chloroplasts 110
orange1.1g048756m.g	10.963	3.455	8.00129e-55		AT1G76600.1
orange1.1g001826m.g	1.052	0.073	0.662998	GO:0043039,GO:0016876,GO:0005524,GO:0006419,GO:0004813,GO:0000166	AT1G50200.1	ACD,ALATS	Alanyl-tRNA synthetase
orange1.1g001827m.g	NA	NA	NA	GO:0007076,GO:0000796	AT5G37630.1	EMB2656	ARM repeat superfamily protein
orange1.1g033957m.g	10.64	3.411	5.36635e-48		AT5G24860.1	ATFPF1,FPF1	flowering promoting factor 1
orange1.1g001831m.g	0.986	-0.021	0.898392		AT5G56730.1		Insulinase (Peptidase family M16) protein
orange1.1g001833m.g	1.006	0.009	0.954995	GO:0016567,GO:0004842	AT1G76390.1		ARM repeat superfamily protein
orange1.1g014184m.g	10.636	3.411	5.66749e-81		AT2G01940.1	ATIDD15,SGR5	C2H2-like zinc finger protein
orange1.1g039027m.g	10.609	3.407	2.44417e-18	GO:0000160	AT5G26594.1	ARR24,RR24	response regulator 24
orange1.1g001838m.g	NA	NA	NA	GO:0005515	AT3G47570.1		Leucine-rich repeat protein kinase family protein
orange1.1g001842m.g	NA	NA	NA	GO:0005515	AT1G45616.1	AtRLP6,RLP6	receptor like protein 6
orange1.1g033494m.g	10.573	3.402	3.80017e-27
orange1.1g001844m.g	0.829	-0.271	0.107262	GO:0005815,GO:0000922,GO:0000226	AT1G80260.1	emb1427	Spc97 / Spc98 family of spindle pole body (SBP) component
orange1.1g001845m.g	1.074	0.103	0.631965	GO:0030131,GO:0016192,GO:0006886,GO:0030117	AT5G22780.1		Adaptor protein complex AP-2, alpha subunit
orange1.1g042078m.g	10.546	3.399	2.54963e-55		AT4G29100.1		basic helix-loop-helix (bHLH) DNA-binding superfamily protein
orange1.1g039060m.g	10.393	3.377	2.35843e-09		AT5G17420.1	ATCESA7,CESA7,IRX3,MUR10	Cellulose synthase family protein
orange1.1g005545m.g	10.373	3.375	1.08429e-72	GO:0016887,GO:0005524,GO:0016020	AT3G25620.2		ABC-2 type transporter family protein
orange1.1g022135m.g	10.181	3.348	2.04681e-08	GO:0030247	AT1G10380.1		Putative membrane lipoprotein
orange1.1g008291m.g	10.126	3.34	7.16438e-22	GO:0055114,GO:0050660,GO:0016491,GO:0019139,GO:0009690	AT3G63440.1	ATCKX6,ATCKX7,CKX6	cytokinin oxidase/dehydrogenase 6
orange1.1g001852m.g	1.24	0.31	0.162173		AT1G16480.1		Tetratricopeptide repeat (TPR)-like superfamily protein
orange1.1g029064m.g	10.087	3.334	3.2414e-36
orange1.1g010589m.g	9.978	3.319	0.00256908	GO:0016020,GO:0006810,GO:0005215	AT1G68570.1		Major facilitator superfamily protein
orange1.1g001860m.g	1.242	0.312	0.519663	GO:0043531	AT4G27190.1		NB-ARC domain-containing disease resistance protein
orange1.1g001863m.g	1.19	0.251	0.0822271	GO:0008152	AT2G05710.1	ACO3	aconitase 3
orange1.1g001867m.g	1.05	0.07	0.677312	GO:0005515,GO:0006468,GO:0005524,GO:0004672	AT1G28440.1	HSL1	HAESA-like 1
orange1.1g001872m.g	1.2	0.263	0.135625	GO:0003676	AT5G60170.2		RNA binding (RRM/RBD/RNP motifs) family protein
orange1.1g001876m.g	1.087	0.12	0.541455		AT5G52530.3		dentin sialophosphoprotein-related
orange1.1g001877m.g	1.06	0.085	0.580236	GO:0046872,GO:0000166	AT1G10130.1	ATECA3,ECA3	endoplasmic reticulum-type calcium-transporting ATPase 3
orange1.1g001878m.g	1.065	0.091	0.624743	GO:0005515	AT1G44910.1	ATPRP40A,PRP40A	pre-mRNA-processing protein 40A
orange1.1g001879m.g	0.994	-0.008	0.955559	GO:0008184,GO:0005975	AT3G29320.1		Glycosyl transferase, family 35
orange1.1g001882m.g	0.861	-0.217	0.0772646		AT1G05960.1		ARM repeat superfamily protein
orange1.1g035469m.g	9.898	3.307	2.63326e-24		AT5G04080.1
orange1.1g041630m.g	9.898	3.307	1.71882e-56		AT4G29100.1		basic helix-loop-helix (bHLH) DNA-binding superfamily protein
orange1.1g001893m.g	0.938	-0.092	0.535428	GO:0005515	AT2G36720.1		Acyl-CoA N-acyltransferase with RING/FYVE/PHD-type zinc finger domain
orange1.1g039219m.g	9.829	3.297	7.53173e-24		AT1G49320.1	ATUSPL1,USPL1	unknown seed protein like 1
orange1.1g001896m.g	1.086	0.119	0.401415	GO:0046872,GO:0030001,GO:0000166	AT5G44790.1	HMA7,RAN1	copper-exporting ATPase / responsive-to-antagonist 1 / copper-transporting ATPase (RAN1)
orange1.1g001897m.g	1.213	0.278	0.0704295	GO:0043531	AT4G27190.1		NB-ARC domain-containing disease resistance protein
orange1.1g034205m.g	9.823	3.296	3.96334e-12	GO:0045454,GO:0015035,GO:0009055	AT2G30540.1		Thioredoxin superfamily protein
orange1.1g034278m.g	9.813	3.295	3.42179e-11	GO:0007017,GO:0005875	AT1G52240.2	ATROPGEF11,PIRF1,ROPGEF11	RHO guanyl-nucleotide exchange factor 11
orange1.1g001908m.g	NA	NA	NA	GO:0006468,GO:0005524,GO:0004672	AT3G47570.1		Leucine-rich repeat protein kinase family protein
orange1.1g001909m.g	NA	NA	NA		AT1G52780.1		Protein of unknown function (DUF2921)
orange1.1g001911m.g	0.96	-0.059	0.814375		AT1G06710.1		Tetratricopeptide repeat (TPR)-like superfamily protein
orange1.1g001912m.g	0.863	-0.213	0.556239	GO:0016787,GO:0005524,GO:0003677	AT5G07810.1		SNF2 domain-containing protein / helicase domain-containing protein / HNH endonuclease domain-containing protein
orange1.1g001917m.g	0.936	-0.095	0.551614	GO:0008152	AT2G05710.1	ACO3	aconitase 3
orange1.1g001919m.g	NA	NA	NA		AT4G23440.1		Disease resistance protein (TIR-NBS class)
orange1.1g008762m.g	9.663	3.272	1.50118e-22	GO:0016798,GO:0016020	AT5G34940.2	AtGUS3,GUS3	glucuronidase 3
orange1.1g001921m.g	1.087	0.121	0.472405	GO:0003676	AT3G45630.1		RNA binding (RRM/RBD/RNP motifs) family protein
orange1.1g038233m.g	9.572	3.259	1.26152e-34	GO:0043565,GO:0006355,GO:0003700,GO:0006351	AT5G06839.3	bZIP65,TGA10	bZIP transcription factor family protein
orange1.1g001927m.g	1.147	0.198	0.284511		AT1G35220.1
orange1.1g001939m.g	0.939	-0.091	0.508906	GO:0005524	AT4G16130.1	ARA1,ATISA1,ISA1	arabinose kinase
orange1.1g001942m.g	1.055	0.077	0.925162		AT3G48190.1	ATATM,ATM	ataxia-telangiectasia mutated
orange1.1g019102m.g	9.565	3.258	1.05727e-09		AT5G62960.1
orange1.1g001953m.g	0.901	-0.151	0.305686	GO:0046872	AT1G69710.1		Regulator of chromosome condensation (RCC1) family with FYVE zinc finger domain
orange1.1g048287m.g	9.531	3.253	6.69172e-10		AT1G03840.1	MGP	C2H2 and C2HC zinc fingers superfamily protein
orange1.1g031927m.g	9.483	3.245	1.61921e-20		AT2G01300.1
orange1.1g038946m.g	9.47	3.243	1.2142e-24
orange1.1g032188m.g	9.404	3.233	9.08867e-25		AT1G09812.1
orange1.1g001965m.g	1.117	0.16	0.25367	GO:0005525	AT1G06220.1	CLO,GFA1,MEE5	Ribosomal protein S5/Elongation factor G/III/V family protein
orange1.1g001966m.g	1.096	0.133	0.36942		AT5G61990.1		Pentatricopeptide repeat (PPR) superfamily protein
orange1.1g001968m.g	0.863	-0.212	0.0598195		AT1G72560.2	PSD	ARM repeat superfamily protein
orange1.1g042507m.g	9.348	3.225	6.34611e-40	GO:0055114,GO:0020037,GO:0016705,GO:0005506	AT3G19270.1	CYP707A4	cytochrome P450, family 707, subfamily A, polypeptide 4
orange1.1g001970m.g	1.162	0.216	0.0733901	GO:0006396,GO:0003723	AT5G23080.1	TGH	SWAP (Suppressor-of-White-APricot)/surp domain-containing protein
orange1.1g001971m.g	1.076	0.105	0.470058	GO:0005634,GO:0003677	AT3G60030.1	SPL12	squamosa promoter-binding protein-like 12
orange1.1g001973m.g	0.975	-0.036	0.875328	GO:0016832,GO:0008270,GO:0005975,GO:0055114,GO:0004616,GO:0051287	AT1G18270.2		ketose-bisphosphate aldolase class-II family protein
orange1.1g036225m.g	9.147	3.193	2.53116e-15	GO:0005515,GO:0006468,GO:0005524,GO:0004672	AT5G16000.1	NIK1	NSP-interacting kinase 1
orange1.1g001975m.g	0.857	-0.223	0.170857	GO:0003676	AT5G61960.1	AML1,ML1	MEI2-like protein 1
orange1.1g001978m.g	1.087	0.12	0.486372	GO:0016192,GO:0006886	AT1G12470.1		zinc ion binding
orange1.1g001979m.g	NA	NA	NA		AT5G17680.1		disease resistance protein (TIR-NBS-LRR class), putative
orange1.1g010083m.g	9.026	3.174	9.17312e-15	GO:0055114,GO:0020037,GO:0016705,GO:0005506	AT5G38450.1	CYP735A1	cytochrome P450, family 735, subfamily A, polypeptide 1
orange1.1g046424m.g	8.97	3.165	0.000267292	GO:0046983,GO:0008171	AT5G54160.1	ATOMT1,OMT1	O-methyltransferase 1
orange1.1g023370m.g	8.948	3.162	3.24244e-12	GO:0016020,GO:0006810,GO:0005215	AT4G35100.2	PIP2;7,PIP3,PIP3A,SIMIP	plasma membrane intrinsic protein 3
orange1.1g042156m.g	8.899	3.154	3.04879e-16	GO:0006355,GO:0003677	AT5G60850.1	OBP4	OBF binding protein 4
orange1.1g001999m.g	1.095	0.131	0.680739	GO:0043531	AT1G61180.2		LRR and NB-ARC domains-containing disease resistance protein
orange1.1g002002m.g	NA	NA	NA	GO:0005515	AT3G03680.1		C2 calcium/lipid-binding plant phosphoribosyltransferase family protein
orange1.1g002006m.g	1.203	0.267	0.108453	GO:0007010,GO:0003779	AT2G41740.1	ATVLN2,VLN2	villin 2
orange1.1g041277m.g	8.864	3.148	3.76202e-35	GO:0016887,GO:0005524,GO:0055085,GO:0042626,GO:0016021,GO:0006810	AT3G28345.1		ABC transporter family protein
orange1.1g002011m.g	0.988	-0.018	0.919719	GO:0016740,GO:0006506,GO:0005789	AT3G01380.1		transferases;sulfuric ester hydrolases;catalytics;transferases
orange1.1g002012m.g	1.175	0.232	0.0617316	GO:0016887,GO:0005524,GO:0019538	AT2G25140.1	CLPB-M,CLPB4,HSP98.7	casein lytic proteinase B4
orange1.1g013753m.g	8.765	3.132	3.34452e-23		AT1G25530.1		Transmembrane amino acid transporter family protein
orange1.1g002016m.g	1.087	0.121	0.346135	GO:0072546	AT5G11560.1		catalytics
orange1.1g002018m.g	1.073	0.102	0.546137	GO:0032328,GO:0016020,GO:0015655,GO:0006814,GO:0006811,GO:0005215	AT1G30450.1	ATCCC1,CCC1,HAP5	cation-chloride co-transporter 1
orange1.1g002019m.g	1.102	0.141	0.416895	GO:0006351,GO:0003899,GO:0003677	AT1G68990.1	MGP3	male gametophyte defective 3
orange1.1g002020m.g	NA	NA	NA	GO:0030244,GO:0016760,GO:0016020	AT4G18780.1	ATCESA8,CESA8,IRX1,LEW2	cellulose synthase family protein
orange1.1g002021m.g	NA	NA	NA	GO:0005515,GO:0006468,GO:0004672	AT3G47570.1		Leucine-rich repeat protein kinase family protein
orange1.1g036729m.g	8.733	3.126	6.66521e-10	GO:0005515	AT4G20140.1	GSO1	Leucine-rich repeat transmembrane protein kinase
orange1.1g002026m.g	1.134	0.182	0.272908	GO:0005515	AT3G19840.1	ATPRP40C,PRP40C	pre-mRNA-processing protein 40C
orange1.1g002027m.g	0.845	-0.243	0.080722	GO:2001070,GO:0005975,GO:0004134	AT2G40840.1	DPE2	disproportionating enzyme 2
orange1.1g011935m.g	8.711	3.123	1.6394e-25	GO:0005524	AT2G18190.1		P-loop containing nucleoside triphosphate hydrolases superfamily protein
orange1.1g002031m.g	0.871	-0.199	0.17124		AT5G24810.1		ABC1 family protein
orange1.1g009075m.g	8.706	3.122	3.49641e-24		AT3G61490.2		Pectin lyase-like superfamily protein
orange1.1g002036m.g	1.123	0.167	0.20528	GO:0008270,GO:0004553,GO:0015923,GO:0006013,GO:0005975,GO:0004559	AT5G13980.1		Glycosyl hydrolase family 38 protein
orange1.1g002041m.g	0.988	-0.018	0.901903		AT5G62600.1		ARM repeat superfamily protein
orange1.1g039221m.g	8.686	3.119	2.7078e-13	GO:0016887,GO:0005524,GO:0016020	AT1G31770.1	ABCG14	ATP-binding cassette 14
orange1.1g002044m.g	NA	NA	NA	GO:0043531	AT3G14470.1		NB-ARC domain-containing disease resistance protein
orange1.1g002048m.g	1.157	0.211	0.0952808	GO:0008536,GO:0006886,GO:0005515	AT2G46520.1		cellular apoptosis susceptibility protein, putative / importin-alpha re-exporter, putative
orange1.1g002054m.g	1.206	0.27	0.0632868	GO:0003676,GO:0006396,GO:0003723,GO:0000175,GO:0006402,GO:0004654	AT5G14580.1		polyribonucleotide nucleotidyltransferase, putative
orange1.1g032310m.g	8.616	3.107	3.50826e-28	GO:0005634,GO:0003677	AT2G33810.1	SPL3	squamosa promoter binding protein-like 3
orange1.1g002057m.g	NA	NA	NA		AT5G49150.1	ATGEX2,GEX2	gamete expressed 2
orange1.1g002059m.g	1.094	0.129	0.463989		AT2G39810.1	HOS1	ubiquitin-protein ligases
orange1.1g023902m.g	8.58	3.101	1.33332e-31
orange1.1g032350m.g	8.529	3.092	1.50501e-34	GO:0008270	AT2G26695.1		Ran BP2/NZF zinc finger-like superfamily protein
orange1.1g002067m.g	1.224	0.292	0.128786	GO:0003676,GO:0006396,GO:0003723	AT5G25060.1		RNA recognition motif (RRM)-containing protein
orange1.1g002068m.g	1.177	0.235	0.0982923	GO:0016887,GO:0005524,GO:0019538	AT5G15450.1	APG6,CLPB-P,CLPB3	casein lytic proteinase B3
orange1.1g002069m.g	NA	NA	NA	GO:0005515,GO:0006468,GO:0004672	AT1G35710.1		Protein kinase family protein with leucine-rich repeat domain
orange1.1g011260m.g	8.507	3.089	1.8763e-75	GO:0043565,GO:0006355,GO:0005634,GO:0003700	AT2G26150.1	ATHSFA2,HSFA2	heat shock transcription factor A2
orange1.1g002078m.g	1.359	0.443	0.125241		AT5G01030.2		Protein of unknown function (DUF3527)
orange1.1g002079m.g	0.87	-0.2	0.258062	GO:0005975,GO:0004553,GO:0003824	AT5G04360.1	ATLDA,ATPU1,LDA,PU1	limit dextrinase
orange1.1g002083m.g	1.106	0.146	0.372571	GO:0030117,GO:0016192,GO:0006886	AT1G31730.1		Adaptin family protein
orange1.1g009411m.g	8.474	3.083	8.27161e-18		AT4G27220.1		NB-ARC domain-containing disease resistance protein
orange1.1g002089m.g	1.075	0.105	0.510695	GO:0015977,GO:0008964,GO:0006099	AT3G14940.1	ATPPC3,PPC3	phosphoenolpyruvate carboxylase 3
orange1.1g002093m.g	1.087	0.12	0.478819	GO:0003676	AT2G33435.1		RNA-binding (RRM/RBD/RNP motifs) family protein
orange1.1g002094m.g	1.054	0.076	0.747854	GO:0005515,GO:0006468,GO:0004672	AT5G01890.1		Leucine-rich receptor-like protein kinase family protein
orange1.1g002095m.g	1.057	0.079	0.597796		AT1G79830.3	GC5	golgin candidate 5
orange1.1g002100m.g	0.879	-0.185	0.164558	GO:0005515	AT3G51770.2	ATEOL1,ETO1	tetratricopeptide repeat (TPR)-containing protein
orange1.1g002103m.g	0.935	-0.098	0.467934		AT5G23890.1
orange1.1g020230m.g	8.459	3.08	4.47398e-22	GO:0016757	AT1G56600.1	AtGolS2,GolS2	galactinol synthase 2
orange1.1g012524m.g	8.444	3.078	3.65632e-25	GO:0055114,GO:0020037,GO:0016705,GO:0005506	AT1G05160.1	ATKAO1,CYP88A3,KAO1	cytochrome P450, family 88, subfamily A, polypeptide 3
orange1.1g002109m.g	1.087	0.12	0.505854		AT4G12780.1		Chaperone DnaJ-domain superfamily protein
orange1.1g003951m.g	8.326	3.058	1.20373e-15		AT5G46240.1	KAT1	potassium channel in Arabidopsis thaliana 1
orange1.1g010902m.g	8.297	3.053	9.2691e-11		AT2G40390.1
orange1.1g029230m.g	8.226	3.04	1.1363e-13	GO:0008270	AT1G10200.1	WLIM1	GATA type zinc finger transcription factor family protein
orange1.1g039426m.g	8.195	3.035	1.7201e-35	GO:0006629	AT4G16820.1	PLA-I{beta]2	alpha/beta-Hydrolases superfamily protein
orange1.1g046235m.g	8.122	3.022	5.04852e-11	GO:0055114,GO:0050113,GO:0019310,GO:0005737,GO:0005506	AT1G14520.1	MIOX1	myo-inositol oxygenase 1
orange1.1g002128m.g	NA	NA	NA	GO:0008017,GO:0007018,GO:0005524,GO:0003777,GO:0005871	AT1G18370.1	ATNACK1,HIK,NACK1	ATP binding microtubule motor family protein
orange1.1g008336m.g	8.094	3.017	1.16464e-142	GO:0055114,GO:0047134,GO:0016491,GO:0016209	AT1G60420.1		DC1 domain-containing protein
orange1.1g003071m.g	8.081	3.014	7.43697e-94	GO:0003677,GO:0008289	AT4G32880.1	ATHB-8,ATHB8,HB-8	homeobox gene 8
orange1.1g002132m.g	NA	NA	NA	GO:0043531	AT3G14470.1		NB-ARC domain-containing disease resistance protein
orange1.1g041237m.g	7.952	2.991	1.85063e-27		AT2G15680.1		Calcium-binding EF-hand family protein
orange1.1g002136m.g	1.106	0.146	0.34526	GO:0006438,GO:0005737,GO:0005524,GO:0004832,GO:0000166,GO:0006418,GO:0004812	AT5G16715.1	EMB2247	ATP binding;valine-tRNA ligases;aminoacyl-tRNA ligases;nucleotide binding;ATP binding;aminoacyl-tRNA ligases
orange1.1g002138m.g	1.053	0.074	0.687425		AT5G22030.2	UBP8	ubiquitin-specific protease 8
orange1.1g002139m.g	0.943	-0.085	0.581722	GO:0008017,GO:0007018,GO:0005524,GO:0003777,GO:0005871	AT2G21300.2		ATP binding microtubule motor family protein
orange1.1g022190m.g	7.888	2.98	4.74751e-59		AT1G21050.1		Protein of unknown function, DUF617
orange1.1g002144m.g	0.846	-0.241	0.273752	GO:0005515	AT4G24020.1	NLP7	NIN like protein 7
orange1.1g018802m.g	7.867	2.976	1.25937e-18		AT5G42630.1	ATS,KAN4	Homeodomain-like superfamily protein
orange1.1g002147m.g	1.016	0.023	0.903698	GO:0008270,GO:0003676,GO:0004527	AT1G54490.1	AIN1,ATXRN4,EIN5,XRN4	exoribonuclease 4
orange1.1g045022m.g	7.801	2.964	2.08208e-08		AT2G43670.1		Carbohydrate-binding X8 domain superfamily protein
orange1.1g002151m.g	NA	NA	NA	GO:0046872,GO:0000166	AT5G62670.1	AHA11,HA11	H(+)-ATPase 11
orange1.1g024640m.g	7.776	2.959	1.90693e-30	GO:0046983,GO:0003677,GO:0006355,GO:0005634,GO:0003700	AT5G15800.1	AGL2,SEP1	K-box region and MADS-box transcription factor family protein
orange1.1g025645m.g	7.672	2.94	8.50628e-12		AT2G23970.1		Class I glutamine amidotransferase-like superfamily protein
orange1.1g039717m.g	7.668	2.939	1.00863e-11	GO:0009055	AT2G02850.1	ARPN	plantacyanin
orange1.1g047874m.g	7.636	2.933	3.78345e-26	GO:0046872,GO:0000166	AT3G63380.1		ATPase E1-E2 type family protein / haloacid dehalogenase-like hydrolase family protein
orange1.1g002159m.g	0.918	-0.123	0.470661	GO:0009378,GO:0006310,GO:0006281,GO:0005524	AT1G03000.1	PEX6	peroxin 6
orange1.1g002164m.g	0.976	-0.035	0.853016	GO:0008236,GO:0006508	AT2G47390.1		Prolyl oligopeptidase family protein
orange1.1g002166m.g	1.126	0.171	0.239052		AT4G21670.1	ATCPL1,CPL1,FRY2	C-terminal domain phosphatase-like 1
orange1.1g002167m.g	NA	NA	NA	GO:0005515	AT5G27060.1	AtRLP53,RLP53	receptor like protein 53
orange1.1g041014m.g	7.524	2.912	1.30806e-08
orange1.1g020739m.g	7.507	2.908	0.0153235	GO:0016021	AT5G50800.1		Nodulin MtN3 family protein
orange1.1g034207m.g	7.49	2.905	1.0388e-11		AT5G35732.1
orange1.1g002177m.g	1.113	0.154	0.200866		AT1G09060.3		Zinc finger, RING-type;Transcription factor jumonji/aspartyl beta-hydroxylase
orange1.1g002184m.g	0.934	-0.099	0.723555	GO:0005524,GO:0003676	AT2G06990.1	HEN2	RNA helicase, ATP-dependent, SK12/DOB1 protein
orange1.1g002186m.g	1.219	0.286	0.440019	GO:0006468,GO:0004672,GO:0005515	AT5G51350.1		Leucine-rich repeat transmembrane protein kinase family protein
orange1.1g048452m.g	7.469	2.901	0.0156911		AT2G03500.1		Homeodomain-like superfamily protein
orange1.1g015088m.g	7.454	2.898	2.90723e-45		AT2G24580.1		FAD-dependent oxidoreductase family protein
orange1.1g002197m.g	0.971	-0.042	0.788138	GO:0016301,GO:0008152,GO:0005524	AT2G01460.1		P-loop containing nucleoside triphosphate hydrolases superfamily protein
orange1.1g002199m.g	1.066	0.092	0.639534		AT2G41520.1		Heat shock protein DnaJ with tetratricopeptide repeat
orange1.1g002201m.g	0.866	-0.208	0.352529	GO:0005515	AT5G53430.1	ATX5,SDG29,SET29	SET domain group 29
orange1.1g002202m.g	0.85	-0.234	0.110685	GO:0016021,GO:0006665,GO:0004348	AT5G49900.1		Beta-glucosidase, GBA2 type family protein
orange1.1g015575m.g	7.442	2.896	1.85773e-20	GO:0006355,GO:0003677	AT1G12260.1	ANAC007,EMB2749,NAC007,VND4	NAC 007
orange1.1g027996m.g	7.436	2.894	8.42969e-28		AT3G15810.1		Protein of unknown function (DUF567)
orange1.1g025043m.g	7.428	2.893	0.0143511		AT1G07080.1		Thioredoxin superfamily protein
orange1.1g033273m.g	7.318	2.871	1.69385e-33		AT5G19875.1
orange1.1g002211m.g	0.823	-0.281	0.0746128	GO:0016020,GO:0004970	AT4G35290.1	ATGLR3.2,ATGLUR2,GLR3.2,GLUR2	glutamate receptor 2
orange1.1g002212m.g	NA	NA	NA	GO:0008017,GO:0007018,GO:0005524,GO:0003777,GO:0005871	AT3G44050.1		P-loop containing nucleoside triphosphate hydrolases superfamily protein
orange1.1g002213m.g	NA	NA	NA		AT4G14770.1	ATTCX2,TCX2	TESMIN/TSO1-like CXC 2
orange1.1g002214m.g	NA	NA	NA	GO:0005515,GO:0006468,GO:0005524,GO:0004672	AT3G47570.1		Leucine-rich repeat protein kinase family protein
orange1.1g002217m.g	0.869	-0.203	0.228008	GO:0006418,GO:0000166,GO:0005524,GO:0004812,GO:0002161,GO:0006429,GO:0004823	AT4G04350.1	EMB2369	tRNA synthetase class I (I, L, M and V) family protein
orange1.1g036804m.g	7.307	2.869	6.16382e-20
orange1.1g002336m.g	7.276	2.863	1.17803e-61	GO:0006468,GO:0004672	AT1G67720.1		Leucine-rich repeat protein kinase family protein
orange1.1g047307m.g	7.272	2.862	3.60583e-38		AT3G60890.2	ZPR2	protein binding
orange1.1g002225m.g	1.054	0.076	0.6771		AT2G34730.1		myosin heavy chain-related
orange1.1g002232m.g	1.017	0.025	0.892299	GO:0031011	AT5G13950.1
orange1.1g002235m.g	1.013	0.019	0.895391	GO:0030126,GO:0016192,GO:0006886,GO:0005198,GO:0030117,GO:0005737	AT4G31480.2		Coatomer, beta subunit
orange1.1g002236m.g	0.98	-0.029	0.860402	GO:0016887,GO:0005524,GO:0016021,GO:0006810,GO:0005215	AT3G47780.1	ATATH6,ATH6	ABC2 homolog 6
orange1.1g011743m.g	7.125	2.833	9.99352e-47	GO:0016020,GO:0006810,GO:0005215	AT1G59740.1		Major facilitator superfamily protein
orange1.1g037291m.g	7.081	2.824	1.07483e-07	GO:0007165,GO:0005515,GO:0043531	AT4G12010.1		Disease resistance protein (TIR-NBS-LRR class) family
orange1.1g002240m.g	0.865	-0.21	0.178888		AT3G21480.1		BRCT domain-containing DNA repair protein
orange1.1g021502m.g	7.031	2.814	9.12148e-69	GO:0006355,GO:0003677	AT1G07640.3	OBP2	Dof-type zinc finger DNA-binding family protein
orange1.1g021737m.g	6.977	2.803	3.42977e-20	GO:0050662,GO:0003824	AT1G75280.1		NmrA-like negative transcriptional regulator family protein
orange1.1g002245m.g	0.887	-0.173	0.236834		AT5G04560.1	DME	HhH-GPD base excision DNA repair family protein
orange1.1g002248m.g	1.505	0.59	0.0630271		AT5G52280.1		Myosin heavy chain-related protein
orange1.1g002249m.g	0.825	-0.278	0.318079		AT1G21740.1		Protein of unknown function (DUF630 and DUF632)
orange1.1g032948m.g	6.954	2.798	6.89251e-37
orange1.1g002252m.g	0.8	-0.323	0.0707014	GO:0003676,GO:0043039,GO:0016876,GO:0005524,GO:0006419,GO:0004813,GO:0000166	AT5G22800.1	EMB1030,EMB263,EMB86	Alanyl-tRNA synthetase, class IIc
orange1.1g002255m.g	0.981	-0.027	0.858935	GO:0005515,GO:0006468,GO:0005524,GO:0004672	AT2G01820.1		Leucine-rich repeat protein kinase family protein
orange1.1g002256m.g	1.18	0.239	0.11993	GO:0005975,GO:0004553	AT1G68560.1	ATXYL1,TRG1,XYL1	alpha-xylosidase 1
orange1.1g021264m.g	6.946	2.796	5.47947e-25		AT2G37770.2		NAD(P)-linked oxidoreductase superfamily protein
orange1.1g002260m.g	0.95	-0.075	0.62373	GO:0006265,GO:0003918,GO:0003677,GO:0005694,GO:0003917	AT5G55310.1	TOP1,TOP1BETA	DNA topoisomerase 1 beta
orange1.1g045443m.g	6.921	2.791	4.4089e-40	GO:0048046,GO:0016762,GO:0006073,GO:0005618,GO:0005975,GO:0004553	AT3G23730.1	XTH16	xyloglucan endotransglucosylase/hydrolase 16
orange1.1g002265m.g	1.449	0.535	0.300353	GO:0043531	AT3G14470.1		NB-ARC domain-containing disease resistance protein
orange1.1g002266m.g	NA	NA	NA	GO:0005515	AT3G42660.1		transducin family protein / WD-40 repeat family protein
orange1.1g006717m.g	6.852	2.776	7.85599e-05	GO:0006418,GO:0005524,GO:0004812,GO:0000166	AT3G07420.1	ATNS2,NS2,SYNC2,SYNC2_ARATH	asparaginyl-tRNA synthetase 2
orange1.1g002273m.g	1.008	0.011	0.947347	GO:0005515	AT3G11540.1	SPY	Tetratricopeptide repeat (TPR)-like superfamily protein
orange1.1g002276m.g	NA	NA	NA	GO:0008017,GO:0007018,GO:0005524,GO:0003777,GO:0005871	AT1G72250.2		Di-glucose binding protein with Kinesin motor domain
orange1.1g002278m.g	NA	NA	NA	GO:0006468,GO:0005524,GO:0004672,GO:0005515	AT5G62230.1	ERL1	ERECTA-like 1
orange1.1g002282m.g	1.077	0.107	0.551708	GO:0006468,GO:0004672	AT5G35980.1	YAK1	yeast YAK1-related gene 1
orange1.1g002284m.g	1.195	0.257	0.57964		AT3G14460.1		LRR and NB-ARC domains-containing disease resistance protein
orange1.1g031261m.g	6.849	2.776	3.98539e-31		AT1G80920.1	J8	Chaperone DnaJ-domain superfamily protein
orange1.1g002290m.g	0.919	-0.122	0.339633	GO:0006265,GO:0005694,GO:0005524,GO:0003916,GO:0003677,GO:0003918	AT3G10690.1	GYRA	DNA GYRASE A
orange1.1g002292m.g	1.035	0.05	0.73036		AT5G58100.1
orange1.1g002295m.g	1.136	0.184	0.177028		AT1G11060.1		WAPL (Wings apart-like protein regulation of heterochromatin) protein
orange1.1g002299m.g	NA	NA	NA	GO:0007165,GO:0005515,GO:0043531	AT5G17680.1		disease resistance protein (TIR-NBS-LRR class), putative
orange1.1g033301m.g	6.842	2.774	0.000400186	GO:0016567,GO:0004842	AT3G53690.1		RING/U-box superfamily protein
orange1.1g038416m.g	6.831	2.772	2.38559e-76	GO:0030170,GO:0009058	AT5G53970.1		Tyrosine transaminase family protein
orange1.1g025794m.g	6.791	2.764	1.36422e-10		AT4G31330.1		Protein of unknown function, DUF599
orange1.1g021641m.g	6.745	2.754	4.1159e-86	GO:0006355,GO:0003677	AT3G61850.4	DAG1	Dof-type zinc finger DNA-binding family protein
orange1.1g002307m.g	0.893	-0.163	0.219414	GO:0016887,GO:0005524,GO:0006508,GO:0004222	AT4G23940.1		FtsH extracellular protease family
orange1.1g041507m.g	6.745	2.754	3.89083e-27	GO:0055114,GO:0020037,GO:0016705,GO:0005506	AT4G12300.1	CYP706A4	cytochrome P450, family 706, subfamily A, polypeptide 4
orange1.1g004197m.g	6.67	2.738	2.19647e-14		AT1G61190.1		LRR and NB-ARC domains-containing disease resistance protein
orange1.1g022473m.g	6.657	2.735	9.77362e-37		AT3G63060.1	EDL3	EID1-like 3
orange1.1g018008m.g	6.645	2.732	8.19438e-13		AT3G30380.2		alpha/beta-Hydrolases superfamily protein
orange1.1g028960m.g	6.639	2.731	1.73382e-16		AT2G20560.1		DNAJ heat shock family protein
orange1.1g002316m.g	0.873	-0.196	0.103929	GO:0003723	AT3G23070.1	ATCFM3A,CFM3A	CRM family member 3A
orange1.1g029471m.g	6.638	2.731	2.63326e-24
orange1.1g002321m.g	NA	NA	NA	GO:0005515,GO:0006468,GO:0005524,GO:0004672	AT3G56370.1		Leucine-rich repeat protein kinase family protein
orange1.1g002323m.g	1.039	0.056	0.777209	GO:0016624,GO:0008152,GO:0055114,GO:0030976,GO:0006099,GO:0004591	AT3G55410.1		2-oxoglutarate dehydrogenase, E1 component
orange1.1g000038m.g	6.622	2.727	1.13348e-18	GO:0016787,GO:0005524	AT1G65810.1		P-loop containing nucleoside triphosphate hydrolases superfamily protein
orange1.1g002329m.g	1.504	0.588	0.124181		AT1G09050.1
orange1.1g002333m.g	1.052	0.073	0.654137		AT1G62310.1		transcription factor jumonji (jmjC) domain-containing protein
orange1.1g002335m.g	1.19	0.251	0.250853	GO:0003676,GO:0006397	AT1G60200.1		splicing factor PWI domain-containing protein / RNA recognition motif (RRM)-containing protein
orange1.1g015227m.g	6.618	2.726	1.16089e-09		AT1G61600.1		Protein of unknown function (DUF1262)
orange1.1g002340m.g	1.093	0.128	0.430816	GO:0003677,GO:0006289,GO:0005634,GO:0003684	AT5G16630.1	ATRAD4,RAD4	DNA repair protein Rad4 family
orange1.1g002341m.g	0.92	-0.121	0.433867	GO:0006468,GO:0005524,GO:0004672,GO:0003824,GO:0006470,GO:0004722	AT3G63340.1		Protein phosphatase 2C family protein
orange1.1g038309m.g	6.611	2.725	1.59732e-44		AT1G22710.1	ATSUC2,SUC2,SUT1	sucrose-proton symporter 2
orange1.1g002346m.g	1.026	0.037	0.813091	GO:0005515,GO:0006468,GO:0004672	AT3G23750.1		Leucine-rich repeat protein kinase family protein
orange1.1g024839m.g	6.584	2.719	2.37565e-09		AT2G47140.1		NAD(P)-binding Rossmann-fold superfamily protein
orange1.1g002350m.g	NA	NA	NA	GO:0005515	AT1G74190.1	AtRLP15,RLP15	receptor like protein 15
orange1.1g002351m.g	1.083	0.115	0.536133		AT3G53540.1
orange1.1g002352m.g	NA	NA	NA	GO:0016020,GO:0004970	AT2G29120.1	ATGLR2.7,GLR2.7	glutamate receptor 2.7
orange1.1g002353m.g	0.831	-0.268	0.285353	GO:0042555,GO:0006270,GO:0005634,GO:0005524,GO:0003678,GO:0003677,GO:0006260	AT1G44900.1	ATMCM2,MCM2	minichromosome maintenance (MCM2/3/5) family protein
orange1.1g002355m.g	0.773	-0.371	0.100638	GO:0006468,GO:0004672	AT4G24480.1		Protein kinase superfamily protein
orange1.1g034371m.g	6.553	2.712	3.45402e-14		AT1G69970.2	CLE26	CLAVATA3/ESR-RELATED 26
orange1.1g002362m.g	1.257	0.33	0.42707	GO:0043531	AT3G14470.1		NB-ARC domain-containing disease resistance protein
orange1.1g031759m.g	6.519	2.705	1.00542e-10		AT1G70830.1	MLP28	MLP-like protein 28
orange1.1g025139m.g	6.479	2.696	6.53907e-96		AT1G52700.1		alpha/beta-Hydrolases superfamily protein
orange1.1g002378m.g	1.037	0.053	0.929104	GO:0016818,GO:0008026,GO:0006139,GO:0005524,GO:0003676,GO:0004003,GO:0003677	AT1G79890.1		RAD3-like DNA-binding helicase protein
orange1.1g002379m.g	0.85	-0.234	0.188866		AT3G51770.2	ATEOL1,ETO1	tetratricopeptide repeat (TPR)-containing protein
orange1.1g002380m.g	1.139	0.187	0.203953		AT5G19400.2	SMG7	Telomerase activating protein Est1
orange1.1g002382m.g	1.027	0.038	0.781302	GO:0006468,GO:0004672	AT2G37050.1		Leucine-rich repeat protein kinase family protein
orange1.1g002385m.g	1.006	0.009	0.95097		AT4G31880.1
orange1.1g002387m.g	1.02	0.028	0.893698		AT5G65560.1		Pentatricopeptide repeat (PPR) superfamily protein
orange1.1g002105m.g	6.467	2.693	1.41902e-56	GO:0006468,GO:0005524,GO:0004672,GO:0005515	AT2G25790.1		Leucine-rich receptor-like protein kinase family protein
orange1.1g002393m.g	0.984	-0.023	0.865124	GO:0042578	AT1G22620.1	ATSAC1	Phosphoinositide phosphatase family protein
orange1.1g003789m.g	6.458	2.691	3.67221e-30	GO:0003968	AT1G14790.1	ATRDRP1,RDR1	RNA-dependent RNA polymerase 1
orange1.1g048701m.g	6.422	2.683	4.66453e-37		AT4G36710.1		GRAS family transcription factor
orange1.1g002407m.g	1.158	0.211	0.169783	GO:0005515	AT5G54200.1		Transducin/WD40 repeat-like superfamily protein
orange1.1g002408m.g	0.966	-0.05	0.718908	GO:0004843	AT4G10570.1	UBP9	ubiquitin-specific protease 9
orange1.1g044956m.g	6.358	2.669	0.000604273
orange1.1g046284m.g	6.299	2.655	2.81158e-50	GO:0005515	AT4G12010.1		Disease resistance protein (TIR-NBS-LRR class) family
orange1.1g002418m.g	0.914	-0.129	0.403268	GO:0005515	AT2G23380.1	CLF,ICU1,SDG1,SET1	SET domain-containing protein
orange1.1g002424m.g	0.945	-0.082	0.688362		AT1G06590.1
orange1.1g018920m.g	6.279	2.651	4.11294e-32	GO:0055114,GO:0016491	AT1G05010.1	ACO4,EAT1,EFE	ethylene-forming enzyme
orange1.1g002431m.g	0.907	-0.142	0.388512		AT3G04240.1	SEC	Tetratricopeptide repeat (TPR)-like superfamily protein
orange1.1g029186m.g	6.272	2.649	2.80503e-27	GO:0009733	AT5G50760.1		SAUR-like auxin-responsive protein family
orange1.1g002435m.g	NA	NA	NA	GO:0005515	AT3G11080.1	AtRLP35,RLP35	receptor like protein 35
orange1.1g002437m.g	0.978	-0.032	0.881873	GO:0009228,GO:0004789,GO:0005525	AT1G03160.1	FZL	FZO-like
orange1.1g030233m.g	6.256	2.645	1.40068e-08	GO:0007264,GO:0005525	AT5G14670.1	ARFA1B,ATARFA1B	ADP-ribosylation factor A1B
orange1.1g002442m.g	1.16	0.214	0.0575832	GO:0005975,GO:0004553	AT5G63840.1	PSL5,RSW3	Glycosyl hydrolases family 31 protein
orange1.1g002445m.g	0.853	-0.229	0.088043	GO:0042147,GO:0030904,GO:0015031,GO:0008565	AT1G50730.1
orange1.1g002446m.g	1.151	0.204	0.187007		AT5G54730.1	ATATG18F,ATG18F,G18F	homolog of yeast autophagy 18 (ATG18) F
orange1.1g002447m.g	0.858	-0.221	0.147203	GO:0005975,GO:0004553,GO:0016798	AT1G58370.1	ATXYN1,RXF12	glycosyl hydrolase family 10 protein / carbohydrate-binding domain-containing protein
orange1.1g022702m.g	6.25	2.644	1.91452e-18	GO:0043565,GO:0006355,GO:0003700,GO:0003677	AT1G69780.1	ATHB13	Homeobox-leucine zipper protein family
orange1.1g002454m.g	1.146	0.196	0.264894	GO:0016020,GO:0004970	AT2G29120.1	ATGLR2.7,GLR2.7	glutamate receptor 2.7
orange1.1g043556m.g	6.219	2.637	2.84011e-09	GO:0016758,GO:0008152	AT3G02100.1		UDP-Glycosyltransferase superfamily protein
orange1.1g002459m.g	0.904	-0.146	0.35338	GO:0005515	AT2G44900.1	ARABIDILLO-1	ARABIDILLO-1
orange1.1g002460m.g	1.254	0.327	0.133663		AT4G33170.1		Tetratricopeptide repeat (TPR)-like superfamily protein
orange1.1g036781m.g	6.218	2.636	0.00471946		AT2G47270.1		sequence-specific DNA binding transcription factors;transcription regulators
orange1.1g038975m.g	6.206	2.634	7.53453e-17		AT2G27230.2	LHW	transcription factor-related
orange1.1g002463m.g	NA	NA	NA		AT3G58650.1
orange1.1g002464m.g	1	0.001	0.998456	GO:0005515,GO:0044030,GO:0043966,GO:0004402	AT3G14980.1		Acyl-CoA N-acyltransferase with RING/FYVE/PHD-type zinc finger protein
orange1.1g002466m.g	0.993	-0.011	0.958729	GO:0005634,GO:0003677	AT1G22310.2	ATMBD8,MBD8	methyl-CPG-binding domain 8
orange1.1g002470m.g	1.184	0.244	0.136982		AT4G14310.1		Transducin/WD40 repeat-like superfamily protein
orange1.1g007728m.g	6.172	2.626	2.18103e-20		AT2G14960.1	GH3.1	Auxin-responsive GH3 family protein
orange1.1g008559m.g	6.164	2.624	1.51844e-12		AT3G13840.1		GRAS family transcription factor
orange1.1g002476m.g	0.966	-0.049	0.755007	GO:0005515,GO:0005634,GO:0003677	AT4G16150.1		calmodulin binding;transcription regulators
orange1.1g048047m.g	6.134	2.617	1.43234e-15	GO:0055114,GO:0050660,GO:0016491	AT4G20820.1		FAD-binding Berberine family protein
orange1.1g002483m.g	1.11	0.15	0.276846	GO:0008270,GO:0005515	AT2G15530.1		RING/U-box superfamily protein
orange1.1g002487m.g	1.103	0.141	0.443705	GO:0003723,GO:0003676,GO:0006402,GO:0004654	AT3G03710.1	PNP,RIF10	polyribonucleotide nucleotidyltransferase, putative
orange1.1g006747m.g	6.105	2.61	1.42169e-25	GO:0005515,GO:0006468,GO:0005524,GO:0004672	AT5G58300.2		Leucine-rich repeat protein kinase family protein
orange1.1g001275m.g	6.096	2.608	6.89283e-33	GO:0005515,GO:0006468,GO:0005524,GO:0004672	AT1G73080.1	ATPEPR1,PEPR1	PEP1 receptor 1
orange1.1g002496m.g	1.022	0.031	0.842626	GO:0005515,GO:0030117,GO:0016192,GO:0006886,GO:0005198	AT1G52360.1		Coatomer, beta\' subunit
orange1.1g035430m.g	6.019	2.59	3.54046e-31
orange1.1g002503m.g	1.144	0.194	0.205434	GO:0005622,GO:0003676,GO:0008408,GO:0006139	AT2G32415.2		Polynucleotidyl transferase, ribonuclease H fold protein with HRDC domain
orange1.1g031105m.g	6.003	2.586	2.2731e-09
orange1.1g000623m.g	5.961	2.575	2.56905e-12		AT3G48770.1		DNA binding;ATP binding
orange1.1g002308m.g	5.954	2.574	9.84259e-21	GO:0043531	AT3G14470.1		NB-ARC domain-containing disease resistance protein
orange1.1g002515m.g	1.025	0.036	0.846971	GO:0017038,GO:0016020,GO:0005524	AT1G21650.2		Preprotein translocase SecA family protein
orange1.1g002839m.g	5.943	2.571	1.85423e-35	GO:0005515,GO:0055114,GO:0046872,GO:0016702	AT1G55020.1	ATLOX1,LOX1	lipoxygenase 1
orange1.1g002517m.g	1.084	0.116	0.379032	GO:0006355,GO:0005634,GO:0003677,GO:0003700	AT5G08550.1	ILP1	GC-rich sequence DNA-binding factor-like protein
orange1.1g002521m.g	0.947	-0.079	0.784505	GO:0005524,GO:0003676,GO:0004386	AT5G04895.1		DEA(D/H)-box RNA helicase family protein
orange1.1g018583m.g	5.898	2.56	5.23447e-09		AT5G06800.1		myb-like HTH transcriptional regulator family protein
orange1.1g034425m.g	5.872	2.554	5.89213e-28
orange1.1g018255m.g	5.866	2.552	4.74512e-11	GO:0043565,GO:0006355,GO:0003700	AT5G28650.1	ATWRKY74,WRKY74	WRKY DNA-binding protein 74
orange1.1g020697m.g	5.841	2.546	5.59753e-09	GO:0043565,GO:0006355,GO:0003700	AT3G56850.1	AREB3,DPBF3	ABA-responsive element binding protein 3
orange1.1g002536m.g	1.043	0.061	0.751336	GO:0003824,GO:0006470,GO:0004722	AT2G46920.2	POL	Protein phosphatase 2C family protein
orange1.1g002538m.g	NA	NA	NA	GO:0005515,GO:0043531	AT5G63020.1		Disease resistance protein (CC-NBS-LRR class) family
orange1.1g002540m.g	1.002	0.003	0.985101	GO:0032040,GO:0006364	AT4G02400.1		U3 ribonucleoprotein (Utp) family protein
orange1.1g002541m.g	1.163	0.217	0.0848843		AT2G26570.1		Plant protein of unknown function (DUF827)
orange1.1g002548m.g	1.098	0.135	0.265839		AT2G47230.1	ATDUF6,DUF6	DOMAIN OF UNKNOWN FUNCTION 724 6
orange1.1g002549m.g	0.954	-0.067	0.883267		AT3G18110.1	EMB1270	Pentatricopeptide repeat (PPR) superfamily protein
orange1.1g002551m.g	0.965	-0.052	0.885419	GO:0005815,GO:0000922,GO:0000226	AT3G43610.1		Spc97 / Spc98 family of spindle pole body (SBP) component
orange1.1g002555m.g	1.014	0.019	0.894127		AT2G24960.2
orange1.1g012637m.g	5.818	2.541	8.92969e-71	GO:0007165,GO:0006468,GO:0005524,GO:0004672	AT5G10930.1	CIPK5,SnRK3.24	CBL-interacting protein kinase 5
orange1.1g002559m.g	1.085	0.118	0.408663	GO:0043531	AT1G12280.1		LRR and NB-ARC domains-containing disease resistance protein
orange1.1g045774m.g	5.817	2.54	7.09262e-30		AT3G03990.1		alpha/beta-Hydrolases superfamily protein
orange1.1g002564m.g	0.913	-0.131	0.349655	GO:0005515,GO:0032040,GO:0006364	AT4G04940.1		transducin family protein / WD-40 repeat family protein
orange1.1g032765m.g	5.812	2.539	2.73166e-18
orange1.1g046623m.g	5.791	2.534	5.15619e-09		AT1G73320.1		S-adenosyl-L-methionine-dependent methyltransferases superfamily protein
orange1.1g002569m.g	NA	NA	NA	GO:0005515,GO:0043531	AT5G63020.1		Disease resistance protein (CC-NBS-LRR class) family
orange1.1g035030m.g	5.777	2.53	8.44334e-06	GO:0016020,GO:0006810,GO:0005215	AT1G80760.1	NIP6,NIP6;1,NLM7	NOD26-like intrinsic protein 6;1
orange1.1g002574m.g	NA	NA	NA	GO:0005515	AT2G34930.1		disease resistance family protein / LRR family protein
orange1.1g002577m.g	1.152	0.204	0.172747	GO:0008017,GO:0007018,GO:0005524,GO:0003777,GO:0005871	AT3G45850.1		P-loop containing nucleoside triphosphate hydrolases superfamily protein
orange1.1g002578m.g	0.853	-0.229	0.120725	GO:0008234,GO:0006508	AT1G09730.1		Cysteine proteinases superfamily protein
orange1.1g017609m.g	5.73	2.519	5.70335e-39		AT4G15450.1		Senescence/dehydration-associated protein-related
orange1.1g002582m.g	NA	NA	NA	GO:0005515,GO:0006468,GO:0005524,GO:0004672	AT5G48740.1		Leucine-rich repeat protein kinase family protein
orange1.1g002585m.g	0.945	-0.081	0.56941	GO:0043169,GO:0005975,GO:0003824,GO:0005509,GO:0004556	AT1G69830.1	AMY3,ATAMY3	alpha-amylase-like 3
orange1.1g035450m.g	5.682	2.506	4.46279e-20
orange1.1g002589m.g	1.013	0.019	0.967295		AT4G18240.1	ATSS4,SS4,SSIV	starch synthase 4
orange1.1g021974m.g	5.649	2.498	8.10737e-50	GO:0006355,GO:0003677	AT5G60200.1	TMO6	TARGET OF MONOPTEROS 6
orange1.1g002596m.g	1.141	0.19	0.17447	GO:0008536,GO:0006886,GO:0005515	AT2G16950.2	ATTRN1,TRN1	transportin 1
orange1.1g036372m.g	5.648	2.498	4.17868e-05		AT2G02360.1	AtPP2-B10,PP2-B10	phloem protein 2-B10
orange1.1g002602m.g	1.348	0.43	0.197305	GO:0046872	AT5G19420.1		Regulator of chromosome condensation (RCC1) family with FYVE zinc finger domain
orange1.1g002603m.g	0.931	-0.103	0.506061		AT5G40340.1		Tudor/PWWP/MBT superfamily protein
orange1.1g002606m.g	0.911	-0.135	0.359068	GO:0005524,GO:0005515	AT5G63020.1		Disease resistance protein (CC-NBS-LRR class) family
orange1.1g002608m.g	NA	NA	NA	GO:0055085,GO:0016020	AT1G78610.1	MSL6	mechanosensitive channel of small conductance-like 6
orange1.1g002609m.g	0.841	-0.25	0.0560017	GO:0005975,GO:0004553,GO:0043169,GO:0003824	AT3G20440.2	BE1,EMB2729	Alpha amylase family protein
orange1.1g029569m.g	5.639	2.495	1.25993e-62
orange1.1g002615m.g	1.042	0.06	0.77111	GO:0008152,GO:0003824	AT5G35930.1		AMP-dependent synthetase and ligase family protein
orange1.1g011600m.g	5.633	2.494	5.59144e-31	GO:0006508,GO:0004190	AT5G10770.1		Eukaryotic aspartyl protease family protein
orange1.1g002621m.g	1.174	0.231	0.0912891		AT4G03000.1		RING/U-box superfamily protein
orange1.1g002624m.g	1.08	0.111	0.578858	GO:0006355,GO:0005634,GO:0003677,GO:0009725	AT5G37020.1	ARF8,ATARF8	auxin response factor 8
orange1.1g002625m.g	0.886	-0.175	0.188164	GO:0019239,GO:0032264,GO:0003876	AT2G38280.2	ATAMPD,FAC1	AMP deaminase, putative / myoadenylate deaminase, putative
orange1.1g002633m.g	0.787	-0.345	0.0776421	GO:0006468,GO:0004672	AT5G56890.1		Protein kinase superfamily protein
orange1.1g033069m.g	5.627	2.492	4.94468e-08		AT3G25400.1
orange1.1g002638m.g	1.189	0.25	0.155704		AT4G27060.1	CN,SPR2,TOR1	ARM repeat superfamily protein
orange1.1g033402m.g	5.626	2.492	3.00154e-39
orange1.1g032171m.g	5.617	2.49	0.000134004		AT3G54310.1
orange1.1g002644m.g	NA	NA	NA	GO:0005515,GO:0055114,GO:0046872,GO:0016702	AT3G45140.1	ATLOX2,LOX2	lipoxygenase 2
orange1.1g002645m.g	1.093	0.128	0.389418	GO:0005515	AT4G15840.1		BTB/POZ domain-containing protein
orange1.1g002649m.g	1.204	0.268	0.174807	GO:0055114,GO:0046872,GO:0016702	AT3G45140.1	ATLOX2,LOX2	lipoxygenase 2
orange1.1g002652m.g	1.019	0.027	0.881576	GO:0005515,GO:0006355,GO:0003700	AT2G45460.2		SMAD/FHA domain-containing protein
orange1.1g041618m.g	5.552	2.473	1.00388e-17		AT5G57510.1
orange1.1g002657m.g	0.902	-0.149	0.372119	GO:0043531	AT5G63020.1		Disease resistance protein (CC-NBS-LRR class) family
orange1.1g000165m.g	5.528	2.467	2.60096e-24	GO:0016020,GO:0006075,GO:0003843,GO:0000148	AT3G14570.1	ATGSL04,atgsl4,gsl04	glucan synthase-like 4
orange1.1g005824m.g	5.502	2.46	1.58442e-18	GO:0055114,GO:0047134	AT5G02500.1	AT-HSC70-1,HSC70,HSC70-1,HSP70-1	heat shock cognate protein 70-1
orange1.1g002666m.g	1.09	0.125	0.348034		AT3G06920.1		Tetratricopeptide repeat (TPR)-like superfamily protein
orange1.1g002670m.g	NA	NA	NA	GO:0005515,GO:0055114,GO:0046872,GO:0016702	AT3G45140.1	ATLOX2,LOX2	lipoxygenase 2
orange1.1g002672m.g	0.316	-1.66	0.180525	GO:0005515,GO:0055114,GO:0046872,GO:0016702	AT3G45140.1	ATLOX2,LOX2	lipoxygenase 2
orange1.1g002673m.g	1.136	0.184	0.390029	GO:0005515,GO:0006468,GO:0005524,GO:0004672	AT1G72300.1		Leucine-rich receptor-like protein kinase family protein
orange1.1g002676m.g	0.994	-0.008	0.961377		AT1G55250.3	HUB2	histone mono-ubiquitination 2
orange1.1g002677m.g	1.216	0.282	0.356831	GO:0046872	AT5G19420.1		Regulator of chromosome condensation (RCC1) family with FYVE zinc finger domain
orange1.1g034220m.g	5.498	2.459	2.53171e-08		AT2G20142.1		Toll-Interleukin-Resistance (TIR) domain family protein
orange1.1g035767m.g	5.489	2.457	4.58403e-10		AT3G60900.1	FLA10	FASCICLIN-like arabinogalactan-protein 10
orange1.1g002681m.g	0.925	-0.113	0.462541		AT3G51650.1
orange1.1g002682m.g	1.007	0.011	0.952735	GO:0045454,GO:0015035,GO:0009055,GO:0035556	AT4G08550.1		electron carriers;protein disulfide oxidoreductases
orange1.1g002688m.g	NA	NA	NA	GO:0005515,GO:0006468,GO:0004672	AT1G51800.1		Leucine-rich repeat protein kinase family protein
orange1.1g002690m.g	1.218	0.285	0.0612366	GO:0070569,GO:0008152	AT3G56040.1	UGP3	UDP-glucose pyrophosphorylase 3
orange1.1g027850m.g	5.488	2.456	1.61889e-06	GO:0005515	AT5G21090.1		Leucine-rich repeat (LRR) family protein
orange1.1g002696m.g	1.153	0.205	0.175161		AT2G20580.1	ATRPN1A,RPN1A	26S proteasome regulatory subunit S2 1A
orange1.1g002700m.g	1.077	0.107	0.787876	GO:0005515,GO:0043531	AT5G63020.1		Disease resistance protein (CC-NBS-LRR class) family
orange1.1g002701m.g	1.08	0.111	0.538444		AT5G59900.1		Pentatricopeptide repeat (PPR) superfamily protein
orange1.1g002703m.g	0.945	-0.081	0.543233		AT5G06350.1		ARM repeat superfamily protein
orange1.1g023677m.g	5.479	2.454	1.0102e-37		AT3G46130.4	ATMYB48,ATMYB48-1,ATMYB48-2,ATMYB48-3,MYB48	myb domain protein 48
orange1.1g002706m.g	NA	NA	NA	GO:0055114,GO:0046872,GO:0016702	AT3G45140.1	ATLOX2,LOX2	lipoxygenase 2
orange1.1g038323m.g	5.452	2.447	2.01309e-17		AT4G01410.1		Late embryogenesis abundant (LEA) hydroxyproline-rich glycoprotein family
orange1.1g030733m.g	5.414	2.437	1.9925e-39		AT4G36040.1		Chaperone DnaJ-domain superfamily protein
orange1.1g002711m.g	0.835	-0.26	0.379541	GO:0055114,GO:0016491,GO:0050664,GO:0004601,GO:0016174	AT1G09090.2	ATRBOHB,ATRBOHB-BETA,RBOHB	respiratory burst oxidase homolog B
orange1.1g007123m.g	5.4	2.433	3.74318e-05	GO:0005515	AT5G48800.1		Phototropic-responsive NPH3 family protein
orange1.1g002713m.g	1.192	0.253	0.0692881	GO:0016787,GO:0009742,GO:0004721	AT4G03080.1	BSL1	BRI1 suppressor 1 (BSU1)-like 1
orange1.1g002716m.g	1.169	0.225	0.0855659		AT4G02680.1	EOL1	ETO1-like 1
orange1.1g037937m.g	5.378	2.427	0.00356839	GO:0045454,GO:0015035,GO:0009055	AT3G62950.1		Thioredoxin superfamily protein
orange1.1g002718m.g	1.076	0.106	0.725361		AT3G02330.1		Pentatricopeptide repeat (PPR) superfamily protein
orange1.1g006030m.g	5.357	2.421	3.44488e-43	GO:0016021,GO:0015116,GO:0008272,GO:0055085,GO:0016020,GO:0008271	AT1G77990.1	AST56,SULTR2;2	STAS domain / Sulfate transporter family
orange1.1g002721m.g	NA	NA	NA	GO:0005515,GO:0006468,GO:0005524,GO:0004672	AT2G41820.1		Leucine-rich repeat protein kinase family protein
orange1.1g023266m.g	5.314	2.41	0.00232087	GO:0016020	AT5G62740.1	ATHIR1,HIR1	SPFH/Band 7/PHB domain-containing membrane-associated protein family
orange1.1g002727m.g	0.96	-0.06	0.698624	GO:0006468,GO:0004672	AT3G25840.1		Protein kinase superfamily protein
orange1.1g039412m.g	5.313	2.409	2.50715e-29	GO:0006508,GO:0004190	AT5G07030.1		Eukaryotic aspartyl protease family protein
orange1.1g022632m.g	5.251	2.393	7.79372e-25	GO:0006355,GO:0005634	AT2G33310.3	IAA13	auxin-induced protein 13
orange1.1g002736m.g	0.928	-0.107	0.364119	GO:0006468,GO:0005524,GO:0004672,GO:0005515	AT3G15354.1	SPA3	SPA1-related 3
orange1.1g038153m.g	5.203	2.379	6.51808e-22
orange1.1g002745m.g	0.858	-0.221	0.0638186	GO:0015969	AT4G02260.2	AT-RSH1,ATRSH1,RSH1	RELA/SPOT homolog 1
orange1.1g002746m.g	NA	NA	NA	GO:0006468,GO:0005524,GO:0004672	AT2G24130.1		Leucine-rich receptor-like protein kinase family protein
orange1.1g002750m.g	0.822	-0.283	0.0508699	GO:0043531	AT3G46530.1	RPP13	NB-ARC domain-containing disease resistance protein
orange1.1g029068m.g	5.193	2.377	2.57625e-17	GO:0006355,GO:0003700	AT1G19210.1		Integrase-type DNA-binding superfamily protein
orange1.1g002757m.g	0.845	-0.244	0.129627		AT5G22030.1	UBP8	ubiquitin-specific protease 8
orange1.1g034078m.g	5.171	2.37	3.91206e-13		AT2G18420.1		Gibberellin-regulated family protein
orange1.1g002759m.g	0.955	-0.067	0.647022	GO:0005515,GO:0006468,GO:0005524,GO:0004672	AT1G12460.1		Leucine-rich repeat protein kinase family protein
orange1.1g039918m.g	5.152	2.365	3.70347e-20	GO:0043565,GO:0006355,GO:0003700	AT3G49760.1	AtbZIP5,bZIP5	basic leucine-zipper 5
orange1.1g028798m.g	5.116	2.355	8.23167e-43		AT4G10250.1	ATHSP22.0	HSP20-like chaperones superfamily protein
orange1.1g025105m.g	5.105	2.352	5.03956e-50		AT4G22758.1
orange1.1g002766m.g	1.023	0.033	0.86188		AT3G21290.1		dentin sialophosphoprotein-related
orange1.1g002768m.g	0.278	-1.847	0.37455	GO:0046872,GO:0000166	AT1G17260.1	AHA10	autoinhibited H(+)-ATPase isoform 10
orange1.1g014975m.g	5.066	2.341	3.42587e-19		AT5G61280.1		Remorin family protein
orange1.1g002771m.g	NA	NA	NA	GO:0005515	AT1G71400.1	AtRLP12,RLP12	receptor like protein 12
orange1.1g042416m.g	5.053	2.337	4.50718e-10		AT4G14380.1
orange1.1g002775m.g	1.074	0.102	0.471318	GO:0008270,GO:0008237,GO:0006508	AT4G33090.1	APM1,ATAPM1	aminopeptidase M1
orange1.1g009690m.g	5.052	2.337	1.43401e-19	GO:0005975,GO:0004553	AT2G32990.1	AtGH9B8,GH9B8	glycosyl hydrolase 9B8
orange1.1g002777m.g	1.144	0.194	0.190406		AT1G47550.1	SEC3A	exocyst complex component sec3A
orange1.1g002779m.g	1.039	0.055	0.761283		AT3G51620.2		PAP/OAS1 substrate-binding domain superfamily
orange1.1g002780m.g	1.088	0.122	0.66694	GO:0043531	AT3G07040.1	RPM1,RPS3	NB-ARC domain-containing disease resistance protein
orange1.1g002781m.g	NA	NA	NA
orange1.1g020802m.g	5.052	2.337	3.51423e-06	GO:0006629	AT4G18550.1		alpha/beta-Hydrolases superfamily protein
orange1.1g002784m.g	0.963	-0.055	0.786227	GO:0006418,GO:0002161,GO:0005524,GO:0004812,GO:0000166	AT5G49030.3	OVA2	tRNA synthetase class I (I, L, M and V) family protein
orange1.1g034523m.g	5.013	2.326	5.58582e-05	GO:0009733	AT2G21210.1		SAUR-like auxin-responsive protein family
orange1.1g002795m.g	0.998	-0.003	0.986813		AT5G67570.1	DG1,EMB1408,EMB246	Tetratricopeptide repeat (TPR)-like superfamily protein
orange1.1g002800m.g	1.13	0.176	0.205195	GO:0043531	AT3G14470.1		NB-ARC domain-containing disease resistance protein
orange1.1g002805m.g	1.005	0.007	0.971837		AT5G56930.1	emb1789	CCCH-type zinc finger family protein
orange1.1g004318m.g	4.972	2.314	7.82795e-06		AT3G06880.2		Transducin/WD40 repeat-like superfamily protein
orange1.1g008452m.g	4.954	2.309	4.22645e-17	GO:0005515	AT4G00320.1		F-box/RNI-like superfamily protein
orange1.1g002809m.g	NA	NA	NA	GO:0005515,GO:0006468,GO:0004672	AT1G51800.1		Leucine-rich repeat protein kinase family protein
orange1.1g039745m.g	4.937	2.304	5.84355e-05	GO:0006468,GO:0005524,GO:0004672	AT3G03770.2		Leucine-rich repeat protein kinase family protein
orange1.1g002816m.g	0.966	-0.049	0.760621		AT2G44950.1	HUB1,RDO4	histone mono-ubiquitination 1
orange1.1g002819m.g	1.106	0.145	0.312275	GO:0007165	AT5G19390.1		Rho GTPase activation protein (RhoGAP) with PH domain
orange1.1g044928m.g	4.919	2.298	2.24974e-80		AT4G05150.1		Octicosapeptide/Phox/Bem1p family protein
orange1.1g002824m.g	0.838	-0.255	0.0922662		AT5G55390.2	EDM2	ENHANCED DOWNY MILDEW 2
orange1.1g039066m.g	4.918	2.298	2.11463e-08		AT1G49470.1		Family of unknown function (DUF716)
orange1.1g002828m.g	1.03	0.043	0.768567	GO:0006355	AT4G38180.1	FRS5	FAR1-related sequence 5
orange1.1g002830m.g	NA	NA	NA	GO:0055114,GO:0016491,GO:0050664,GO:0004601	AT1G19230.1		Riboflavin synthase-like superfamily protein
orange1.1g002834m.g	1.255	0.327	0.181344		AT5G08490.1		Tetratricopeptide repeat (TPR)-like superfamily protein
orange1.1g002835m.g	0.991	-0.013	0.970919	GO:0007165	AT4G24580.1	REN1	Rho GTPase activation protein (RhoGAP) with PH domain
orange1.1g002836m.g	0.823	-0.281	0.314195	GO:0031683,GO:0019001,GO:0007186,GO:0004871,GO:0003924	AT2G23460.1	ATXLG1,XLG1	extra-large G-protein 1
orange1.1g011514m.g	4.889	2.29	5.01672e-06	GO:0055085,GO:0016021	AT2G16990.2		Major facilitator superfamily protein
orange1.1g002842m.g	0.971	-0.042	0.766039	GO:0030127,GO:0008270,GO:0006888,GO:0006886	AT4G01810.1		Sec23/Sec24 protein transport family protein
orange1.1g002844m.g	1.059	0.083	0.681078		AT2G31260.1	APG9,ATAPG9	autophagy 9 (APG9)
orange1.1g002846m.g	1.107	0.146	0.279951		AT4G21900.1	PRORP3	proteinaceous RNase P 3
orange1.1g002849m.g	1.06	0.084	0.73141		AT1G05460.1	SDE3	P-loop containing nucleoside triphosphate hydrolases superfamily protein
orange1.1g002853m.g	1.284	0.361	0.0718058	GO:0003779,GO:0051017	AT2G29890.2	ATVLN1,VLN1	villin-like 1
orange1.1g002855m.g	1.114	0.156	0.341266		AT5G22640.1	emb1211	MORN (Membrane Occupation and Recognition Nexus) repeat-containing protein
orange1.1g002857m.g	NA	NA	NA	GO:0006468,GO:0005524,GO:0004672	AT3G47570.1		Leucine-rich repeat protein kinase family protein
orange1.1g002858m.g	1.075	0.105	0.483116	GO:0016787,GO:0008152	AT1G67420.2		Zn-dependent exopeptidases superfamily protein
orange1.1g028925m.g	4.872	2.284	9.16222e-15	GO:0005515	AT1G67480.2		Galactose oxidase/kelch repeat superfamily protein
orange1.1g013027m.g	4.871	2.284	1.93241e-24	GO:0006355,GO:0003677	AT5G04410.1	anac078,NAC2	NAC domain containing protein 2
orange1.1g002867m.g	0.987	-0.019	0.932927	GO:0030246,GO:0005975,GO:0004553	AT3G13750.1	BGAL1	beta galactosidase 1
orange1.1g037978m.g	4.834	2.273	0.000431166	GO:0016020,GO:0006810,GO:0005215	AT4G01470.1	ATTIP1.3,GAMMA-TIP3,TIP1;3	tonoplast intrinsic protein 1;3
orange1.1g012493m.g	4.785	2.259	2.32019e-16	GO:0000062	AT4G24230.6	ACBP3	acyl-CoA-binding domain 3
orange1.1g029952m.g	4.78	2.257	1.3847e-12	GO:0043565,GO:0006355,GO:0003700	AT3G49760.1	AtbZIP5,bZIP5	basic leucine-zipper 5
orange1.1g002872m.g	0.859	-0.219	0.0815806		AT5G12950.1		Putative glycosyl hydrolase of unknown function (DUF1680)
orange1.1g041532m.g	4.772	2.255	3.09973e-08		AT5G59350.1
orange1.1g002877m.g	1.094	0.13	0.374462	GO:0008536,GO:0006886	AT3G08947.1		ARM repeat superfamily protein
orange1.1g040099m.g	4.765	2.252	0.036445	GO:0016887,GO:0005524,GO:0055085,GO:0042626,GO:0016021,GO:0006810	AT1G02520.1	PGP11	P-glycoprotein 11
orange1.1g002880m.g	1.019	0.027	0.893394	GO:0006464	AT1G77550.1		tubulin-tyrosine ligases;tubulin-tyrosine ligases
orange1.1g002882m.g	1.044	0.063	0.724716		AT3G06670.1		binding
orange1.1g002883m.g	NA	NA	NA	GO:0005515,GO:0006468,GO:0004672	AT3G47570.1		Leucine-rich repeat protein kinase family protein
orange1.1g002884m.g	0.595	-0.749	0.082677	GO:0008168	AT3G51070.1		S-adenosyl-L-methionine-dependent methyltransferases superfamily protein
orange1.1g002886m.g	1.22	0.287	0.0622314	GO:0008270,GO:0019789	AT5G41580.1		RING/U-box superfamily protein
orange1.1g002887m.g	NA	NA	NA	GO:0005515,GO:0006468,GO:0004672	AT4G29990.1		Leucine-rich repeat transmembrane protein kinase protein
orange1.1g002892m.g	NA	NA	NA	GO:0005515,GO:0006468,GO:0004672	AT3G47570.1		Leucine-rich repeat protein kinase family protein
orange1.1g002895m.g	1.112	0.153	0.281646	GO:0005515	AT4G02020.1	EZA1,SDG10,SWN	SET domain-containing protein
orange1.1g020127m.g	4.757	2.25	0.000401622	GO:0055114,GO:0016491	AT4G10490.1		2-oxoglutarate (2OG) and Fe(II)-dependent oxygenase superfamily protein
orange1.1g002900m.g	1.01	0.014	0.92294	GO:0030126,GO:0016192,GO:0006886,GO:0005198,GO:0030117	AT4G34450.1		coatomer gamma-2 subunit, putative / gamma-2 coat protein, putative / gamma-2 COP, putative
orange1.1g024023m.g	4.746	2.247	7.04029e-59		AT3G62040.1		Haloacid dehalogenase-like hydrolase (HAD) superfamily protein
orange1.1g002907m.g	0.961	-0.058	0.7746		AT2G22660.2		Protein of unknown function (duplicated DUF1399)
orange1.1g002909m.g	NA	NA	NA	GO:0016157,GO:0005985	AT1G73370.1	ATSUS6,SUS6	sucrose synthase 6
orange1.1g002915m.g	1.023	0.033	0.834225	GO:0003677,GO:0046983	AT3G42170.1		BED zinc finger ;hAT family dimerisation domain
orange1.1g002918m.g	1.14	0.189	0.126409		AT2G47820.2
orange1.1g002923m.g	1.2	0.263	0.267549	GO:0005515	AT1G34355.1	ATPS1,PS1	forkhead-associated (FHA) domain-containing protein
orange1.1g045565m.g	4.737	2.244	2.67669e-22		AT4G05150.1		Octicosapeptide/Phox/Bem1p family protein
orange1.1g002926m.g	1.089	0.123	0.295762		AT3G08020.1		PHD finger family protein
orange1.1g002928m.g	NA	NA	NA		AT3G23510.1		Cyclopropane-fatty-acyl-phospholipid synthase
orange1.1g002929m.g	0.969	-0.045	0.726449	GO:0005515,GO:0003723,GO:0016070,GO:0051028,GO:0045292,GO:0005846,GO:0000339	AT2G13540.1	ABH1,ATCBP80,CBP80,ENS	ARM repeat superfamily protein
orange1.1g002931m.g	1.19	0.251	0.100929		AT1G08800.1		Protein of unknown function, DUF593
orange1.1g002939m.g	NA	NA	NA	GO:0005515,GO:0043531	AT4G27190.1		NB-ARC domain-containing disease resistance protein
orange1.1g002941m.g	0.823	-0.281	0.0526927	GO:0030170,GO:0008483	AT5G57590.1	BIO1	adenosylmethionine-8-amino-7-oxononanoate transaminases
orange1.1g002943m.g	1.151	0.202	0.23382	GO:0006468,GO:0004672	AT1G67720.1		Leucine-rich repeat protein kinase family protein
orange1.1g002948m.g	NA	NA	NA		AT1G49870.1
orange1.1g035459m.g	4.733	2.243	2.34951e-67
orange1.1g002958m.g	1.174	0.231	0.0916872	GO:0005992,GO:0003824	AT4G17770.1	ATTPS5,TPS5	trehalose phosphatase/synthase 5
orange1.1g002960m.g	1.029	0.041	0.798603	GO:0003824,GO:0005515	AT4G35790.2	ATPLDDELTA,PLDDELTA	phospholipase D delta
orange1.1g002964m.g	0.977	-0.033	0.874225		AT5G04460.3		RING/U-box superfamily protein
orange1.1g017912m.g	4.712	2.236	2.05083e-26	GO:0005515	AT3G20820.1		Leucine-rich repeat (LRR) family protein
orange1.1g043163m.g	4.639	2.214	2.00724e-18	GO:0008270,GO:0005515	AT1G20823.1		RING/U-box superfamily protein
orange1.1g026144m.g	4.616	2.207	3.78927e-55	GO:0046872,GO:0030001	AT2G37390.1		Chloroplast-targeted copper chaperone protein
orange1.1g042290m.g	4.612	2.205	1.52639e-06		AT3G14470.1		NB-ARC domain-containing disease resistance protein
orange1.1g002976m.g	0.996	-0.006	0.975277	GO:0008033	AT3G16260.1	TRZ4	tRNAse Z4
orange1.1g018898m.g	4.59	2.199	3.95446e-11	GO:0008270	AT4G24630.1		DHHC-type zinc finger family protein
orange1.1g002979m.g	1.089	0.123	0.501618	GO:0005992,GO:0003824	AT1G23870.1	ATTPS9,TPS9	trehalose-phosphatase/synthase 9
orange1.1g002990m.g	1.071	0.099	0.508004	GO:0046872,GO:0003676,GO:0008173,GO:0006396	AT2G28450.1		zinc finger (CCCH-type) family protein
orange1.1g002997m.g	0.999	-0.002	0.997831		AT4G03000.1		RING/U-box superfamily protein
orange1.1g002998m.g	1.165	0.221	0.138531		AT2G47820.1
orange1.1g002999m.g	NA	NA	NA	GO:0016567,GO:0004842	AT1G76390.1		ARM repeat superfamily protein
orange1.1g001557m.g	4.586	2.197	1.65572e-47	GO:0016157,GO:0005985	AT5G20280.1	ATSPS1F,SPS1F	sucrose phosphate synthase 1F
orange1.1g003005m.g	1.086	0.119	0.626955	GO:0006508,GO:0004252	AT4G20430.1		Subtilase family protein
orange1.1g014219m.g	4.584	2.196	3.43533e-18		AT3G12580.1	ATHSP70,HSP70	heat shock protein 70
orange1.1g006350m.g	4.565	2.191	7.9603e-22		AT3G11590.1
orange1.1g041472m.g	4.539	2.182	9.80873e-17		AT3G15095.1
orange1.1g003012m.g	0.986	-0.02	0.892614		AT3G09090.1	DEX1	defective in exine formation protein (DEX1)
orange1.1g011580m.g	4.528	2.179	1.01586e-48		AT1G77380.1	AAP3,ATAAP3	amino acid permease 3
orange1.1g003020m.g	1.301	0.38	0.0980094		AT3G23020.1		Tetratricopeptide repeat (TPR)-like superfamily protein
orange1.1g003023m.g	0.931	-0.103	0.645618		AT4G36520.1		Chaperone DnaJ-domain superfamily protein
orange1.1g003025m.g	0.851	-0.233	0.0575499	GO:0005992,GO:0003824	AT1G06410.1	ATTPS7,ATTPSA,TPS7	trehalose-phosphatase/synthase 7
orange1.1g003028m.g	1.046	0.064	0.658798		AT1G74750.1		Pentatricopeptide repeat (PPR) superfamily protein
orange1.1g029511m.g	4.515	2.175	5.93843e-07	GO:0006355,GO:0005634	AT3G04730.1	IAA16	indoleacetic acid-induced protein 16
orange1.1g003037m.g	1.254	0.326	0.532057	GO:0043531	AT3G14470.1		NB-ARC domain-containing disease resistance protein
orange1.1g041994m.g	4.515	2.175	7.86828e-08
orange1.1g003041m.g	0.97	-0.044	0.757079	GO:0005737	AT3G02760.1		Class II aaRS and biotin synthetases superfamily protein
orange1.1g006533m.g	4.511	2.173	5.37877e-19		AT2G30990.2		Protein of unknown function (DUF688)
orange1.1g003044m.g	1.033	0.047	0.747854	GO:0030246,GO:0005975,GO:0004553	AT4G36360.1	BGAL3	beta-galactosidase 3
orange1.1g047025m.g	4.511	2.173	1.7266e-08		AT4G28480.1		DNAJ heat shock family protein
orange1.1g003047m.g	1.155	0.208	0.196091		AT5G35430.1		Tetratricopeptide repeat (TPR)-like superfamily protein
orange1.1g003050m.g	NA	NA	NA	GO:0005515,GO:0055114,GO:0046872,GO:0016702	AT3G22400.1	LOX5	PLAT/LH2 domain-containing lipoxygenase family protein
orange1.1g015998m.g	4.486	2.165	2.6907e-14	GO:0006355,GO:0003677	AT3G10500.1	anac053,NAC053	NAC domain containing protein 53
orange1.1g003054m.g	NA	NA	NA	GO:0016020,GO:0004970	AT2G29120.1	ATGLR2.7,GLR2.7	glutamate receptor 2.7
orange1.1g000228m.g	4.464	2.158	1.4116e-08		AT1G65810.1		P-loop containing nucleoside triphosphate hydrolases superfamily protein
orange1.1g044579m.g	4.438	2.15	3.63729e-11	GO:0005515,GO:0007165,GO:0043531	AT4G12010.1		Disease resistance protein (TIR-NBS-LRR class) family
orange1.1g003059m.g	0.834	-0.262	0.0555223	GO:0048544,GO:0006468,GO:0005524,GO:0004672	AT1G34300.1		lectin protein kinase family protein
orange1.1g003061m.g	1.17	0.227	0.0536876		AT1G30240.2
orange1.1g002728m.g	4.416	2.143	4.62347e-19		AT2G25600.1	AKT6,SPIK	Shaker pollen inward K+ channel
orange1.1g004268m.g	4.41	2.141	1.38806e-39	GO:0005515,GO:0006468,GO:0005524,GO:0004672	AT4G08850.1		Leucine-rich repeat receptor-like protein kinase family protein
orange1.1g048650m.g	4.386	2.133	0.0108274	GO:0055114,GO:0016491	AT1G47990.1	ATGA2OX4,GA2OX4	gibberellin 2-oxidase 4
orange1.1g014457m.g	4.385	2.132	0.015816	GO:0016597,GO:0008152	AT5G65890.1	ACR1	ACT domain repeat 1
orange1.1g003076m.g	0.862	-0.214	0.30122	GO:0030246,GO:0005975,GO:0004553	AT4G36360.1	BGAL3	beta-galactosidase 3
orange1.1g041740m.g	4.382	2.132	1.51004e-13		AT1G05835.1		PHD finger protein
orange1.1g023996m.g	4.38	2.131	4.77939e-26	GO:0006355,GO:0003677	AT5G22380.1	anac090,NAC090	NAC domain containing protein 90
orange1.1g003086m.g	0.949	-0.076	0.611192	GO:0043531	AT3G50950.2	ZAR1	HOPZ-ACTIVATED RESISTANCE 1
orange1.1g003087m.g	0.989	-0.015	0.985056	GO:0006890	AT5G24350.1
orange1.1g030482m.g	4.376	2.13	2.57261e-33	GO:0006355,GO:0003700	AT5G25190.1		Integrase-type DNA-binding superfamily protein
orange1.1g003089m.g	1.13	0.177	0.173238	GO:0071805,GO:0016020,GO:0015079	AT5G09400.1	KUP7	K+ uptake permease 7
orange1.1g003090m.g	1.228	0.296	0.468369	GO:0043531	AT5G05400.1		LRR and NB-ARC domains-containing disease resistance protein
orange1.1g030026m.g	4.372	2.128	1.04171e-08	GO:0005515	AT1G67480.2		Galactose oxidase/kelch repeat superfamily protein
orange1.1g025682m.g	4.363	2.125	8.40225e-39		AT2G42760.1
orange1.1g011170m.g	4.359	2.124	4.03839e-57	GO:0005975,GO:0004560	AT2G28100.1	ATFUC1,FUC1	alpha-L-fucosidase 1
orange1.1g003096m.g	1.088	0.121	0.406846	GO:0008270,GO:0031668,GO:0019789,GO:0016925,GO:0016049,GO:0005634	AT5G60410.5	ATSIZ1,SIZ1	DNA-binding protein with MIZ/SP-RING zinc finger, PHD-finger and SAP domain
orange1.1g003100m.g	1.237	0.307	0.0531146	GO:0016787,GO:0005524,GO:0003677	AT2G07750.1		DEA(D/H)-box RNA helicase family protein
orange1.1g003105m.g	0.965	-0.052	0.748246	GO:0006629,GO:0004806	AT5G04040.1	SDP1	Patatin-like phospholipase family protein
orange1.1g003108m.g	1.04	0.057	0.68905	GO:0036459,GO:0016579	AT3G49600.1	ATUBP26,SUP32,UBP26	ubiquitin-specific protease 26
orange1.1g003114m.g	NA	NA	NA	GO:0005515,GO:0006468,GO:0004672	AT1G51800.1		Leucine-rich repeat protein kinase family protein
orange1.1g003115m.g	1.068	0.096	0.496307		AT4G03200.1		catalytics
orange1.1g048797m.g	4.35	2.121	1.59823e-07	GO:0003824
orange1.1g004032m.g	4.337	2.117	9.43015e-14		AT5G40390.1	SIP1	Raffinose synthase family protein
orange1.1g003122m.g	1.059	0.083	0.674757		AT2G41720.1	EMB2654	Tetratricopeptide repeat (TPR)-like superfamily protein
orange1.1g003124m.g	1.105	0.145	0.376724	GO:0006397	AT2G29210.1		splicing factor PWI domain-containing protein
orange1.1g048669m.g	4.331	2.115	5.14615e-07	GO:0005515,GO:0003676	AT2G27040.1	AGO4,OCP11	Argonaute family protein
orange1.1g003139m.g	0.949	-0.075	0.668545	GO:0006468,GO:0004672	AT5G54380.1	THE1	protein kinase family protein
orange1.1g014121m.g	4.327	2.113	9.95732e-06		AT5G64970.1		Mitochondrial substrate carrier family protein
orange1.1g003142m.g	0.919	-0.122	0.523182	GO:0030983,GO:0006298,GO:0005524	AT5G54090.1		DNA mismatch repair protein MutS, type 2
orange1.1g003143m.g	0.955	-0.066	0.631343		AT5G35560.1		DENN (AEX-3) domain-containing protein
orange1.1g023115m.g	4.316	2.11	9.65134e-06	GO:0043565,GO:0006351	AT3G14880.2
orange1.1g003148m.g	1.162	0.217	0.399476		AT3G22690.2
orange1.1g003150m.g	0.908	-0.14	0.406287		AT4G21300.1		Tetratricopeptide repeat (TPR)-like superfamily protein
orange1.1g017588m.g	4.311	2.108	1.59834e-23	GO:0016787	AT3G52780.1	ATPAP20,PAP20	Purple acid phosphatases superfamily protein
orange1.1g003154m.g	NA	NA	NA	GO:0043531	AT1G58390.1		Disease resistance protein (CC-NBS-LRR class) family
orange1.1g003157m.g	1.137	0.185	0.181759	GO:0017119,GO:0006891	AT1G67930.1		Golgi transport complex protein-related
orange1.1g003165m.g	1.18	0.238	0.124926	GO:0005525	AT1G56070.1	LOS1	Ribosomal protein S5/Elongation factor G/III/V family protein
orange1.1g044328m.g	4.297	2.103	6.49681e-06	GO:0008283,GO:0008083,GO:0005576	AT3G44735.2	ATPSK3,PSK1,PSK3	PHYTOSULFOKINE 3 PRECURSOR
orange1.1g003172m.g	0.958	-0.061	0.656539	GO:0008270,GO:0005515	AT4G24690.1		ubiquitin-associated (UBA)/TS-N domain-containing protein / octicosapeptide/Phox/Bemp1 (PB1) domain-containing protein
orange1.1g003174m.g	1.055	0.077	0.701294		AT3G49490.1
orange1.1g003175m.g	NA	NA	NA	GO:0005515,GO:0003682,GO:0005524	AT4G14700.1	ATORC1A,ORC1A	origin recognition complex 1
orange1.1g003176m.g	0.982	-0.027	0.868009	GO:0005515,GO:0008270	AT1G64260.1		MuDR family transposase
orange1.1g003177m.g	1.016	0.023	0.880254	GO:0005515	AT4G32551.1	LUG,RON2	LisH dimerisation motif;WD40/YVTN repeat-like-containing domain
orange1.1g020412m.g	4.295	2.103	0.00030186	GO:0055114,GO:0020037,GO:0006979,GO:0004601	AT2G22420.1		Peroxidase superfamily protein
orange1.1g016542m.g	4.282	2.098	2.53515e-41	GO:0006355,GO:0003677	AT5G18270.2	ANAC087	Arabidopsis NAC domain containing protein 87
orange1.1g003191m.g	1.013	0.018	0.918854	GO:0055114,GO:0016491	AT5G49740.1	ATFRO7,FRO7	ferric reduction oxidase 7
orange1.1g032228m.g	4.262	2.091	3.39654e-12	GO:0006413,GO:0003743,GO:0003723	AT2G04520.1		Nucleic acid-binding, OB-fold-like protein
orange1.1g017419m.g	4.256	2.09	2.29471e-64	GO:0008234,GO:0006508	AT5G43060.1		Granulin repeat cysteine protease family protein
orange1.1g003196m.g	1.055	0.078	0.615128	GO:0008184,GO:0005975	AT3G46970.1	ATPHS2,PHS2	alpha-glucan phosphorylase 2
orange1.1g040589m.g	4.223	2.078	5.91875e-09		AT4G21780.1
orange1.1g042324m.g	4.188	2.066	6.82379e-19		AT2G40480.1		Plant protein of unknown function (DUF827)
orange1.1g003201m.g	1.129	0.176	0.180573	GO:0030131,GO:0016192,GO:0006886	AT5G11490.1		adaptin family protein
orange1.1g003203m.g	0.875	-0.193	0.699095	GO:0005524	AT4G27220.1		NB-ARC domain-containing disease resistance protein
orange1.1g003205m.g	0.917	-0.125	0.375124	GO:0006886,GO:0005737,GO:0007033	AT2G38020.1	EMB258,MAN,VCL1	vacuoleless1 (VCL1)
orange1.1g017025m.g	4.182	2.064	3.31696e-33	GO:0005992,GO:0003824	AT1G35910.1		Haloacid dehalogenase-like hydrolase (HAD) superfamily protein
orange1.1g003207m.g	1.131	0.178	0.138216	GO:0071805,GO:0016020,GO:0015079	AT1G60160.1		Potassium transporter family protein
orange1.1g003209m.g	0.909	-0.137	0.422078		AT4G34260.1	FUC95A	1,2-alpha-L-fucosidases
orange1.1g008713m.g	4.122	2.043	5.4029e-14		AT5G04190.1	PKS4	phytochrome kinase substrate 4
orange1.1g003216m.g	NA	NA	NA		AT3G23740.1
orange1.1g003218m.g	1.109	0.15	0.277531		AT2G46060.1		transmembrane protein-related
orange1.1g003220m.g	1.103	0.141	0.42686	GO:0003723	AT2G20020.1	ATCAF1,CAF1	RNA-binding CRS1 / YhbY (CRM) domain-containing protein
orange1.1g028629m.g	4.095	2.034	1.38575e-08	GO:0006468,GO:0004672	AT3G03770.2		Leucine-rich repeat protein kinase family protein
orange1.1g003224m.g	0.848	-0.238	0.109019	GO:0015969	AT1G54130.1	AT-RSH3,ATRSH3,RSH3	RELA/SPOT homolog 3
orange1.1g003230m.g	0.97	-0.044	0.758676	GO:0043169,GO:0005975,GO:0003824,GO:0004553	AT5G03650.1	SBE2.2	starch branching enzyme 2.2
orange1.1g000594m.g	4.088	2.031	3.8757e-08	GO:0043531	AT3G14460.1		LRR and NB-ARC domains-containing disease resistance protein
orange1.1g024847m.g	4.062	2.022	1.84715e-25	GO:0046872,GO:0030001	AT5G50740.1		Heavy metal transport/detoxification superfamily protein
orange1.1g046682m.g	4.061	2.022	6.6004e-19		AT1G12220.1	RPS5	Disease resistance protein (CC-NBS-LRR class) family
orange1.1g003238m.g	0.95	-0.075	0.557931	GO:0048278,GO:0006887,GO:0005737	AT5G12370.1	SEC10	exocyst complex component sec10
orange1.1g003241m.g	1.02	0.029	0.887395	GO:0030274,GO:0005634,GO:0003712	AT5G62090.1	SLK2	SEUSS-like 2
orange1.1g017142m.g	4.054	2.019	5.51624e-46	GO:0006355,GO:0003677	AT5G22290.1	anac089,NAC089	NAC domain containing protein 89
orange1.1g003246m.g	1.174	0.232	0.0628367		AT2G35800.1		mitochondrial substrate carrier family protein
orange1.1g007379m.g	4.051	2.018	8.6384e-29		AT3G14440.1	ATNCED3,NCED3,SIS7,STO1	nine-cis-epoxycarotenoid dioxygenase 3
orange1.1g037176m.g	4.025	2.009	0.000346119		AT2G38430.1
orange1.1g003256m.g	NA	NA	NA	GO:0055085,GO:0016021,GO:0015299,GO:0006812	AT2G13620.1	ATCHX15,CHX15	cation/hydrogen exchanger 15
orange1.1g003258m.g	1.022	0.032	0.828477	GO:0030983,GO:0006298,GO:0005524,GO:0045910,GO:0016887,GO:0004519	AT1G65070.2		DNA mismatch repair protein MutS, type 2
orange1.1g027468m.g	4	2	1.45379e-06	GO:0043565,GO:0006355,GO:0003700,GO:0003677	AT3G61890.1	ATHB-12,ATHB12,HB-12	homeobox 12
orange1.1g003264m.g	1.091	0.125	0.346561	GO:0048544,GO:0006468,GO:0004672	AT1G65800.1	ARK2,RK2	receptor kinase 2
orange1.1g003265m.g	1.196	0.258	0.0772439	GO:0043531	AT5G63020.1		Disease resistance protein (CC-NBS-LRR class) family
orange1.1g039847m.g	3.991	1.997	1.85744e-08		AT1G59860.1		HSP20-like chaperones superfamily protein
orange1.1g003267m.g	1.153	0.205	0.201472	GO:0006281,GO:0005524,GO:0003676	AT3G02060.1		DEAD/DEAH box helicase, putative
orange1.1g003272m.g	0.654	-0.612	0.106828	GO:0004674,GO:0048544,GO:0006468,GO:0004672	AT4G21380.1	ARK3,RK3	receptor kinase 3
orange1.1g003273m.g	1.101	0.139	0.648608		AT5G16860.1		Tetratricopeptide repeat (TPR)-like superfamily protein
orange1.1g023427m.g	3.985	1.995	4.92306e-10	GO:0006355,GO:0003677	AT2G17040.1	anac036,NAC036	NAC domain containing protein 36
orange1.1g030591m.g	3.98	1.993	7.52598e-08	GO:0006355,GO:0003700	AT5G52020.1		Integrase-type DNA-binding superfamily protein
orange1.1g037084m.g	3.949	1.981	0.000341354	GO:0006468,GO:0005524,GO:0004672	AT2G31880.1	EVR,SOBIR1	Leucine-rich repeat protein kinase family protein
orange1.1g028210m.g	3.9	1.964	8.27833e-16	GO:0009415,GO:0006950	AT2G21490.1	LEA	dehydrin LEA
orange1.1g031629m.g	3.892	1.96	4.50486e-25		AT1G14870.1	PCR2	PLANT CADMIUM RESISTANCE 2
orange1.1g003284m.g	0.968	-0.046	0.793339		AT1G25540.1	PFT1	phytochrome and flowering time regulatory protein (PFT1)
orange1.1g003288m.g	1.022	0.031	0.910416	GO:0004674,GO:0048544,GO:0006468,GO:0004672	AT4G21380.1	ARK3,RK3	receptor kinase 3
orange1.1g042781m.g	3.878	1.955	4.37449e-18
orange1.1g003295m.g	1.03	0.042	0.847036		AT4G19440.2		Tetratricopeptide repeat (TPR)-like superfamily protein
orange1.1g023627m.g	3.877	1.955	2.07701e-11		AT5G07710.1		Polynucleotidyl transferase, ribonuclease H-like superfamily protein
orange1.1g003299m.g	1.129	0.175	0.348955	GO:0005515	AT1G33530.1		F-box family protein
orange1.1g003300m.g	1.694	0.761	0.258731	GO:0043531	AT3G14470.1		NB-ARC domain-containing disease resistance protein
orange1.1g003301m.g	NA	NA	NA	GO:0005515,GO:0006468,GO:0005524,GO:0004672	AT5G20480.1	EFR	EF-TU receptor
orange1.1g003302m.g	1.183	0.242	0.0554022	GO:0032259,GO:0008168,GO:0006364,GO:0005634,GO:0001510,GO:0031167,GO:0008649	AT4G25730.1		FtsJ-like methyltransferase family protein
orange1.1g040486m.g	3.87	1.952	3.78296e-10	GO:0016758,GO:0008152	AT3G11340.1		UDP-Glycosyltransferase superfamily protein
orange1.1g003313m.g	NA	NA	NA	GO:0046872,GO:0000166	AT1G17260.1	AHA10	autoinhibited H(+)-ATPase isoform 10
orange1.1g003315m.g	0.993	-0.01	0.973123		AT2G26790.1		Pentatricopeptide repeat (PPR) superfamily protein
orange1.1g003317m.g	1.208	0.272	0.500733	GO:0043531	AT5G63020.1		Disease resistance protein (CC-NBS-LRR class) family
orange1.1g028066m.g	3.858	1.948	5.79894e-17		AT5G22930.1		Protein of unknown function (DUF1635)
orange1.1g003773m.g	3.845	1.943	9.97574e-11	GO:0043531	AT3G14470.1		NB-ARC domain-containing disease resistance protein
orange1.1g003328m.g	1.455	0.541	0.0545364		AT4G27190.1		NB-ARC domain-containing disease resistance protein
orange1.1g003337m.g	0.891	-0.166	0.154073	GO:0045454,GO:0015035,GO:0009055,GO:0042578,GO:0052866	AT3G51830.1	ATG5,SAC8	SAC domain-containing protein 8
orange1.1g048652m.g	3.841	1.942	0.000856885		AT1G65810.2		P-loop containing nucleoside triphosphate hydrolases superfamily protein
orange1.1g030787m.g	3.821	1.934	9.8228e-13		AT5G14890.1		NHL domain-containing protein
orange1.1g003346m.g	1.113	0.155	0.365632	GO:0008270,GO:0005515	AT3G05670.1		RING/U-box protein
orange1.1g036782m.g	3.805	1.928	7.46097e-16		AT2G30130.1	ASL5,LBD12,PCK1	Lateral organ boundaries (LOB) domain family protein
orange1.1g003349m.g	0.944	-0.083	0.550312	GO:0006508,GO:0004176,GO:0005524,GO:0030163,GO:0004252	AT5G47040.1	LON2	lon protease 2
orange1.1g003352m.g	1.349	0.432	0.0722997		AT2G16920.1	PFU2,UBC23	ubiquitin-conjugating enzyme 23
orange1.1g015005m.g	3.801	1.926	3.36913e-60	GO:0007165	AT5G25110.1	CIPK25,SnRK3.25	CBL-interacting protein kinase 25
orange1.1g034366m.g	3.799	1.926	2.67977e-27	GO:0007017,GO:0005875	AT1G52240.2	ATROPGEF11,PIRF1,ROPGEF11	RHO guanyl-nucleotide exchange factor 11
orange1.1g003355m.g	1.116	0.158	0.24674	GO:0005525,GO:0003924	AT4G33650.1	ADL2,DRP3A	dynamin-related protein 3A
orange1.1g003357m.g	0.915	-0.128	0.540634	GO:0048208	AT5G47480.1		RGPR-related
orange1.1g003362m.g	1.16	0.214	0.15167	GO:0046540,GO:0000398	AT1G28060.1		Pre-mRNA-splicing factor 3
orange1.1g003363m.g	1	0	0.999698		AT4G14570.1		acylaminoacyl-peptidase-related
orange1.1g031000m.g	3.796	1.924	1.16001e-45		AT5G60680.1		Protein of unknown function, DUF584
orange1.1g034942m.g	3.793	1.923	2.09119e-43		AT5G04080.1
orange1.1g003367m.g	NA	NA	NA		AT3G14470.1		NB-ARC domain-containing disease resistance protein
orange1.1g003368m.g	1.429	0.515	0.245544	GO:0005515,GO:0006468,GO:0004672	AT3G47570.1		Leucine-rich repeat protein kinase family protein
orange1.1g003387m.g	1.179	0.237	0.0903615	GO:0043531	AT1G58390.1		Disease resistance protein (CC-NBS-LRR class) family
orange1.1g003388m.g	1.029	0.042	0.796171		AT4G15570.1	MAA3	P-loop containing nucleoside triphosphate hydrolases superfamily protein
orange1.1g019027m.g	3.79	1.922	6.04781e-41	GO:0055114,GO:0016491	AT4G10490.1		2-oxoglutarate (2OG) and Fe(II)-dependent oxygenase superfamily protein
orange1.1g003392m.g	1.172	0.228	0.078507	GO:0033179,GO:0015991,GO:0015078	AT4G39080.1	VHA-A3	vacuolar proton ATPase A3
orange1.1g003396m.g	1.198	0.261	0.196216	GO:0005515	AT4G11420.1	ATEIF3A-1,ATTIF3A1,EIF3A,EIF3A-1,TIF3A1	eukaryotic translation initiation factor 3A
orange1.1g003397m.g	1.159	0.213	0.149202		AT2G18940.1		Tetratricopeptide repeat (TPR)-like superfamily protein
orange1.1g003401m.g	0.929	-0.107	0.5888	GO:0043531	AT1G58390.1		Disease resistance protein (CC-NBS-LRR class) family
orange1.1g003403m.g	NA	NA	NA	GO:0006810,GO:0005886	AT2G28780.1
orange1.1g003406m.g	1.039	0.055	0.725735	GO:0005515,GO:0003682	AT1G50620.1		RING/FYVE/PHD zinc finger superfamily protein
orange1.1g003411m.g	1.061	0.085	0.637261		AT1G30470.1		SIT4 phosphatase-associated family protein
orange1.1g003413m.g	NA	NA	NA	GO:0008017,GO:0007018,GO:0005524,GO:0003777,GO:0005871	AT1G18550.1		ATP binding microtubule motor family protein
orange1.1g003415m.g	NA	NA	NA		AT1G53140.1	DRP5A	Dynamin related protein 5A
orange1.1g003416m.g	1.102	0.14	0.455588	GO:0005622,GO:0003676,GO:0008408,GO:0006139	AT5G35910.1		Polynucleotidyl transferase, ribonuclease H fold protein with HRDC domain
orange1.1g044631m.g	3.79	1.922	0.000286341	GO:0007165,GO:0005515	AT4G16950.1	RPP5	Disease resistance protein (TIR-NBS-LRR class) family
orange1.1g032033m.g	3.785	1.92	2.4567e-12
orange1.1g003425m.g	1.063	0.088	0.54311		AT3G02850.1	SKOR	STELAR K+ outward rectifier
orange1.1g007605m.g	3.781	1.919	5.27676e-14		AT3G63520.1	ATCCD1,ATNCED1,CCD1,NCED1	carotenoid cleavage dioxygenase 1
orange1.1g026239m.g	3.775	1.917	6.24676e-07	GO:0000160	AT3G57040.1	ARR9,ATRR4	response regulator 9
orange1.1g041786m.g	3.774	1.916	4.31139e-08		AT5G18390.1		Pentatricopeptide repeat (PPR) superfamily protein
orange1.1g039015m.g	3.757	1.909	9.80873e-17	GO:0016567,GO:0004842,GO:0005515	AT1G10560.1	ATPUB18,PUB18	plant U-box 18
orange1.1g027094m.g	3.745	1.905	1.783e-12	GO:0004857	AT5G62360.1		Plant invertase/pectin methylesterase inhibitor superfamily protein
orange1.1g003442m.g	1.059	0.083	0.647022		AT3G19180.1	ARC6H,ATCDP1,CDP1,PARC6	paralog of ARC6
orange1.1g009299m.g	3.744	1.904	1.26303e-18	GO:0055114,GO:0020037,GO:0016705,GO:0005506	AT2G26170.1	CYP711A1,MAX1	cytochrome P450, family 711, subfamily A, polypeptide 1
orange1.1g016435m.g	3.73	1.899	1.12242e-54	GO:0006355,GO:0003677	AT5G46590.1	anac096,NAC096	NAC domain containing protein 96
orange1.1g003448m.g	0.997	-0.004	0.978876	GO:0005515,GO:0051013,GO:0008352,GO:0008017	AT5G23430.1		Transducin/WD40 repeat-like superfamily protein
orange1.1g003451m.g	1.013	0.019	0.916335		AT5G02860.1		Pentatricopeptide repeat (PPR) superfamily protein
orange1.1g011012m.g	3.711	1.892	0.00079659		AT4G08250.1		GRAS family transcription factor
orange1.1g005534m.g	3.706	1.89	5.48412e-17	GO:0006887,GO:0000145	AT4G31540.1	ATEXO70G1,EXO70G1	exocyst subunit exo70 family protein G1
orange1.1g003457m.g	0.854	-0.228	0.245089		AT5G14150.1		Protein of unknown function, DUF642
orange1.1g003458m.g	0.997	-0.004	0.980187	GO:0051082,GO:0006950,GO:0006457,GO:0005524	AT4G24190.1	AtHsp90-7,AtHsp90.7,HSP90.7,SHD	Chaperone protein htpG family protein
orange1.1g003462m.g	0.862	-0.215	0.126882	GO:0016773,GO:0048015,GO:0046854	AT1G60490.1	ATVPS34,PI3K,VPS34	vacuolar protein sorting 34
orange1.1g003465m.g	1.024	0.034	0.953544	GO:0005515	AT1G35710.1		Protein kinase family protein with leucine-rich repeat domain
orange1.1g003467m.g	1.084	0.117	0.320746	GO:0005515	AT4G07410.1		Transducin family protein / WD-40 repeat family protein
orange1.1g006689m.g	3.703	1.889	2.59663e-45	GO:0016787,GO:0006541,GO:0006221,GO:0003883	AT1G30820.1		CTP synthase family protein
orange1.1g003471m.g	NA	NA	NA		AT4G01970.1	AtSTS,STS	stachyose synthase
orange1.1g003473m.g	1.016	0.023	0.917315	GO:0005524,GO:0016021,GO:0008270,GO:0004222,GO:0006508	AT3G47060.1	ftsh7	FTSH protease 7
orange1.1g003478m.g	1.155	0.208	0.0683989	GO:0008017,GO:0007018,GO:0005524,GO:0003777,GO:0005871	AT3G16630.1	ATKINESIN-13A,KINESIN-13A	P-loop containing nucleoside triphosphate hydrolases superfamily protein
orange1.1g003481m.g	1.106	0.146	0.308247	GO:0016567,GO:0004842,GO:0006468,GO:0004672	AT2G45910.1		U-box domain-containing protein kinase family protein
orange1.1g003484m.g	NA	NA	NA	GO:0005515	AT4G04220.1	AtRLP46,RLP46	receptor like protein 46
orange1.1g003487m.g	0.943	-0.084	0.487167		AT3G23980.1	BLI,KOS1	BLISTER
orange1.1g003488m.g	NA	NA	NA	GO:0005515	AT1G45616.1	AtRLP6,RLP6	receptor like protein 6
orange1.1g025166m.g	3.697	1.886	1.67933e-06	GO:0006950	AT5G47740.2		Adenine nucleotide alpha hydrolases-like superfamily protein
orange1.1g028392m.g	3.696	1.886	4.5352e-24		AT1G18650.1	PDCB3	plasmodesmata callose-binding protein 3
orange1.1g023198m.g	3.685	1.882	5.80171e-17	GO:0005515	AT4G05320.4	UBQ10	polyubiquitin 10
orange1.1g003496m.g	NA	NA	NA	GO:0005515	AT4G12010.1		Disease resistance protein (TIR-NBS-LRR class) family
orange1.1g033715m.g	3.681	1.88	8.62086e-10		AT1G74670.1		Gibberellin-regulated family protein
orange1.1g019820m.g	3.663	1.873	0.000258625		AT1G27461.1
orange1.1g007690m.g	3.659	1.872	1.39223e-39	GO:0003677,GO:0046983	AT3G42170.1		BED zinc finger ;hAT family dimerisation domain
orange1.1g014701m.g	3.65	1.868	1.64296e-06	GO:0055085,GO:0016021	AT1G20925.1		Auxin efflux carrier family protein
orange1.1g003507m.g	1.208	0.273	0.145443	GO:0046872	AT2G33835.1	FES1	Zinc finger C-x8-C-x5-C-x3-H type family protein
orange1.1g032729m.g	3.642	1.865	3.73165e-05	GO:0043565,GO:0006355,GO:0005634,GO:0003700	AT4G36990.1	AT-HSFB1,ATHSF4,HSF4,HSFB1	heat shock factor 4
orange1.1g019261m.g	3.639	1.863	0.0224185	GO:0003677	AT5G06250.2		AP2/B3-like transcriptional factor family protein
orange1.1g003514m.g	0.858	-0.221	0.105521	GO:0071805,GO:0016020,GO:0015079	AT2G35060.1	KUP11	K+ uptake permease 11
orange1.1g013528m.g	3.633	1.861	1.48699e-06		AT2G20570.1	ATGLK1,GLK1,GPRI1	GBF\'s pro-rich region-interacting factor 1
orange1.1g003517m.g	NA	NA	NA	GO:0055085,GO:0016021,GO:0015299,GO:0006812	AT3G17630.1	ATCHX19,CHX19	cation/H+ exchanger 19
orange1.1g038165m.g	3.624	1.857	5.0061e-24	GO:0005515,GO:0043531	AT1G12220.1	RPS5	Disease resistance protein (CC-NBS-LRR class) family
orange1.1g003522m.g	1.143	0.193	0.500588	GO:0005515,GO:0003723	AT2G39260.1		binding;RNA binding
orange1.1g003523m.g	NA	NA	NA	GO:0005515,GO:0003824	AT1G52570.1	PLDALPHA2	phospholipase D alpha 2
orange1.1g041147m.g	3.622	1.857	1.28418e-11		AT1G52140.1
orange1.1g008082m.g	3.614	1.854	1.61158e-05		AT2G37080.1	RIP3	ROP interactive partner 3
orange1.1g003531m.g	1.073	0.102	0.567142		AT1G11290.1	CRR22	Pentatricopeptide repeat (PPR) superfamily protein
orange1.1g003533m.g	1.116	0.159	0.125998	GO:0008270,GO:0036459,GO:0016579	AT3G20630.1	ATUBP14,PER1,TTN6,UBP14	ubiquitin-specific protease 14
orange1.1g043296m.g	3.613	1.853	6.42594e-27		AT1G16030.1	Hsp70b	heat shock protein 70B
orange1.1g003539m.g	1.131	0.177	0.127736		AT4G16180.2
orange1.1g003540m.g	1.049	0.069	0.827919	GO:0016818,GO:0008270,GO:0003676,GO:0005524	AT5G22750.1	RAD5	DNA/RNA helicase protein
orange1.1g022550m.g	3.61	1.852	2.12947e-42		AT3G22550.1		Protein of unknown function (DUF581)
orange1.1g003543m.g	1.04	0.056	0.725412	GO:0005515,GO:0003723	AT5G57870.1	eIFiso4G1	MIF4G domain-containing protein / MA3 domain-containing protein
orange1.1g035818m.g	3.603	1.849	5.63703e-10	GO:0005515	AT3G08570.1		Phototropic-responsive NPH3 family protein
orange1.1g003545m.g	0.908	-0.139	0.277621		AT5G13690.1	CYL1,NAGLU	alpha-N-acetylglucosaminidase family / NAGLU family
orange1.1g003548m.g	1.082	0.114	0.634374	GO:0005515	AT1G17680.1		tetratricopeptide repeat (TPR)-containing protein
orange1.1g048771m.g	3.6	1.848	1.58002e-52	GO:0003677,GO:0008289	AT1G52150.1	ATHB-15,ATHB15,CNA,ICU4	Homeobox-leucine zipper family protein / lipid-binding START domain-containing protein
orange1.1g003555m.g	NA	NA	NA	GO:0048544,GO:0006468,GO:0004672	AT5G60900.1	RLK1	receptor-like protein kinase 1
orange1.1g003558m.g	0.977	-0.034	0.86743	GO:0055114,GO:0016491,GO:0050664,GO:0004601	AT5G51060.1	ATRBOHC,RBOHC,RHD2	NADPH/respiratory burst oxidase protein D
orange1.1g003561m.g	1.066	0.092	0.578047	GO:0055114,GO:0006260,GO:0005524,GO:0004748	AT2G21790.1	ATRNR1,CLS8,R1,RNR1	ribonucleotide reductase 1
orange1.1g003567m.g	1.18	0.239	0.15546	GO:0005515	AT3G54350.2	emb1967	Forkhead-associated (FHA) domain-containing protein
orange1.1g003568m.g	1.115	0.158	0.755249	GO:0008270	AT3G62900.1		CW-type Zinc Finger
orange1.1g003569m.g	0.995	-0.008	0.961377		AT1G05090.1		dentin sialophosphoprotein-related
orange1.1g003571m.g	1.132	0.178	0.188686		AT4G34260.1	FUC95A	1,2-alpha-L-fucosidases
orange1.1g003573m.g	0.87	-0.2	0.206056	GO:0003723	AT4G29750.1		CRS1 / YhbY (CRM) domain-containing protein
orange1.1g003575m.g	1.005	0.007	0.974428	GO:0055114,GO:0006260,GO:0005524,GO:0004748	AT2G21790.1	ATRNR1,CLS8,R1,RNR1	ribonucleotide reductase 1
orange1.1g041248m.g	3.597	1.847	1.90644e-20	GO:0043531	AT5G63020.1		Disease resistance protein (CC-NBS-LRR class) family
orange1.1g003580m.g	0.841	-0.251	0.114247	GO:0003677,GO:0009725,GO:0006355,GO:0005634	AT5G60450.1	ARF4	auxin response factor 4
orange1.1g042374m.g	3.58	1.84	8.75752e-10	GO:0007165,GO:0005515,GO:0043531	AT5G49140.1		Disease resistance protein (TIR-NBS-LRR class) family
orange1.1g003582m.g	1.034	0.048	0.824452		AT1G70620.3		cyclin-related
orange1.1g003584m.g	1.045	0.063	0.861926		AT3G61170.1		Tetratricopeptide repeat (TPR)-like superfamily protein
orange1.1g040234m.g	3.572	1.837	1.67467e-09	GO:0043531	AT5G51630.1		Disease resistance protein (TIR-NBS-LRR class) family
orange1.1g031040m.g	3.57	1.836	1.3446e-05	GO:0005515	AT5G14360.1		Ubiquitin-like superfamily protein
orange1.1g048630m.g	3.562	1.833	0.0159037		AT5G41380.1		CCT motif family protein
orange1.1g024997m.g	3.556	1.83	4.32977e-57	GO:0016846	AT1G34040.1		Pyridoxal phosphate (PLP)-dependent transferases superfamily protein
orange1.1g040839m.g	3.555	1.83	1.73597e-05	GO:0016787	AT1G14700.1	ATPAP3,PAP3	purple acid phosphatase 3
orange1.1g003600m.g	1.165	0.22	0.0803335	GO:0042273,GO:0030036,GO:0000055	AT1G13160.1		ARM repeat superfamily protein
orange1.1g003601m.g	0.977	-0.034	0.818838	GO:0000049,GO:0006418,GO:0005524,GO:0004812,GO:0000166	AT4G13780.1		methionine--tRNA ligase, putative / methionyl-tRNA synthetase, putative / MetRS, putative
orange1.1g003602m.g	0.852	-0.23	0.372579	GO:0055114,GO:0006260,GO:0005524,GO:0004748	AT2G21790.1	ATRNR1,CLS8,R1,RNR1	ribonucleotide reductase 1
orange1.1g003606m.g	0.909	-0.138	0.363173	GO:0005975,GO:0004553	AT5G10560.1		Glycosyl hydrolase family protein
orange1.1g003612m.g	NA	NA	NA	GO:0009341,GO:0005975,GO:0004565,GO:0030246,GO:0004553	AT1G77410.1	BGAL16	beta-galactosidase 16
orange1.1g003616m.g	0.986	-0.02	0.892556		AT5G47400.1
orange1.1g003620m.g	0.978	-0.033	0.849282	GO:0005524,GO:0009378,GO:0006310,GO:0006281	AT5G03340.1		ATPase, AAA-type, CDC48 protein
orange1.1g042541m.g	3.552	1.829	4.96018e-14	GO:0043531	AT5G66900.1		Disease resistance protein (CC-NBS-LRR class) family
orange1.1g003623m.g	1.05	0.07	0.674333	GO:0005524,GO:0009378,GO:0006310,GO:0006281	AT3G53230.1		ATPase, AAA-type, CDC48 protein
orange1.1g003625m.g	1.079	0.109	0.48821	GO:0016192,GO:0006886	AT1G08190.1	ATVAM2,ATVPS41,VAM2,VPS41,ZIP2	vacuolar protein sorting 41
orange1.1g003629m.g	NA	NA	NA	GO:0055085,GO:0016021,GO:0015299,GO:0006812	AT3G53720.1	ATCHX20,CHX20	cation/H+ exchanger 20
orange1.1g031133m.g	3.55	1.828	8.66029e-08		AT3G10120.1
orange1.1g037142m.g	3.546	1.826	3.96688e-05	GO:0005515	AT3G06720.2	AIMP ALPHA,AT-IMP,ATKAP ALPHA,IMPA-1,IMPA1	importin alpha isoform 1
orange1.1g003632m.g	0.927	-0.109	0.563239	GO:0006310,GO:0006281,GO:0003910,GO:0003677,GO:0005524	AT1G08130.1	ATLIG1,LIG1	DNA ligase 1
orange1.1g003633m.g	1.036	0.051	0.71626	GO:0016020,GO:0004970	AT2G32400.1	ATGLR3.7,GLR3.7,GLR5	glutamate receptor 5
orange1.1g003634m.g	1.181	0.24	0.10549		AT5G53150.1		DNAJ heat shock N-terminal domain-containing protein
orange1.1g003637m.g	1.014	0.02	0.949591	GO:0006260,GO:0005524,GO:0003677	AT2G16440.1	MCM4	Minichromosome maintenance (MCM2/3/5) family protein
orange1.1g003638m.g	1.163	0.218	0.0761879	GO:0008270,GO:0005515	AT1G64260.1		MuDR family transposase
orange1.1g003639m.g	1.31	0.39	0.248823	GO:0043531	AT4G27220.1		NB-ARC domain-containing disease resistance protein
orange1.1g035617m.g	3.535	1.822	4.7332e-56	GO:0006629	AT5G14180.1	MPL1	Myzus persicae-induced lipase 1
orange1.1g003648m.g	0.956	-0.066	0.649935	GO:0031625,GO:0006511	AT5G46210.1	ATCUL4,CUL4	cullin4
orange1.1g003653m.g	0.982	-0.026	0.8909	GO:0043169,GO:0005975,GO:0003824,GO:0004553	AT2G39930.1	ATISA1,ISA1	isoamylase 1
orange1.1g048825m.g	3.529	1.819	5.16453e-16		AT3G63380.1		ATPase E1-E2 type family protein / haloacid dehalogenase-like hydrolase family protein
orange1.1g008415m.g	3.526	1.818	5.96207e-12	GO:0005515	AT5G63020.1		Disease resistance protein (CC-NBS-LRR class) family
orange1.1g003663m.g	1.15	0.201	0.663702	GO:0048544,GO:0006468,GO:0004672	AT2G41890.1		curculin-like (mannose-binding) lectin family protein / PAN domain-containing protein
orange1.1g043840m.g	3.502	1.808	0.00312589		AT1G09520.1
orange1.1g003672m.g	NA	NA	NA	GO:0008017,GO:0007018,GO:0005524,GO:0003777,GO:0005871	AT4G21270.1	ATK1,KATA,KATAP	kinesin 1
orange1.1g003674m.g	NA	NA	NA		AT5G18860.1		inosine-uridine preferring nucleoside hydrolase family protein
orange1.1g003683m.g	0.978	-0.032	0.957372		AT5G17680.1		disease resistance protein (TIR-NBS-LRR class), putative
orange1.1g032953m.g	3.501	1.808	5.64586e-06
orange1.1g003686m.g	NA	NA	NA		AT5G53150.1		DNAJ heat shock N-terminal domain-containing protein
orange1.1g003689m.g	NA	NA	NA	GO:0071805,GO:0016020,GO:0015079	AT4G13420.1	ATHAK5,HAK5	high affinity K+ transporter 5
orange1.1g003696m.g	0.934	-0.098	0.5008	GO:0016887,GO:0005524,GO:0006508,GO:0004222	AT5G53170.1	FTSH11	FTSH protease 11
orange1.1g003697m.g	0.961	-0.057	0.673567	GO:0016020,GO:0015992,GO:0009678,GO:0004427	AT1G16780.1	AtVHP2;2,VHP2;2	Inorganic H pyrophosphatase family protein
orange1.1g003700m.g	1.074	0.103	0.407782	GO:0006508	AT1G49630.2	ATPREP2,PREP2	presequence protease 2
orange1.1g018103m.g	3.498	1.807	1.84301e-39	GO:0006355,GO:0003700	AT1G78080.1	RAP2.4	related to AP2 4
orange1.1g003704m.g	1.088	0.121	0.509062	GO:0006468,GO:0004672	AT4G03390.1	SRF3	STRUBBELIG-receptor family 3
orange1.1g003707m.g	1.136	0.184	0.273448	GO:0048193,GO:0005783	AT3G47700.1	MAG2	RINT-1 / TIP-1 family
orange1.1g002086m.g	3.466	1.793	0.000975034	GO:0005515	AT2G37670.1		Transducin/WD40 repeat-like superfamily protein
orange1.1g003710m.g	0.815	-0.295	0.183994		AT4G35130.1		Tetratricopeptide repeat (TPR)-like superfamily protein
orange1.1g003711m.g	0.853	-0.23	0.398192	GO:0008017,GO:0007018,GO:0005524,GO:0003777,GO:0005871	AT5G54670.1	ATK3,KATC	kinesin 3
orange1.1g003713m.g	1.096	0.132	0.338476	GO:0051082,GO:0006950,GO:0006457,GO:0005524	AT3G07770.1	AtHsp90-6,AtHsp90.6,Hsp89.1	HEAT SHOCK PROTEIN 89.1
orange1.1g003717m.g	0.969	-0.045	0.759023		AT5G58130.1	ROS3	RNA-binding (RRM/RBD/RNP motifs) family protein
orange1.1g035820m.g	3.461	1.791	7.34269e-10	GO:0055114,GO:0016491	AT5G51810.1	AT2353,ATGA20OX2,GA20OX2	gibberellin 20 oxidase 2
orange1.1g040458m.g	3.46	1.791	4.34279e-23	GO:0006508,GO:0004252	AT3G14240.1		Subtilase family protein
orange1.1g041521m.g	3.45	1.787	7.80659e-31		AT4G29780.1
orange1.1g003725m.g	1.424	0.51	0.0895831		AT2G26790.1		Pentatricopeptide repeat (PPR) superfamily protein
orange1.1g003726m.g	NA	NA	NA	GO:0016157,GO:0005985	AT5G49190.1	ATSUS2,SSA,SUS2	sucrose synthase 2
orange1.1g003732m.g	0.974	-0.038	0.776434	GO:0055085,GO:0016020,GO:0006821,GO:0005247	AT5G26240.1	ATCLC-D,CLC-D	chloride channel D
orange1.1g010825m.g	3.433	1.78	4.3321e-12	GO:0016758,GO:0008152	AT1G22380.1	AtUGT85A3,UGT85A3	UDP-glucosyl transferase 85A3
orange1.1g031575m.g	3.428	1.777	1.25058e-06		AT1G70780.1
orange1.1g047348m.g	3.422	1.775	1.69784e-30		AT4G30230.1
orange1.1g003746m.g	1.054	0.076	0.735823		AT1G08070.1	OTP82	Tetratricopeptide repeat (TPR)-like superfamily protein
orange1.1g003749m.g	1.268	0.342	0.182715	GO:0003676	AT5G04810.1		pentatricopeptide (PPR) repeat-containing protein
orange1.1g003750m.g	1.121	0.164	0.296548		AT1G68030.1		RING/FYVE/PHD zinc finger superfamily protein
orange1.1g003751m.g	1.069	0.097	0.443705	GO:0006425,GO:0005737,GO:0005524,GO:0004819,GO:0000166,GO:0006418,GO:0004812,GO:0043039,GO:0016876	AT1G25350.1	OVA9	glutamine-tRNA ligase, putative / glutaminyl-tRNA synthetase, putative / GlnRS, putative
orange1.1g037121m.g	3.415	1.772	2.77901e-23	GO:0005515,GO:0016567,GO:0004842	AT1G60190.1		ARM repeat superfamily protein
orange1.1g003753m.g	NA	NA	NA	GO:0005524	AT1G12280.1		LRR and NB-ARC domains-containing disease resistance protein
orange1.1g003759m.g	NA	NA	NA	GO:0006468,GO:0005524,GO:0004672	AT5G60900.1	RLK1	receptor-like protein kinase 1
orange1.1g030480m.g	3.409	1.77	6.62188e-60		AT1G18100.1	E12A11,MFT	PEBP (phosphatidylethanolamine-binding protein) family protein
orange1.1g008185m.g	3.407	1.769	3.45793e-05	GO:0016021,GO:0006810	AT1G04570.1		Major facilitator superfamily protein
orange1.1g003772m.g	0.604	-0.726	0.0807722	GO:0048544,GO:0006468,GO:0005524,GO:0004672	AT5G60900.1	RLK1	receptor-like protein kinase 1
orange1.1g031656m.g	3.405	1.767	7.14369e-44
orange1.1g003776m.g	1.001	0.001	0.996546	GO:0008168	AT5G64030.1		S-adenosyl-L-methionine-dependent methyltransferases superfamily protein
orange1.1g003778m.g	NA	NA	NA	GO:0016021	AT1G68740.1	PHO1;H1	EXS (ERD1/XPR1/SYG1) family protein
orange1.1g003780m.g	NA	NA	NA	GO:0005515,GO:0006468,GO:0005524,GO:0004672	AT4G08850.1		Leucine-rich repeat receptor-like protein kinase family protein
orange1.1g005368m.g	3.398	1.765	4.39114e-20	GO:0006355,GO:0005634,GO:0003677,GO:0009725	AT3G61830.1	ARF18	auxin response factor 18
orange1.1g003787m.g	1.02	0.029	0.848707	GO:0005634,GO:0003677	AT5G18830.3	ATSPL7,SPL7	squamosa promoter binding protein-like 7
orange1.1g019345m.g	3.392	1.762	1.4715e-20	GO:0005515	AT1G15670.1		Galactose oxidase/kelch repeat superfamily protein
orange1.1g003790m.g	1.177	0.235	0.0656716	GO:0016301	AT5G23450.1	ATLCBK1,LCBK1	long-chain base (LCB) kinase 1
orange1.1g003794m.g	NA	NA	NA		AT5G18860.1		inosine-uridine preferring nucleoside hydrolase family protein
orange1.1g003796m.g	1.082	0.114	0.373306	GO:0042254,GO:0005634	AT1G42440.1
orange1.1g003798m.g	NA	NA	NA	GO:0055085,GO:0016021,GO:0015299,GO:0006812	AT5G58460.1	ATCHX25,CHX25	cation/H+ exchanger 25
orange1.1g003801m.g	0.891	-0.166	0.249388	GO:0055085,GO:0016020,GO:0006821,GO:0005247	AT5G33280.1		Voltage-gated chloride channel family protein
orange1.1g003809m.g	NA	NA	NA	GO:0006260,GO:0005524,GO:0003677,GO:0042555,GO:0006270,GO:0005634,GO:0003678	AT5G44635.1	MCM6	minichromosome maintenance (MCM2/3/5) family protein
orange1.1g003810m.g	1.002	0.003	0.985279	GO:0005515,GO:0000042	AT5G66030.1	ATGRIP,GRIP	Golgi-localized GRIP domain-containing protein
orange1.1g011331m.g	3.382	1.758	1.45546e-06	GO:0006468,GO:0004672	AT1G02970.1	ATWEE1,WEE1	WEE1 kinase homolog
orange1.1g048056m.g	3.38	1.757	5.73471e-05	GO:0035434,GO:0016021,GO:0005375	AT2G26975.1		Ctr copper transporter family
orange1.1g003814m.g	0.95	-0.074	0.525575		AT3G18670.1		Ankyrin repeat family protein
orange1.1g043344m.g	3.371	1.753	2.9725e-09		AT2G32100.1	ATOFP16,OFP16	ovate family protein 16
orange1.1g020719m.g	3.358	1.748	1.24983e-10
orange1.1g003819m.g	1.162	0.216	0.174191	GO:0008652,GO:0008270,GO:0003871,GO:0009086	AT5G17920.1	ATCIMS,ATMETS,ATMS1	Cobalamin-independent synthase family protein
orange1.1g003821m.g	NA	NA	NA	GO:0016020,GO:0004970	AT1G05200.1	ATGLR3.4,GLR3.4,GLUR3	glutamate receptor 3.4
orange1.1g003822m.g	0.915	-0.129	0.375619		AT4G34280.1		transducin family protein / WD-40 repeat family protein
orange1.1g005553m.g	3.357	1.747	5.60506e-11	GO:0055114,GO:0016491	AT1G01580.1	ATFRO2,FRD1,FRO2	ferric reduction oxidase 2
orange1.1g003827m.g	0.93	-0.104	0.434549	GO:0051082,GO:0006950,GO:0006457,GO:0005524	AT2G04030.1	AtHsp90.5,CR88,EMB1956,Hsp88.1,HSP90.5	Chaperone protein htpG family protein
orange1.1g003828m.g	1.092	0.127	0.379297		AT1G77300.1	ASHH2,CCR1,EFS,SDG8	histone methyltransferases(H3-K4 specific);histone methyltransferases(H3-K36 specific)
orange1.1g004021m.g	3.352	1.745	0.000116473	GO:0043531	AT1G12220.2	RPS5	Disease resistance protein (CC-NBS-LRR class) family
orange1.1g001775m.g	3.349	1.744	5.09442e-09	GO:0005516,GO:0046872,GO:0000166	AT4G37640.1	ACA2	calcium ATPase 2
orange1.1g003844m.g	1.192	0.254	0.0528751		AT1G79090.2
orange1.1g029948m.g	3.348	1.743	0.00123678	GO:0016758,GO:0008152	AT1G22360.1	AtUGT85A2,UGT85A2	UDP-glucosyl transferase 85A2
orange1.1g025865m.g	3.343	1.741	1.0911e-10	GO:0016020,GO:0006810,GO:0005215	AT3G16240.1	AQP1,ATTIP2;1,DELTA-TIP,DELTA-TIP1,TIP2;1	delta tonoplast integral protein
orange1.1g017964m.g	3.338	1.739	1.48389e-10	GO:0046983	AT1G73830.1	BEE3	BR enhanced expression 3
orange1.1g003855m.g	0.702	-0.51	0.232788	GO:0005515,GO:0006468,GO:0005524,GO:0004672	AT3G47090.1		Leucine-rich repeat protein kinase family protein
orange1.1g007284m.g	3.337	1.739	1.03999e-38		AT4G36710.1		GRAS family transcription factor
orange1.1g003857m.g	1.012	0.017	0.91863	GO:0005525	AT5G20300.1		Avirulence induced gene (AIG1) family protein
orange1.1g005367m.g	3.327	1.734	3.23341e-18	GO:0005515,GO:0043531	AT5G63020.1		Disease resistance protein (CC-NBS-LRR class) family
orange1.1g009497m.g	3.325	1.733	1.84348e-10	GO:0055114,GO:0020037,GO:0016705,GO:0005506	AT4G36220.1	CYP84A1,FAH1	ferulic acid 5-hydroxylase 1
orange1.1g025457m.g	3.325	1.733	7.49508e-60	GO:0005737,GO:0005094	AT3G07880.1	SCN1	Immunoglobulin E-set superfamily protein
orange1.1g003865m.g	1.215	0.281	0.102496		AT2G27100.1	SE	C2H2 zinc-finger protein SERRATE (SE)
orange1.1g005565m.g	3.322	1.732	2.98861e-07		AT2G40980.1		Protein kinase superfamily protein
orange1.1g003868m.g	0.916	-0.127	0.67921		AT1G25360.1		Pentatricopeptide repeat (PPR) superfamily protein
orange1.1g003869m.g	1.05	0.07	0.60476		AT1G22310.2	ATMBD8,MBD8	methyl-CPG-binding domain 8
orange1.1g003870m.g	0.89	-0.168	0.19859	GO:0006904,GO:0000145	AT3G56640.1	SEC15A	exocyst complex component sec15A
orange1.1g003871m.g	1.237	0.307	0.0604483		AT2G25420.1		transducin family protein / WD-40 repeat family protein
orange1.1g003872m.g	1.136	0.185	0.242281		AT4G01570.1		Tetratricopeptide repeat (TPR)-like superfamily protein
orange1.1g031611m.g	3.318	1.73	5.69731e-20	GO:0055114,GO:0046872,GO:0006801	AT1G08830.1	CSD1	copper/zinc superoxide dismutase 1
orange1.1g003879m.g	1.003	0.004	0.979396		AT3G26730.1		RING/U-box superfamily protein
orange1.1g003881m.g	1.028	0.04	0.749203	GO:0005524,GO:0003676	AT2G47330.1		P-loop containing nucleoside triphosphate hydrolases superfamily protein
orange1.1g021220m.g	3.315	1.729	3.65145e-20		AT2G16720.1	ATMYB7,ATY49,MYB7	myb domain protein 7
orange1.1g003885m.g	1.04	0.056	0.694103	GO:0055085,GO:0016020,GO:0006821,GO:0005247	AT5G49890.1	ATCLC-C,CLC-C	chloride channel C
orange1.1g003888m.g	NA	NA	NA	GO:0005515	AT1G74190.1	AtRLP15,RLP15	receptor like protein 15
orange1.1g003890m.g	1.401	0.486	0.253248	GO:0043531	AT3G46530.1	RPP13	NB-ARC domain-containing disease resistance protein
orange1.1g040144m.g	3.314	1.729	6.05517e-27		AT2G34930.1		disease resistance family protein / LRR family protein
orange1.1g003896m.g	1.008	0.011	0.938491		AT5G01270.2	ATCPL2,CPL2	carboxyl-terminal domain (ctd) phosphatase-like 2
orange1.1g034610m.g	3.313	1.728	1.13738e-21		AT3G13227.1		serine-rich protein-related
orange1.1g003898m.g	0.947	-0.079	0.544413		AT2G36960.3	TKI1	TSL-kinase interacting protein 1
orange1.1g003899m.g	0.856	-0.224	0.609411		AT3G14460.1		LRR and NB-ARC domains-containing disease resistance protein
orange1.1g003900m.g	1.016	0.023	0.941603		AT3G49601.1
orange1.1g003903m.g	NA	NA	NA		AT2G16270.1
orange1.1g043989m.g	3.311	1.727	2.84425e-12	GO:0055114,GO:0020037,GO:0016705,GO:0005506	AT4G12300.1	CYP706A4	cytochrome P450, family 706, subfamily A, polypeptide 4
orange1.1g003913m.g	0.981	-0.028	0.865213	GO:0004519	AT2G15820.1	OTP51	endonucleases
orange1.1g026434m.g	3.294	1.72	0.000352363		AT1G12220.2	RPS5	Disease resistance protein (CC-NBS-LRR class) family
orange1.1g005345m.g	3.293	1.719	1.27264e-07		AT3G11760.1
orange1.1g003924m.g	1.174	0.232	0.0810106	GO:0016787,GO:0005524,GO:0003677,GO:0016818,GO:0005634,GO:0003723	AT1G77030.1		hydrolases, acting on acid anhydrides, in phosphorus-containing anhydrides;ATP-dependent helicases;nucleic acid binding;ATP binding;RNA binding;helicases
orange1.1g020014m.g	3.293	1.719	3.27916e-20	GO:0046872,GO:0030001	AT5G60800.1		Heavy metal transport/detoxification superfamily protein
orange1.1g045955m.g	3.28	1.714	0.00184784		AT1G52690.2		Late embryogenesis abundant protein (LEA) family protein
orange1.1g003928m.g	0.988	-0.018	0.90074		AT1G72320.1	APUM23,PUM23	pumilio 23
orange1.1g016418m.g	3.278	1.713	0.000965796	GO:0055085,GO:0016021	AT2G16980.2		Major facilitator superfamily protein
orange1.1g003931m.g	0.441	-1.181	0.0512725	GO:0006468,GO:0004672,GO:0005515	AT1G35710.1		Protein kinase family protein with leucine-rich repeat domain
orange1.1g002758m.g	3.273	1.711	4.5723e-15	GO:0005524	AT2G40130.2		Double Clp-N motif-containing P-loop nucleoside triphosphate hydrolases superfamily protein
orange1.1g003933m.g	1.068	0.095	0.663778	GO:0003723	AT1G33680.1		KH domain-containing protein
orange1.1g003934m.g	0.993	-0.01	0.949285	GO:0005515	AT3G13225.2		WW domain-containing protein
orange1.1g003936m.g	1	0.001	0.997831	GO:0005515	AT1G69550.1		disease resistance protein (TIR-NBS-LRR class)
orange1.1g009560m.g	3.264	1.707	2.48652e-11	GO:0051015,GO:0030674,GO:0005975,GO:0004553,GO:0007015
orange1.1g003939m.g	1.139	0.187	0.230257		AT1G21610.1		wound-responsive family protein
orange1.1g003941m.g	0.896	-0.159	0.170965		AT2G46180.1	GC4	golgin candidate 4
orange1.1g003946m.g	1.328	0.409	0.0543998		AT1G03100.1		Pentatricopeptide repeat (PPR) superfamily protein
orange1.1g003947m.g	NA	NA	NA	GO:0016157,GO:0005985	AT3G43190.1	ATSUS4,SUS4	sucrose synthase 4
orange1.1g016543m.g	3.264	1.707	2.14091e-05		AT1G79420.1		Protein of unknown function (DUF620)
orange1.1g016643m.g	3.256	1.703	5.59302e-10		AT3G62630.1		Protein of unknown function (DUF1645)
orange1.1g003953m.g	0.965	-0.051	0.90853		AT3G10650.1
orange1.1g037301m.g	3.252	1.701	2.72781e-07		AT2G25680.1	MOT1	molybdate transporter 1
orange1.1g003955m.g	0.853	-0.23	0.228278		AT3G11760.1
orange1.1g003957m.g	1.142	0.192	0.126517		AT2G36370.1		ubiquitin-protein ligases
orange1.1g003959m.g	0.911	-0.135	0.295006	GO:0016020,GO:0006886,GO:0005801	AT1G73430.2		sec34-like family protein
orange1.1g003963m.g	0.944	-0.083	0.637684	GO:0006355,GO:0006468,GO:0004672	AT3G06620.1		PAS domain-containing protein tyrosine kinase family protein
orange1.1g041836m.g	3.25	1.7	5.49858e-33		AT3G05900.1		neurofilament protein-related
orange1.1g044614m.g	3.249	1.7	4.17063e-12		AT4G33440.1		Pectin lyase-like superfamily protein
orange1.1g003967m.g	1.292	0.37	0.4971	GO:0008017,GO:0007018,GO:0005524,GO:0003777,GO:0005871	AT3G43210.1	ATNACK2,NACK2,TES	ATP binding microtubule motor family protein
orange1.1g029070m.g	3.245	1.698	3.95236e-21	GO:0008270	AT1G10200.1	WLIM1	GATA type zinc finger transcription factor family protein
orange1.1g003970m.g	NA	NA	NA	GO:0006508,GO:0004252	AT4G26330.1	ATSBT3.18,UNE17	Subtilisin-like serine endopeptidase family protein
orange1.1g003973m.g	0.873	-0.195	0.0695419	GO:0016020,GO:0006486,GO:0004576	AT5G19690.1	STT3A	staurosporin and temperature sensitive 3-like A
orange1.1g003974m.g	NA	NA	NA	GO:0003682	AT1G69770.1	CMT3	chromomethylase 3
orange1.1g003975m.g	0.969	-0.046	0.810244	GO:0005515	AT1G22610.1		C2 calcium/lipid-binding plant phosphoribosyltransferase family protein
orange1.1g003977m.g	1.008	0.011	0.944582	GO:0005975,GO:0004553,GO:0043169,GO:0003824	AT4G09020.1	ATISA3,ISA3	isoamylase 3
orange1.1g003979m.g	NA	NA	NA	GO:0055085,GO:0016021,GO:0015299,GO:0006812	AT3G53720.1	ATCHX20,CHX20	cation/H+ exchanger 20
orange1.1g009754m.g	3.243	1.697	1.11741e-22		AT4G26090.1	RPS2	NB-ARC domain-containing disease resistance protein
orange1.1g003981m.g	0.992	-0.012	0.945141	GO:0016887,GO:0005524,GO:0055085,GO:0042626,GO:0016021,GO:0006810	AT4G25450.1	ATNAP8,NAP8	non-intrinsic ABC protein 8
orange1.1g003989m.g	1.144	0.194	0.276411		AT3G32940.1		RNA-binding KH domain-containing protein
orange1.1g023186m.g	3.222	1.688	8.99316e-41	GO:0003676	AT1G33470.2		RNA-binding (RRM/RBD/RNP motifs) family protein
orange1.1g003992m.g	1.069	0.097	0.416066		AT3G11670.1	DGD1	UDP-Glycosyltransferase superfamily protein
orange1.1g003994m.g	0.927	-0.11	0.529446	GO:0005515,GO:0000160	AT5G02810.1	APRR7,PRR7	pseudo-response regulator 7
orange1.1g003996m.g	NA	NA	NA	GO:0005524	AT4G26090.1	RPS2	NB-ARC domain-containing disease resistance protein
orange1.1g004000m.g	1.105	0.144	0.248532		AT4G02030.1		Vps51/Vps67 family (components of vesicular transport) protein
orange1.1g004005m.g	NA	NA	NA	GO:0005515	AT1G07390.2	AtRLP1,RLP1	receptor like protein 1
orange1.1g018168m.g	3.208	1.682	2.03862e-06	GO:0030246	AT5G01090.1		Concanavalin A-like lectin family protein
orange1.1g008791m.g	3.182	1.67	1.64318e-10	GO:0046872,GO:0030001	AT3G06130.1		Heavy metal transport/detoxification superfamily protein
orange1.1g023113m.g	3.182	1.67	1.65372e-06	GO:0043565,GO:0006355,GO:0003700,GO:0003677,GO:0005634	AT3G60390.1	HAT3	homeobox-leucine zipper protein 3
orange1.1g019165m.g	3.181	1.669	1.67826e-28	GO:0046872,GO:0030001	AT5G50740.1		Heavy metal transport/detoxification superfamily protein
orange1.1g004016m.g	NA	NA	NA	GO:0055085,GO:0016021,GO:0015299,GO:0006812,GO:0006814,GO:0006813,GO:0005451	AT5G01680.1	ATCHX26,CHX26	cation/H+ exchanger 26
orange1.1g031937m.g	3.177	1.667	1.00663e-10		AT1G07400.1		HSP20-like chaperones superfamily protein
orange1.1g047086m.g	3.173	1.666	2.28558e-09		AT5G11070.1
orange1.1g004024m.g	0.974	-0.038	0.842083		AT4G02750.1		Tetratricopeptide repeat (TPR)-like superfamily protein
orange1.1g004025m.g	1.175	0.233	0.0779488	GO:0006468,GO:0005524,GO:0004672	AT2G40730.1		Protein kinase family protein with ARM repeat domain
orange1.1g004028m.g	1.09	0.124	0.358634	GO:0008234,GO:0006508	AT1G09730.2		Cysteine proteinases superfamily protein
orange1.1g029659m.g	3.172	1.666	0.0275856	GO:0009055	AT5G26330.1		Cupredoxin superfamily protein
orange1.1g004033m.g	0.85	-0.234	0.0553739	GO:0005515	AT5G63320.1	NPX1	nuclear protein X1
orange1.1g040562m.g	3.171	1.665	0.021303	GO:0006508,GO:0004190	AT5G33340.1	CDR1	Eukaryotic aspartyl protease family protein
orange1.1g004035m.g	NA	NA	NA	GO:0046488,GO:0016307	AT3G07960.1		Phosphatidylinositol-4-phosphate 5-kinase family protein
orange1.1g046974m.g	3.162	1.661	0.00268702	GO:0006412,GO:0005840,GO:0005622,GO:0003735	AT3G16780.1		Ribosomal protein L19e family protein
orange1.1g011035m.g	3.156	1.658	6.95002e-27	GO:0055085,GO:0016020,GO:0015297,GO:0015238,GO:0006855	AT5G65380.1		MATE efflux family protein
orange1.1g004041m.g	1.157	0.21	0.22364	GO:0003676	AT2G44710.1		RNA-binding (RRM/RBD/RNP motifs) family protein
orange1.1g004045m.g	1.18	0.239	0.231894	GO:0055085,GO:0016020	AT5G12080.1	ATMSL10,MSL10	mechanosensitive channel of small conductance-like 10
orange1.1g033124m.g	3.151	1.656	2.78831e-31	GO:0055114,GO:0033743	AT2G17705.1
orange1.1g004048m.g	0.858	-0.221	0.106116
orange1.1g004049m.g	0.976	-0.036	0.837531	GO:0006468,GO:0005524,GO:0004672	AT1G67580.2		Protein kinase superfamily protein
orange1.1g004054m.g	1.216	0.282	0.0948691	GO:0005975,GO:0004553	AT1G78060.1		Glycosyl hydrolase family protein
orange1.1g004055m.g	1.037	0.053	0.740296	GO:0005515	AT1G62390.1		Octicosapeptide/Phox/Bem1p (PB1) domain-containing protein / tetratricopeptide repeat (TPR)-containing protein
orange1.1g037354m.g	3.151	1.656	5.48728e-25		AT3G44510.2		alpha/beta-Hydrolases superfamily protein
orange1.1g011505m.g	3.15	1.655	2.52241e-17	GO:0016773,GO:0005975,GO:0005524,GO:0046835,GO:0005536,GO:0004396,GO:0001678	AT2G19860.1	ATHXK2,HXK2	hexokinase 2
orange1.1g004067m.g	1.009	0.014	0.921969	GO:0006508	AT5G24260.1		prolyl oligopeptidase family protein
orange1.1g017598m.g	3.149	1.655	3.06571e-08	GO:0006470,GO:0004722	AT3G12620.2		Protein phosphatase 2C family protein
orange1.1g041538m.g	3.149	1.655	4.35104e-06	GO:0016020,GO:0006810,GO:0005215	AT1G52190.1		Major facilitator superfamily protein
orange1.1g011786m.g	3.148	1.654	2.29832e-10	GO:0051726,GO:0005634,GO:0006357,GO:0007049,GO:0006351	AT3G12280.1	ATRBR1,RB,RB1,RBR,RBR1	retinoblastoma-related 1
orange1.1g043038m.g	3.147	1.654	6.39487e-40	GO:0005515	AT2G34930.1		disease resistance family protein / LRR family protein
orange1.1g038674m.g	3.143	1.652	5.67853e-09		AT5G55630.2	ATKCO1,ATTPK1,KCO1,TPK1	Outward rectifying potassium channel protein
orange1.1g004088m.g	1.056	0.079	0.640526	GO:0006468,GO:0005524,GO:0004672	AT1G69220.1	SIK1	Protein kinase superfamily protein
orange1.1g004089m.g	NA	NA	NA		AT5G04690.1		Ankyrin repeat family protein
orange1.1g004093m.g	0.959	-0.06	0.671954	GO:0006397,GO:0005634	AT1G17760.1	ATCSTF77,CSTF77	Tetratricopeptide repeat (TPR)-like superfamily protein
orange1.1g004098m.g	0.856	-0.225	0.184224	GO:0005524,GO:0003676	AT5G27680.1	RECQSIM	RECQ helicase SIM
orange1.1g004101m.g	NA	NA	NA	GO:0006508,GO:0004252	AT1G04110.1	SDD1	Subtilase family protein
orange1.1g004104m.g	NA	NA	NA	GO:0016021	AT1G69480.1		EXS (ERD1/XPR1/SYG1) family protein
orange1.1g032520m.g	3.13	1.646	2.98503e-11		AT5G15190.2
orange1.1g004107m.g	1.086	0.119	0.514432	GO:0008270	AT5G17790.1	VAR3	zinc finger (Ran-binding) family protein
orange1.1g004109m.g	1.138	0.186	0.0993593	GO:0005515	AT3G57880.1		Calcium-dependent lipid-binding (CaLB domain) plant phosphoribosyltransferase family protein
orange1.1g004111m.g	0.652	-0.616	0.0897883		AT2G26780.1		ARM repeat superfamily protein
orange1.1g004113m.g	NA	NA	NA	GO:0006508,GO:0004252	AT1G20160.1	ATSBT5.2	Subtilisin-like serine endopeptidase family protein
orange1.1g004114m.g	1.071	0.099	0.562337		AT4G32450.1		Pentatricopeptide repeat (PPR) superfamily protein
orange1.1g043833m.g	3.13	1.646	1.23663e-21		AT2G27260.1		Late embryogenesis abundant (LEA) hydroxyproline-rich glycoprotein family
orange1.1g004116m.g	1.089	0.123	0.44206	GO:0005515	AT1G21700.1	ATSWI3C,CHB4,SWI3C	SWITCH/sucrose nonfermenting 3C
orange1.1g034999m.g	3.128	1.645	3.43494e-07		AT2G02100.1	LCR69,PDF2.2	low-molecular-weight cysteine-rich 69
orange1.1g006902m.g	3.127	1.645	3.05045e-11	GO:0043531	AT4G10780.1		LRR and NB-ARC domains-containing disease resistance protein
orange1.1g048228m.g	3.125	1.644	1.87117e-23		AT3G01750.1		Ankyrin repeat family protein
orange1.1g004127m.g	0.938	-0.093	0.826669	GO:0005515	AT3G57880.1		Calcium-dependent lipid-binding (CaLB domain) plant phosphoribosyltransferase family protein
orange1.1g018651m.g	3.109	1.637	2.0832e-15		AT1G72820.1		Mitochondrial substrate carrier family protein
orange1.1g004133m.g	1.075	0.104	0.435714	GO:0008168,GO:0008152	AT2G31740.1		S-adenosyl-L-methionine-dependent methyltransferases superfamily protein
orange1.1g004138m.g	1.037	0.053	0.77111	GO:0008270,GO:0006355	AT3G06250.1	FRS7	FAR1-related sequence 7
orange1.1g004145m.g	1.102	0.141	0.37455		AT3G07660.1		Kinase-related protein of unknown function (DUF1296)
orange1.1g004146m.g	1.034	0.048	0.766505		AT2G39190.2	ATATH8	Protein kinase superfamily protein
orange1.1g004155m.g	1.343	0.426	0.314107	GO:0005515,GO:0006468,GO:0004672	AT1G53440.1		Leucine-rich repeat transmembrane protein kinase
orange1.1g012823m.g	3.093	1.629	1.64058e-11	GO:0003333	AT3G30390.2		Transmembrane amino acid transporter family protein
orange1.1g004160m.g	0.957	-0.064	0.715318		AT4G32190.1		Myosin heavy chain-related protein
orange1.1g004163m.g	1.017	0.025	0.898144		AT2G02955.1	MEE12	maternal effect embryo arrest 12
orange1.1g008798m.g	3.091	1.628	1.81033e-09		AT5G22090.2		Protein of unknown function (DUF3049)
orange1.1g009127m.g	3.079	1.622	2.133e-10	GO:0055114,GO:0016491,GO:0005507	AT4G22010.1	sks4	SKU5 similar 4
orange1.1g037694m.g	3.076	1.621	3.58997e-05	GO:0006259,GO:0005694,GO:0005524,GO:0003824,GO:0003677,GO:0000737	AT1G63990.1	SPO11-2	sporulation 11-2
orange1.1g019833m.g	3.074	1.62	2.96941e-06		AT3G56810.1
orange1.1g038958m.g	3.065	1.616	9.46706e-22		AT1G21695.1		hydroxyproline-rich glycoprotein family protein
orange1.1g004193m.g	1.109	0.15	0.448968	GO:0016829,GO:0010333,GO:0008152,GO:0000287	AT1G79460.1	ATKS,ATKS1,GA2,KS,KS1	Terpenoid cyclases/Protein prenyltransferases superfamily protein
orange1.1g004195m.g	NA	NA	NA	GO:0005515,GO:0006468,GO:0004672	AT3G03770.2		Leucine-rich repeat protein kinase family protein
orange1.1g034332m.g	3.06	1.614	1.73439e-09	GO:0006950	AT4G15910.1	ATDI21,DI21	drought-induced 21
orange1.1g004199m.g	1.19	0.251	0.0568118	GO:0030127,GO:0008270,GO:0006888,GO:0006886	AT2G21630.1		Sec23/Sec24 protein transport family protein
orange1.1g004200m.g	1.208	0.273	0.562161		AT1G12380.1
orange1.1g024229m.g	3.056	1.611	4.03653e-18	GO:0006355,GO:0003677	AT3G61850.1	DAG1	Dof-type zinc finger DNA-binding family protein
orange1.1g004203m.g	0.996	-0.006	0.972435	GO:0005515	AT1G04140.1		Transducin family protein / WD-40 repeat family protein
orange1.1g040898m.g	3.05	1.609	3.15046e-07	GO:0006468,GO:0005524,GO:0004672	AT2G31880.1	EVR,SOBIR1	Leucine-rich repeat protein kinase family protein
orange1.1g004208m.g	NA	NA	NA	GO:0005515	AT3G57880.1		Calcium-dependent lipid-binding (CaLB domain) plant phosphoribosyltransferase family protein
orange1.1g004211m.g	1.102	0.141	0.322846		AT1G11660.1		heat shock protein 70 (Hsp 70) family protein
orange1.1g004218m.g	1.037	0.052	0.918475	GO:0005515,GO:0006468,GO:0004672	AT3G47570.1		Leucine-rich repeat protein kinase family protein
orange1.1g013228m.g	3.047	1.607	8.17688e-09	GO:0005515	AT3G06720.2	AIMP ALPHA,AT-IMP,ATKAP ALPHA,IMPA-1,IMPA1	importin alpha isoform 1
orange1.1g004223m.g	0.883	-0.18	0.174238		AT1G58350.2	ZW18	Putative serine esterase family protein
orange1.1g044567m.g	3.045	1.606	1.04587e-25		AT3G48510.1
orange1.1g000171m.g	3.04	1.604	1.52067e-29	GO:0016020,GO:0006075,GO:0003843,GO:0000148	AT5G13000.1	ATGSL12,gsl12	glucan synthase-like 12
orange1.1g039167m.g	3.039	1.604	6.27728e-15	GO:0043531	AT3G14470.1		NB-ARC domain-containing disease resistance protein
orange1.1g004231m.g	1.137	0.186	0.26832		AT5G39710.1	EMB2745	Tetratricopeptide repeat (TPR)-like superfamily protein
orange1.1g004232m.g	NA	NA	NA	GO:0005515,GO:0006468,GO:0004672	AT5G14210.1		Leucine-rich repeat protein kinase family protein
orange1.1g004238m.g	1.099	0.137	0.294187	GO:0030127,GO:0008270,GO:0006888,GO:0006886	AT1G05520.1		Sec23/Sec24 protein transport family protein
orange1.1g004240m.g	0.959	-0.06	0.661554	GO:0008289	AT5G35180.2		Protein of unknown function (DUF1336)
orange1.1g004242m.g	NA	NA	NA	GO:0006508,GO:0004252	AT1G01900.1	ATSBT1.1,SBTI1.1	subtilase family protein
orange1.1g004245m.g	1.29	0.367	0.281351	GO:0060236,GO:0032147,GO:0005874,GO:0005819	AT1G03780.3	TPX2	targeting protein for XKLP2
orange1.1g004249m.g	0.632	-0.662	0.0677598	GO:0005515	AT1G17680.2		tetratricopeptide repeat (TPR)-containing protein
orange1.1g004252m.g	1.133	0.18	0.316211	GO:0005515	AT5G25270.1		Ubiquitin-like superfamily protein
orange1.1g004256m.g	1.087	0.12	0.47153	GO:0016851,GO:0015995,GO:0015979	AT1G08520.1	ALB-1V,ALB1,CHLD,PDE166,V157	ALBINA 1
orange1.1g018374m.g	3.038	1.603	1.08944e-09		AT1G60690.1		NAD(P)-linked oxidoreductase superfamily protein
orange1.1g004262m.g	0.937	-0.094	0.626809		AT1G01060.4	LHY,LHY1	Homeodomain-like superfamily protein
orange1.1g004264m.g	NA	NA	NA	GO:0048544,GO:0006468,GO:0004672	AT4G27290.1		S-locus lectin protein kinase family protein
orange1.1g012821m.g	3.036	1.602	2.11871e-30		AT5G12170.2	CLT3	CRT (chloroquine-resistance transporter)-like transporter 3
orange1.1g016367m.g	3.034	1.601	2.11261e-23	GO:0005515	AT3G07870.1		F-box and associated interaction domains-containing protein
orange1.1g014635m.g	3.025	1.597	3.89718e-61		AT3G50780.1
orange1.1g033001m.g	3.007	1.588	6.70852e-12	GO:0043565,GO:0008270,GO:0006355,GO:0003700	AT5G49300.1	GATA16	GATA transcription factor 16
orange1.1g004279m.g	1.027	0.039	0.816098		AT1G76280.3		Tetratricopeptide repeat (TPR)-like superfamily protein
orange1.1g033689m.g	3.006	1.588	1.15223e-07
orange1.1g038045m.g	2.999	1.584	4.59025e-12	GO:0016301,GO:0008152,GO:0005524	AT1G26190.1		Phosphoribulokinase / Uridine kinase family
orange1.1g013717m.g	2.996	1.583	0.00258559	GO:0005515	AT1G24530.1		Transducin/WD40 repeat-like superfamily protein
orange1.1g004286m.g	NA	NA	NA		AT3G18670.1		Ankyrin repeat family protein
orange1.1g004291m.g	NA	NA	NA		AT5G62170.1
orange1.1g004293m.g	1.054	0.076	0.599885	GO:0005515	AT5G10940.2		transducin family protein / WD-40 repeat family protein
orange1.1g046390m.g	2.995	1.583	0.00229975	GO:0009733	AT4G38840.1		SAUR-like auxin-responsive protein family
orange1.1g011566m.g	2.993	1.582	0.00283399	GO:0006508,GO:0004190	AT3G52500.1		Eukaryotic aspartyl protease family protein
orange1.1g004298m.g	1.207	0.272	0.0676964	GO:0031145,GO:0030071,GO:0005680	AT4G21530.1		Transducin/WD40 repeat-like superfamily protein
orange1.1g007208m.g	2.986	1.578	9.32221e-11		AT1G64110.2		P-loop containing nucleoside triphosphate hydrolases superfamily protein
orange1.1g004302m.g	1.078	0.108	0.552144		AT3G07060.1	emb1974	NHL domain-containing protein
orange1.1g004304m.g	0.993	-0.01	0.944144		AT1G06720.1		P-loop containing nucleoside triphosphate hydrolases superfamily protein
orange1.1g004310m.g	NA	NA	NA	GO:0008017,GO:0007018,GO:0005524,GO:0003777,GO:0005871	AT5G27550.1		P-loop containing nucleoside triphosphate hydrolases superfamily protein
orange1.1g004311m.g	0.93	-0.105	0.431995	GO:0005525	AT2G45030.1		Translation elongation factor EFG/EF2 protein
orange1.1g004312m.g	NA	NA	NA	GO:0006468,GO:0005524,GO:0004672	AT5G60900.1	RLK1	receptor-like protein kinase 1
orange1.1g004174m.g	2.976	1.574	1.54971e-36	GO:0006950,GO:0006468,GO:0005524,GO:0004672	AT1G77280.1		Protein kinase protein with adenine nucleotide alpha hydrolases-like domain
orange1.1g004315m.g	1.02	0.029	0.865242	GO:0005975,GO:0004553,GO:0009341,GO:0004565	AT3G54440.1		glycoside hydrolase family 2 protein
orange1.1g009828m.g	2.971	1.571	5.14121e-27	GO:0055085,GO:0016021	AT3G47420.1	ATPS3,PS3	phosphate starvation-induced gene 3
orange1.1g004319m.g	1.123	0.167	0.290682	GO:0033699,GO:0006281,GO:0003677	AT5G01310.1	APTX	APRATAXIN-like
orange1.1g040721m.g	2.969	1.57	1.02066e-13		AT1G64295.1		F-box associated ubiquitination effector family protein
orange1.1g004330m.g	1.006	0.009	0.958668		AT1G67140.3	SWEETIE	HEAT repeat-containing protein
orange1.1g004340m.g	0.823	-0.28	0.0850273	GO:0005515	AT2G20000.1	CDC27b,HBT	CDC27 family protein
orange1.1g020112m.g	2.966	1.568	8.25839e-06		AT1G22030.1
orange1.1g040260m.g	2.963	1.567	9.57377e-05	GO:0071805,GO:0016020,GO:0015079	AT5G14880.1		Potassium transporter family protein
orange1.1g004346m.g	NA	NA	NA		AT3G18670.1		Ankyrin repeat family protein
orange1.1g017440m.g	2.959	1.565	9.97316e-34	GO:0008081,GO:0006629	AT5G43300.1		PLC-like phosphodiesterases superfamily protein
orange1.1g002704m.g	2.947	1.559	1.5142e-06	GO:0043531	AT5G63020.1		Disease resistance protein (CC-NBS-LRR class) family
orange1.1g004352m.g	1.061	0.086	0.610094		AT1G74580.1		Pentatricopeptide repeat (PPR) superfamily protein
orange1.1g012993m.g	2.945	1.558	1.26717e-32		AT5G41800.1		Transmembrane amino acid transporter family protein
orange1.1g004358m.g	1.061	0.086	0.546396	GO:0016787,GO:0005524,GO:0003677,GO:0005634,GO:0016818,GO:0008026,GO:0006139,GO:0003676	AT1G03190.2	ATXPD,UVH6	RAD3-like DNA-binding helicase protein
orange1.1g004359m.g	1.041	0.057	0.775659		AT3G53320.1
orange1.1g009837m.g	2.943	1.557	2.496e-13	GO:0055085,GO:0016020,GO:0006810,GO:0005215	AT2G34190.1		Xanthine/uracil permease family protein
orange1.1g004365m.g	NA	NA	NA		AT3G18670.1		Ankyrin repeat family protein
orange1.1g042243m.g	2.943	1.558	5.96041e-08	GO:0071805,GO:0016020,GO:0015079	AT5G14880.1		Potassium transporter family protein
orange1.1g004369m.g	1.316	0.396	0.127028		AT3G49170.1	EMB2261	Tetratricopeptide repeat (TPR)-like superfamily protein
orange1.1g009899m.g	2.94	1.556	1.29612e-28	GO:0055114,GO:0020037,GO:0016705,GO:0005506	AT4G31940.1	CYP82C4	cytochrome P450, family 82, subfamily C, polypeptide 4
orange1.1g007371m.g	2.938	1.555	8.96273e-17		AT4G27190.1		NB-ARC domain-containing disease resistance protein
orange1.1g019587m.g	2.937	1.554	0.000762048		AT3G57670.1	NTT,WIP2	C2H2-type zinc finger family protein
orange1.1g036629m.g	2.935	1.553	2.35168e-23		AT5G59350.1
orange1.1g004390m.g	1.145	0.195	0.143417	GO:0016020,GO:0015031,GO:0007030	AT4G24840.1
orange1.1g004393m.g	1.037	0.052	0.680601	GO:0006887,GO:0000145	AT1G71820.1	SEC6	SEC6
orange1.1g038640m.g	2.935	1.553	6.05517e-27		AT1G67920.1
orange1.1g004396m.g	0.857	-0.223	0.0789148	GO:0016747	AT1G54570.1		Esterase/lipase/thioesterase family protein
orange1.1g015980m.g	2.931	1.551	1.71955e-08	GO:0016020	AT3G24460.1		Serinc-domain containing serine and sphingolipid biosynthesis protein
orange1.1g004400m.g	NA	NA	NA	GO:0005515,GO:0006468,GO:0004672	AT3G14840.2		Leucine-rich repeat transmembrane protein kinase
orange1.1g004401m.g	0.957	-0.063	0.761789	GO:0003824,GO:0006470,GO:0004722	AT2G35350.1	PLL1	poltergeist like 1
orange1.1g004285m.g	2.93	1.551	4.6486e-13	GO:0016021	AT3G23430.1	ATPHO1,PHO1	phosphate 1
orange1.1g042164m.g	2.923	1.547	0.000173074		AT4G27190.1		NB-ARC domain-containing disease resistance protein
orange1.1g004410m.g	0.934	-0.099	0.490786	GO:0005515	AT5G42010.1		Transducin/WD40 repeat-like superfamily protein
orange1.1g004415m.g	0.822	-0.284	0.0738811		AT3G26050.1		TPX2 (targeting protein for Xklp2) protein family
orange1.1g004418m.g	1.232	0.301	0.215669	GO:0046872,GO:0042393	AT1G57820.1	ORTH2,VIM1	Zinc finger (C3HC4-type RING finger) family protein
orange1.1g004420m.g	1.032	0.045	0.804563	GO:0008270,GO:0006355	AT1G10240.1	FRS11	FAR1-related sequence 11
orange1.1g004424m.g	NA	NA	NA	GO:0055085	AT4G26590.1	ATOPT5,OPT5	oligopeptide transporter 5
orange1.1g004425m.g	1.049	0.069	0.853623		AT2G33680.1		Tetratricopeptide repeat (TPR)-like superfamily protein
orange1.1g004428m.g	0.862	-0.214	0.074965	GO:0005634	AT1G17690.1	NOF1
orange1.1g019780m.g	2.922	1.547	1.39581e-11	GO:0006468,GO:0004672	AT3G50720.1		Protein kinase superfamily protein
orange1.1g046004m.g	2.912	1.542	8.43467e-14		AT3G10120.1
orange1.1g004440m.g	0.922	-0.118	0.455653		AT4G27510.1
orange1.1g004450m.g	0.905	-0.144	0.317686	GO:0008270,GO:0006355	AT4G38180.1	FRS5	FAR1-related sequence 5
orange1.1g043002m.g	2.906	1.539	1.01159e-05		AT4G28230.1
orange1.1g004454m.g	0.712	-0.489	0.372611	GO:0003677	AT5G44180.2		Homeodomain-like transcriptional regulator
orange1.1g004456m.g	1.086	0.119	0.394472	GO:0008236,GO:0006508	AT2G47390.1		Prolyl oligopeptidase family protein
orange1.1g005634m.g	2.904	1.538	2.82326e-05		AT4G26090.1	RPS2	NB-ARC domain-containing disease resistance protein
orange1.1g004469m.g	0.867	-0.206	0.110923		AT1G72500.1
orange1.1g004470m.g	0.932	-0.102	0.620767		AT1G05670.2		Pentatricopeptide repeat (PPR-like) superfamily protein
orange1.1g004471m.g	1.002	0.003	0.989666	GO:0008270	AT1G64260.1		MuDR family transposase
orange1.1g004474m.g	0.91	-0.136	0.409164		AT5G42920.2	AtTHO5,THO5	THO complex, subunit 5
orange1.1g004476m.g	1.087	0.12	0.482197	GO:0000398	AT5G16780.1	DOT2,MDF	SART-1 family
orange1.1g005326m.g	2.903	1.538	2.07276e-22		AT4G00150.1	ATHAM3,HAM3	GRAS family transcription factor
orange1.1g030729m.g	2.901	1.537	5.74867e-15	GO:0009055	AT3G27200.1		Cupredoxin superfamily protein
orange1.1g004487m.g	1.379	0.464	0.126849		AT3G02010.1		Pentatricopeptide repeat (PPR) superfamily protein
orange1.1g034959m.g	2.901	1.537	2.16155e-17		AT5G04080.1
orange1.1g033105m.g	2.9	1.536	5.86893e-13		AT2G23200.1		Protein kinase superfamily protein
orange1.1g004496m.g	1.071	0.099	0.494064	GO:0055114,GO:0016614	AT4G28570.1		Long-chain fatty alcohol dehydrogenase family protein
orange1.1g004498m.g	0.971	-0.042	0.806342	GO:0003723	AT2G04270.2	RNEE/G	RNAse E/G-like
orange1.1g031189m.g	2.899	1.536	0.000814378		AT4G33985.1		Protein of unknown function (DUF1685)
orange1.1g004500m.g	0.836	-0.258	0.0559491	GO:0005815,GO:0000922,GO:0000226	AT3G53760.1	ATGCP4,GCP4	GAMMA-TUBULIN COMPLEX PROTEIN 4
orange1.1g004502m.g	0.754	-0.407	0.242818	GO:0006260,GO:0005524,GO:0003677	AT5G46280.1	MCM3	Minichromosome maintenance (MCM2/3/5) family protein
orange1.1g030002m.g	2.897	1.534	1.75245e-10	GO:0006355,GO:0003700	AT5G07580.1		Integrase-type DNA-binding superfamily protein
orange1.1g004504m.g	NA	NA	NA		AT5G14230.1
orange1.1g004505m.g	1.074	0.103	0.374849	GO:0055085,GO:0016020,GO:0006821,GO:0005247	AT1G55620.2	ATCLC-F,CLC-F,CLCF	chloride channel F
orange1.1g004506m.g	0.959	-0.061	0.731087	GO:0055085,GO:0016020,GO:0006811,GO:0005216	AT4G30360.1	ATCNGC17,CNGC17	cyclic nucleotide-gated channel 17
orange1.1g004281m.g	2.896	1.534	0.000110104	GO:0003723	AT5G56510.1	APUM12,PUM12	pumilio 12
orange1.1g004509m.g	0.851	-0.233	0.144583	GO:0008152,GO:0003824	AT2G45290.1		Transketolase
orange1.1g020062m.g	2.895	1.534	1.39254e-35		AT4G33440.1		Pectin lyase-like superfamily protein
orange1.1g012536m.g	2.893	1.533	2.37153e-23	GO:0055114,GO:0020037,GO:0016705,GO:0005506	AT2G45510.1	CYP704A2	cytochrome P450, family 704, subfamily A, polypeptide 2
orange1.1g002533m.g	2.892	1.532	2.04344e-13	GO:0006468,GO:0004672	AT5G39000.1		Malectin/receptor-like protein kinase family protein
orange1.1g004517m.g	1.122	0.166	0.128355		AT4G02880.2
orange1.1g004518m.g	0.945	-0.082	0.512225	GO:0016787,GO:0005524,GO:0003677	AT5G63630.1		P-loop containing nucleoside triphosphate hydrolases superfamily protein
orange1.1g004521m.g	0.735	-0.444	0.162627	GO:0004674,GO:0048544,GO:0006468,GO:0004672	AT4G21380.1	ARK3,RK3	receptor kinase 3
orange1.1g004525m.g	1.076	0.106	0.494749	GO:0005975,GO:0004553	AT5G63810.1	BGAL10	beta-galactosidase 10
orange1.1g004527m.g	1.139	0.187	0.190658	GO:0008270,GO:0005515	AT1G64260.1		MuDR family transposase
orange1.1g037847m.g	2.885	1.529	4.7518e-11	GO:0005515,GO:0043531	AT1G12220.2	RPS5	Disease resistance protein (CC-NBS-LRR class) family
orange1.1g009555m.g	2.883	1.528	2.96677e-15	GO:0046983	AT2G31210.1		basic helix-loop-helix (bHLH) DNA-binding superfamily protein
orange1.1g004536m.g	1.14	0.19	0.169743	GO:0006629	AT1G02660.1		alpha/beta-Hydrolases superfamily protein
orange1.1g039535m.g	2.881	1.526	1.56464e-10	GO:0043531	AT5G63020.1		Disease resistance protein (CC-NBS-LRR class) family
orange1.1g006986m.g	2.876	1.524	1.02959e-10		AT5G66770.1		GRAS family transcription factor
orange1.1g004542m.g	0.947	-0.078	0.59302		AT1G28320.1	DEG15	protease-related
orange1.1g033041m.g	2.876	1.524	1.22515e-17	GO:0008270,GO:0005515	AT3G16720.1	ATL2,TL2	TOXICOS EN LEVADURA 2
orange1.1g045137m.g	2.869	1.521	9.43025e-18		AT1G12220.1	RPS5	Disease resistance protein (CC-NBS-LRR class) family
orange1.1g004550m.g	1.09	0.124	0.304389	GO:0005524	AT4G04910.1	NSF	AAA-type ATPase family protein
orange1.1g034028m.g	2.866	1.519	8.85873e-12
orange1.1g038950m.g	2.865	1.519	4.65536e-14	GO:0005634	AT3G44240.1		Polynucleotidyl transferase, ribonuclease H-like superfamily protein
orange1.1g004560m.g	1.123	0.167	0.267547	GO:0006396,GO:0003723	AT1G14650.2		SWAP (Suppressor-of-White-APricot)/surp domain-containing protein / ubiquitin family protein
orange1.1g004562m.g	1.017	0.025	0.875655	GO:0030244,GO:0016760,GO:0016020	AT4G24000.1	ATCSLG2,CSLG2	cellulose synthase like G2
orange1.1g004564m.g	0.84	-0.252	0.0845	GO:0006468,GO:0005524,GO:0004672	AT3G04910.1	ATWNK1,WNK1,ZIK4	with no lysine (K) kinase 1
orange1.1g038509m.g	2.858	1.515	5.02945e-19		AT1G05460.1	SDE3	P-loop containing nucleoside triphosphate hydrolases superfamily protein
orange1.1g036039m.g	2.855	1.513	3.69966e-09	GO:0043565,GO:0006355,GO:0003700,GO:0006351	AT1G08320.1	bZIP21,TGA9	bZIP transcription factor family protein
orange1.1g002826m.g	2.853	1.512	1.53273e-06	GO:0005515,GO:0006468,GO:0005524,GO:0004672	AT5G06940.1		Leucine-rich repeat receptor-like protein kinase family protein
orange1.1g004568m.g	1.102	0.141	0.236827	GO:0008152,GO:0003824	AT2G04350.2	LACS8	AMP-dependent synthetase and ligase family protein
orange1.1g004573m.g	NA	NA	NA	GO:0005515,GO:0043531	AT4G27220.1		NB-ARC domain-containing disease resistance protein
orange1.1g034260m.g	2.852	1.512	0.00553724	GO:0055114,GO:0016491,GO:0008270	AT5G51970.1		GroES-like zinc-binding alcohol dehydrogenase family protein
orange1.1g004579m.g	0.937	-0.094	0.575322	GO:0005515,GO:0003824	AT3G15730.1	PLD,PLDALPHA1	phospholipase D alpha 1
orange1.1g004582m.g	NA	NA	NA	GO:0016567,GO:0004842	AT4G36550.1		ARM repeat superfamily protein
orange1.1g009612m.g	2.849	1.511	1.50576e-36	GO:0055114,GO:0020037,GO:0016705,GO:0005506	AT5G09970.1	CYP78A7	cytochrome P450, family 78, subfamily A, polypeptide 7
orange1.1g004592m.g	1.144	0.194	0.229039	GO:0005515	AT3G27260.1	GTE8	global transcription factor group E8
orange1.1g004593m.g	0.888	-0.172	0.202531	GO:0006887,GO:0000145	AT1G71820.1	SEC6	SEC6
orange1.1g004595m.g	1.24	0.311	0.503846		AT1G75100.1	JAC1	J-domain protein required for chloroplast accumulation response 1
orange1.1g021355m.g	2.848	1.51	0.000292222	GO:0046983	AT2G28160.1	ATBHLH029,ATBHLH29,ATFIT1,BHLH029,FIT1,FRU	FER-like regulator of iron uptake
orange1.1g011326m.g	2.845	1.508	2.78448e-11	GO:0005516	AT4G08500.1	ARAKIN,ATMEKK1,MAPKKK8,MEKK1	MAPK/ERK kinase kinase 1
orange1.1g004613m.g	1.198	0.26	0.0813653		AT3G04480.1		endoribonucleases
orange1.1g004617m.g	NA	NA	NA	GO:0005515	AT1G58190.2	AtRLP9,RLP9	receptor like protein 9
orange1.1g004625m.g	1.116	0.159	0.201846		AT2G18220.1		Noc2p family
orange1.1g004627m.g	0.972	-0.041	0.797541	GO:0055114,GO:0051536,GO:0016651,GO:0016491	AT5G37510.2	CI76,EMB1467	NADH-ubiquinone dehydrogenase, mitochondrial, putative
orange1.1g004628m.g	0.899	-0.154	0.206473	GO:0005515	AT1G20670.1		DNA-binding bromodomain-containing protein
orange1.1g004632m.g	1.015	0.022	0.956747		AT1G69350.1		Tetratricopeptide repeat (TPR)-like superfamily protein
orange1.1g004633m.g	1.055	0.077	0.525159	GO:0006468,GO:0005524,GO:0004672	AT5G66850.1	MAPKKK5	mitogen-activated protein kinase kinase kinase 5
orange1.1g034599m.g	2.837	1.504	6.48214e-07		AT1G32928.1
orange1.1g004635m.g	1.118	0.161	0.159985	GO:0016020,GO:0006486,GO:0004576	AT1G34130.1	STT3B	staurosporin and temperature sensitive 3-like b
orange1.1g004636m.g	0.981	-0.027	0.841463	GO:0005515,GO:0000160,GO:0007165,GO:0000155	AT1G66340.1	AtETR1,EIN1,ETR,ETR1	Signal transduction histidine kinase, hybrid-type, ethylene sensor
orange1.1g040734m.g	2.824	1.498	2.28733e-15	GO:0008081,GO:0006629	AT3G02040.1	SRG3	senescence-related gene 3
orange1.1g004639m.g	NA	NA	NA		AT5G37010.1
orange1.1g004641m.g	1.116	0.158	0.122724		AT5G49580.1		Chaperone DnaJ-domain superfamily protein
orange1.1g004642m.g	NA	NA	NA	GO:0005515,GO:0006468,GO:0005524,GO:0004672	AT4G08850.1		Leucine-rich repeat receptor-like protein kinase family protein
orange1.1g010588m.g	2.823	1.497	1.28398e-42	GO:0005975,GO:0004553	AT1G26560.1	BGLU40	beta glucosidase 40
orange1.1g004645m.g	1.18	0.239	0.123237	GO:0006468,GO:0005524,GO:0004672	AT3G04910.1	ATWNK1,WNK1,ZIK4	with no lysine (K) kinase 1
orange1.1g004648m.g	1.071	0.099	0.617705	GO:0031625,GO:0006511	AT4G02570.2	ATCUL1,AXR6,CUL1	cullin 1
orange1.1g004656m.g	0.867	-0.205	0.078099	GO:0006379,GO:0006378,GO:0005847	AT5G23880.1	ATCPSF100,CPSF100,EMB1265,ESP5	cleavage and polyadenylation specificity factor 100
orange1.1g004657m.g	1.148	0.199	0.252376	GO:0005515,GO:0055114,GO:0016491,GO:0051568,GO:0016575,GO:0005634	AT1G62830.1	ATLSD1,ATSWP1,LDL1,LSD1,SWP1	LSD1-like 1
orange1.1g030188m.g	2.813	1.492	7.07193e-19		AT1G21010.1
orange1.1g035808m.g	2.812	1.492	0.0067312		AT2G45180.1		Bifunctional inhibitor/lipid-transfer protein/seed storage 2S albumin superfamily protein
orange1.1g004663m.g	0.969	-0.046	0.717957	GO:0003677	AT2G17410.1		ARID/BRIGHT DNA-binding domain-containing protein
orange1.1g009821m.g	2.808	1.489	8.63763e-27	GO:0055114,GO:0020037,GO:0016705,GO:0005506	AT4G12320.1	CYP706A6	cytochrome P450, family 706, subfamily A, polypeptide 6
orange1.1g004666m.g	0.964	-0.054	0.687771	GO:0031625,GO:0006511	AT4G02570.1	ATCUL1,AXR6,CUL1	cullin 1
orange1.1g012492m.g	2.8	1.485	3.24536e-07	GO:0016758,GO:0009247	AT5G20410.1	ATMGD2,MGD2	monogalactosyldiacylglycerol synthase 2
orange1.1g004675m.g	1.133	0.181	0.223085		AT4G13630.1		Protein of unknown function, DUF593
orange1.1g004676m.g	1.136	0.184	0.11486		AT3G17900.1
orange1.1g004680m.g	NA	NA	NA	GO:0005515,GO:0003824	AT1G55180.1	PLDALPHA4,PLDEPSILON	phospholipase D alpha 4
orange1.1g004682m.g	1.25	0.322	0.0504029		AT2G46980.2
orange1.1g004684m.g	1.074	0.103	0.565761		AT3G10390.1	FLD	Flavin containing amine oxidoreductase family protein
orange1.1g020102m.g	2.796	1.483	1.55924e-06	GO:0006468,GO:0004672	AT1G16130.1	WAKL2	wall associated kinase-like 2
orange1.1g004693m.g	1.007	0.01	0.954664	GO:0016021,GO:0006820,GO:0016020,GO:0005452	AT3G62270.1		HCO3- transporter family
orange1.1g004702m.g	NA	NA	NA	GO:0005509,GO:0030247,GO:0006468,GO:0005524,GO:0004672	AT1G21270.1	WAK2	wall-associated kinase 2
orange1.1g018790m.g	2.791	1.481	4.91916e-06	GO:0006355,GO:0005667,GO:0003700	AT3G01330.1	DEL3,E2FF,E2L2	DP-E2F-like protein 3
orange1.1g043236m.g	2.79	1.48	0.00026455		AT2G46150.1		Late embryogenesis abundant (LEA) hydroxyproline-rich glycoprotein family
orange1.1g004709m.g	0.93	-0.104	0.405124	GO:0003682	AT1G68580.2		agenet domain-containing protein / bromo-adjacent homology (BAH) domain-containing protein
orange1.1g042037m.g	2.787	1.479	9.47795e-06	GO:0043531	AT3G14460.1		LRR and NB-ARC domains-containing disease resistance protein
orange1.1g048816m.g	2.782	1.476	6.14528e-16		AT2G17036.1		F-box family protein with a domain of unknown function (DUF295)
orange1.1g040040m.g	2.778	1.474	3.31614e-05		AT4G27220.1		NB-ARC domain-containing disease resistance protein
orange1.1g046857m.g	2.771	1.47	1.05563e-20		AT3G44630.3		Disease resistance protein (TIR-NBS-LRR class) family
orange1.1g022811m.g	2.769	1.469	1.22001e-08	GO:0016758,GO:0008152	AT1G22360.1	AtUGT85A2,UGT85A2	UDP-glucosyl transferase 85A2
orange1.1g004724m.g	1.059	0.083	0.549312		AT2G24640.1	UBP19	ubiquitin-specific protease 19
orange1.1g004725m.g	0.958	-0.062	0.639681	GO:0031625,GO:0006511	AT1G69670.1	ATCUL3B,CUL3B	cullin 3B
orange1.1g004726m.g	1.078	0.109	0.435714	GO:0055114,GO:0016491,GO:0006631,GO:0003857	AT4G29010.1	AIM1	Enoyl-CoA hydratase/isomerase family
orange1.1g016733m.g	2.764	1.467	8.35119e-12	GO:0003824,GO:0006470,GO:0004722	AT4G33920.1		Protein phosphatase 2C family protein
orange1.1g004728m.g	NA	NA	NA	GO:0008017,GO:0000910,GO:0000226	AT5G51600.1	ATMAP65-3,MAP65-3,PLE	Microtubule associated protein (MAP65/ASE1) family protein
orange1.1g004730m.g	1.064	0.089	0.553305	GO:0008033,GO:0004540	AT5G59980.2		Polymerase/histidinol phosphatase-like
orange1.1g004733m.g	1.077	0.108	0.761215		AT3G49740.1		Tetratricopeptide repeat (TPR)-like superfamily protein
orange1.1g004736m.g	0.914	-0.13	0.279855	GO:0016779,GO:0043631,GO:0003723,GO:0004652,GO:0005634	AT4G32850.5	nPAP,PAP(IV)	nuclear poly(a) polymerase
orange1.1g011565m.g	2.763	1.466	8.65093e-31	GO:0055085,GO:0016021	AT2G48020.1		Major facilitator superfamily protein
orange1.1g006865m.g	2.758	1.464	4.68569e-09	GO:0006749,GO:0003840	AT4G29210.1	GGT3,GGT4	gamma-glutamyl transpeptidase 4
orange1.1g012118m.g	2.758	1.464	0.000381327	GO:0006355,GO:0003677	AT4G29230.1	anac075,NAC075	NAC domain containing protein 75
orange1.1g025148m.g	2.748	1.458	2.31615e-07	GO:0008168,GO:0008152	AT1G24480.1		S-adenosyl-L-methionine-dependent methyltransferases superfamily protein
orange1.1g004758m.g	1.179	0.238	0.158743		AT5G01110.1		Tetratricopeptide repeat (TPR)-like superfamily protein
orange1.1g040854m.g	2.735	1.452	1.07617e-07		AT5G15230.1	GASA4	GAST1 protein homolog 4
orange1.1g032063m.g	2.733	1.45	2.07428e-14	GO:0005515	AT5G53300.2	UBC10	ubiquitin-conjugating enzyme 10
orange1.1g018781m.g	2.732	1.45	0.000647774	GO:0008234,GO:0006508	AT4G35350.1	XCP1	xylem cysteine peptidase 1
orange1.1g004764m.g	0.811	-0.302	0.0664236		AT5G08720.1
orange1.1g004767m.g	1.108	0.147	0.259846	GO:0016779,GO:0043631,GO:0003723,GO:0004652,GO:0005634	AT1G17980.1	PAPS1	poly(A) polymerase 1
orange1.1g004768m.g	0.995	-0.008	0.966572	GO:0055114,GO:0016491,GO:0008152	AT2G14170.1	ALDH6B2	aldehyde dehydrogenase 6B2
orange1.1g004772m.g	0.682	-0.553	0.259713	GO:0007165,GO:0005515,GO:0043531	AT3G25510.1		disease resistance protein (TIR-NBS-LRR class), putative
orange1.1g004780m.g	1.093	0.129	0.414357		AT1G18950.1		DDT domain superfamily
orange1.1g004784m.g	1.017	0.024	0.913246	GO:0008270,GO:0005515	AT2G15530.1		RING/U-box superfamily protein
orange1.1g016214m.g	2.731	1.45	3.95681e-41	GO:0016021,GO:0005215	AT4G18210.1	ATPUP10,PUP10	purine permease 10
orange1.1g016356m.g	2.723	1.445	0.00674597	GO:0016788	AT4G01130.1		GDSL-like Lipase/Acylhydrolase superfamily protein
orange1.1g004791m.g	1.066	0.092	0.741061		AT5G65560.1		Pentatricopeptide repeat (PPR) superfamily protein
orange1.1g004792m.g	1.088	0.122	0.406701	GO:0003677,GO:0009725,GO:0006355,GO:0005634	AT5G62000.3	ARF1-BP,ARF2,HSS,ORE14	auxin response factor 2
orange1.1g026455m.g	2.715	1.441	1.14087e-22		AT3G56880.1		VQ motif-containing protein
orange1.1g004796m.g	NA	NA	NA		AT2G28780.1
orange1.1g004804m.g	NA	NA	NA	GO:0016021	AT1G14040.1		EXS (ERD1/XPR1/SYG1) family protein
orange1.1g003323m.g	2.711	1.439	1.56267e-11	GO:0006355,GO:0003677	AT2G23760.2	BLH4,SAW2	BEL1-like homeodomain 4
orange1.1g004808m.g	1.042	0.06	0.649015	GO:0005524,GO:0003676	AT4G16630.1		DEA(D/H)-box RNA helicase family protein
orange1.1g004809m.g	NA	NA	NA	GO:0006508,GO:0004252	AT5G67090.1		Subtilisin-like serine endopeptidase family protein
orange1.1g004810m.g	1.199	0.262	0.127202	GO:0017176,GO:0016021,GO:0006506	AT3G57170.1		N-acetylglucosaminyl transferase component family protein / Gpi1 family protein
orange1.1g004812m.g	0.868	-0.204	0.0784307	GO:0005515	AT1G27500.1		Tetratricopeptide repeat (TPR)-like superfamily protein
orange1.1g004813m.g	1.307	0.387	0.0716425		AT5G64320.1		Pentatricopeptide repeat (PPR) superfamily protein
orange1.1g004814m.g	0.975	-0.036	0.861915		AT1G22960.1		Pentatricopeptide repeat (PPR) superfamily protein
orange1.1g004815m.g	1.001	0.002	0.989729	GO:0008152,GO:0003824	AT5G23050.1	AAE17	acyl-activating enzyme 17
orange1.1g031084m.g	2.709	1.438	2.57341e-20		AT2G30860.1	ATGSTF7,ATGSTF9,GLUTTR,GSTF9	glutathione S-transferase PHI 9
orange1.1g004824m.g	NA	NA	NA	GO:0006508,GO:0004252	AT5G67090.1		Subtilisin-like serine endopeptidase family protein
orange1.1g004826m.g	0.949	-0.076	0.541222	GO:0016887,GO:0005524,GO:0055085,GO:0042626,GO:0016021,GO:0006810	AT5G58270.1	ATATM3,ATM3,STA1	ABC transporter of the mitochondrion 3
orange1.1g004827m.g	1.017	0.024	0.923111		AT3G03140.1		Tudor/PWWP/MBT superfamily protein
orange1.1g004829m.g	1.032	0.046	0.871928	GO:0005515	AT3G27960.1		Tetratricopeptide repeat (TPR)-like superfamily protein
orange1.1g004831m.g	1.141	0.19	0.173732		AT3G52240.1
orange1.1g004835m.g	NA	NA	NA	GO:0006468,GO:0005524,GO:0004672	AT4G16970.1		Protein kinase superfamily protein
orange1.1g004837m.g	NA	NA	NA	GO:0055085,GO:0016020	AT5G12080.3	ATMSL10,MSL10	mechanosensitive channel of small conductance-like 10
orange1.1g004707m.g	2.705	1.436	0.00098658	GO:0005515,GO:0043531	AT5G45250.1	RPS4	Disease resistance protein (TIR-NBS-LRR class) family
orange1.1g004845m.g	0.767	-0.383	0.271162	GO:0055085	AT5G55930.1	ATOPT1,OPT1	oligopeptide transporter 1
orange1.1g004849m.g	1.064	0.089	0.572949	GO:0070652,GO:0051297,GO:0051225	AT5G40740.1
orange1.1g004850m.g	0.992	-0.012	0.928633	GO:0004386	AT3G62310.1		RNA helicase family protein
orange1.1g004853m.g	0.95	-0.074	0.583857		AT3G24440.1	VIL1,VRN5	Fibronectin type III domain-containing protein
orange1.1g029822m.g	2.702	1.434	6.07063e-06	GO:0016020,GO:0006810,GO:0005215	AT3G16180.1		Major facilitator superfamily protein
orange1.1g004856m.g	1.365	0.449	0.145845		AT1G11290.1	CRR22	Pentatricopeptide repeat (PPR) superfamily protein
orange1.1g034509m.g	2.698	1.432	4.68005e-08		AT3G57450.1
orange1.1g021206m.g	2.697	1.431	0.00371207		AT1G33800.1		Protein of unknown function (DUF579)
orange1.1g004862m.g	NA	NA	NA	GO:0006260,GO:0005524,GO:0003677	AT2G07690.1	MCM5	Minichromosome maintenance (MCM2/3/5) family protein
orange1.1g011200m.g	2.685	1.425	3.34298e-40		AT1G28760.1		Uncharacterized conserved protein (DUF2215)
orange1.1g004877m.g	NA	NA	NA	GO:0005515	AT2G45700.1		sterile alpha motif (SAM) domain-containing protein
orange1.1g004881m.g	1.025	0.036	0.836472		AT3G55510.1	RBL	Noc2p family
orange1.1g008686m.g	2.678	1.421	0.000442742		AT3G13790.1	ATBFRUCT1,ATCWINV1	Glycosyl hydrolases family 32 protein
orange1.1g002154m.g	2.677	1.42	3.17039e-13	GO:0043531	AT3G14470.1		NB-ARC domain-containing disease resistance protein
orange1.1g028671m.g	2.668	1.416	6.17412e-07		AT5G20790.1
orange1.1g004895m.g	NA	NA	NA	GO:0043531	AT4G27190.1		NB-ARC domain-containing disease resistance protein
orange1.1g028369m.g	2.659	1.411	0.00089077	GO:0006334,GO:0005634,GO:0003677,GO:0000786	AT1G14900.1	HMGA	high mobility group A
orange1.1g008775m.g	2.656	1.409	7.34492e-09		AT1G77580.2		Plant protein of unknown function (DUF869)
orange1.1g004904m.g	0.847	-0.239	0.111301		AT4G39680.1		SAP domain-containing protein
orange1.1g004911m.g	1.1	0.137	0.331635	GO:0046872	AT2G41900.1		CCCH-type zinc finger protein with ARM repeat domain
orange1.1g004913m.g	1.017	0.024	0.856676	GO:0035091	AT4G32160.1		Phox (PX) domain-containing protein
orange1.1g029382m.g	2.65	1.406	5.78543e-31	GO:0016021,GO:0004252,GO:0006508	AT5G07250.1	ATRBL3,RBL3	RHOMBOID-like protein 3
orange1.1g004920m.g	NA	NA	NA		AT5G45480.1		Protein of unknown function (DUF594)
orange1.1g014018m.g	2.646	1.404	1.1835e-26		AT5G25770.3		alpha/beta-Hydrolases superfamily protein
orange1.1g010316m.g	2.645	1.404	2.21343e-10		AT3G05990.1		Leucine-rich repeat (LRR) family protein
orange1.1g015799m.g	2.641	1.401	2.30731e-23		AT3G02150.2	PTF1,TCP13,TFPD	plastid transcription factor 1
orange1.1g001705m.g	2.639	1.4	1.8392e-20	GO:0016157,GO:0005985	AT4G10120.2	ATSPS4F	Sucrose-phosphate synthase family protein
orange1.1g004935m.g	NA	NA	NA	GO:0005515,GO:0006468,GO:0004672	AT4G29990.1		Leucine-rich repeat transmembrane protein kinase protein
orange1.1g004938m.g	0.942	-0.086	0.705666		AT4G14820.1		Pentatricopeptide repeat (PPR) superfamily protein
orange1.1g011392m.g	2.638	1.399	2.07701e-14		AT2G38120.1	AUX1,MAP1,PIR1,WAV5	Transmembrane amino acid transporter family protein
orange1.1g048803m.g	2.638	1.399	8.10959e-18	GO:0005515	AT1G80440.1		Galactose oxidase/kelch repeat superfamily protein
orange1.1g004946m.g	1.012	0.018	0.919035	GO:0008152,GO:0003824,GO:0016114,GO:0008661	AT5G11380.1	DXPS3	1-deoxy-D-xylulose 5-phosphate synthase 3
orange1.1g004949m.g	0.911	-0.135	0.281151		AT4G09630.1		Protein of unknown function (DUF616)
orange1.1g039149m.g	2.637	1.399	2.69584e-21	GO:0043531	AT5G63020.1		Disease resistance protein (CC-NBS-LRR class) family
orange1.1g008945m.g	2.634	1.397	7.9177e-05	GO:0005975,GO:0004553	AT1G65590.1	ATHEX1,HEXO3	beta-hexosaminidase 3
orange1.1g004956m.g	0.989	-0.016	0.914714	GO:0055085,GO:0016020,GO:0006810,GO:0005215	AT5G45380.1	ATDUR3,DUR3	solute:sodium symporters;urea transmembrane transporters
orange1.1g004958m.g	NA	NA	NA		AT5G45540.1		Protein of unknown function (DUF594)
orange1.1g004959m.g	NA	NA	NA		AT5G66850.1	MAPKKK5	mitogen-activated protein kinase kinase kinase 5
orange1.1g039821m.g	2.631	1.395	1.69974e-23	GO:0043531	AT4G10780.1		LRR and NB-ARC domains-containing disease resistance protein
orange1.1g002776m.g	2.619	1.389	0.000118623	GO:0005515,GO:0055114,GO:0046872,GO:0016702	AT3G22400.1	LOX5	PLAT/LH2 domain-containing lipoxygenase family protein
orange1.1g038961m.g	2.619	1.389	5.85667e-15		AT1G26610.1		C2H2-like zinc finger protein
orange1.1g029397m.g	2.618	1.388	4.78329e-28	GO:0005515	AT3G48240.1		Octicosapeptide/Phox/Bem1p family protein
orange1.1g035828m.g	2.615	1.387	0.000811751		AT4G19220.1		Tetratricopeptide repeat (TPR)-like superfamily protein
orange1.1g047385m.g	2.613	1.386	0.000870785	GO:0008017,GO:0007018,GO:0005524,GO:0003777,GO:0005871	AT3G63480.2		ATP binding microtubule motor family protein
orange1.1g038860m.g	2.605	1.381	2.65185e-06	GO:0006468,GO:0005524,GO:0004672,GO:0030246	AT3G55550.1		Concanavalin A-like lectin protein kinase family protein
orange1.1g034387m.g	2.604	1.381	1.62265e-18
orange1.1g010979m.g	2.601	1.379	0.0245693	GO:0006355,GO:0005634,GO:0005524,GO:0032502,GO:0006351	AT5G53660.1	AtGRF7,GRF7	growth-regulating factor 7
orange1.1g005075m.g	2.598	1.377	1.82183e-22	GO:0003677,GO:0009725,GO:0006355,GO:0005634	AT4G30080.1	ARF16	auxin response factor 16
orange1.1g045968m.g	2.597	1.377	4.18772e-20		AT1G12210.1	RFL1	RPS5-like 1
orange1.1g005000m.g	1.387	0.472	0.114234		AT3G15930.1		Pentatricopeptide repeat (PPR) superfamily protein
orange1.1g048748m.g	2.592	1.374	1.78124e-22	GO:0055085,GO:0016021	AT5G17850.1		Sodium/calcium exchanger family protein
orange1.1g002259m.g	2.591	1.373	3.31652e-25	GO:0055114,GO:0016491,GO:0050664,GO:0004601	AT1G64060.1	ATRBOH F,ATRBOHF,RBOH F,RBOHAP108,RBOHF	respiratory burst oxidase protein F
orange1.1g007799m.g	2.591	1.373	9.94441e-11	GO:0006529,GO:0004066	AT3G47340.1	ASN1,AT-ASN1,DIN6	glutamine-dependent asparagine synthase 1
orange1.1g005017m.g	0.954	-0.068	0.699352	GO:0006468,GO:0005524,GO:0004672	AT5G41990.1	ATWNK8,WNK8	with no lysine (K) kinase 8
orange1.1g005024m.g	1.05	0.07	0.863547	GO:0006260,GO:0005524,GO:0003677,GO:0042555,GO:0006270,GO:0005634,GO:0003678	AT4G02060.2	MCM7,PRL	Minichromosome maintenance (MCM2/3/5) family protein
orange1.1g005028m.g	0.941	-0.087	0.470495	GO:0006265,GO:0005524,GO:0003918,GO:0003677	AT5G04130.1	GYRB2	DNA GYRASE B2
orange1.1g005029m.g	1.083	0.115	0.372972		AT4G26450.1
orange1.1g005583m.g	2.589	1.372	3.01207e-30	GO:0071805,GO:0016020,GO:0015079	AT3G02050.1	ATKT4,ATKUP3,KUP3	K+ uptake transporter 3
orange1.1g005032m.g	0.836	-0.259	0.102228		AT3G54500.1
orange1.1g005033m.g	NA	NA	NA	GO:0006468,GO:0005524,GO:0004672	AT1G80870.1		Protein kinase superfamily protein
orange1.1g009755m.g	2.589	1.372	0.00134805	GO:0055085,GO:0016020,GO:0006810,GO:0005215	AT2G05760.1		Xanthine/uracil permease family protein
orange1.1g044110m.g	2.587	1.371	5.16183e-06	GO:0006468,GO:0005524,GO:0004672	AT5G60900.1	RLK1	receptor-like protein kinase 1
orange1.1g005037m.g	NA	NA	NA	GO:0030244,GO:0016760,GO:0016020	AT1G55850.1	ATCSLE1,CSLE1	cellulose synthase like E1
orange1.1g028325m.g	2.584	1.37	2.39721e-08		AT2G15890.1	MEE14	maternal effect embryo arrest 14
orange1.1g005042m.g	1.171	0.228	0.405294	GO:0055085,GO:0016020,GO:0006811,GO:0005216	AT1G19780.1	ATCNGC8,CNGC8	cyclic nucleotide gated channel 8
orange1.1g041612m.g	2.581	1.368	0.0022257	GO:0043531	AT1G12220.1	RPS5	Disease resistance protein (CC-NBS-LRR class) family
orange1.1g005045m.g	0.572	-0.805	0.0799933	GO:0006468,GO:0005524,GO:0004672	AT3G47090.1		Leucine-rich repeat protein kinase family protein
orange1.1g005051m.g	1.012	0.018	0.912735	GO:0005096	AT1G08680.4	AGD14,ZIGA4	ARF GAP-like zinc finger-containing protein ZIGA4
orange1.1g005053m.g	NA	NA	NA		AT1G15780.1
orange1.1g005056m.g	1.133	0.181	0.455932	GO:0071949	AT1G24340.1	EMB2421,EMB260	FAD/NAD(P)-binding oxidoreductase family protein
orange1.1g002586m.g	2.578	1.367	3.22458e-26	GO:0003968	AT1G14790.1	ATRDRP1,RDR1	RNA-dependent RNA polymerase 1
orange1.1g005058m.g	0.987	-0.02	0.903621	GO:0006355,GO:0003677	AT5G41410.1	BEL1	POX (plant homeobox) family protein
orange1.1g005059m.g	1.068	0.095	0.520009		AT1G60560.1		SWIM zinc finger family protein
orange1.1g005060m.g	0.954	-0.068	0.689866	GO:0006355,GO:0005634,GO:0003677,GO:0009725	AT5G62000.3	ARF1-BP,ARF2,HSS,ORE14	auxin response factor 2
orange1.1g005064m.g	0.986	-0.02	0.898916		AT1G69060.1		Chaperone DnaJ-domain superfamily protein
orange1.1g005066m.g	1.137	0.186	0.163299	GO:0005524,GO:0003678,GO:0006508,GO:0004222	AT2G26140.1	ftsh4	FTSH protease 4
orange1.1g005071m.g	0.928	-0.108	0.468178	GO:0008641,GO:0006914,GO:0005737	AT5G45900.1	APG7,ATAPG7,ATATG7,ATG7	ThiF family protein
orange1.1g043227m.g	2.571	1.362	0.0201593		AT2G21100.1		Disease resistance-responsive (dirigent-like protein) family protein
orange1.1g005073m.g	1.14	0.189	0.139252		AT2G06040.1
orange1.1g031266m.g	2.567	1.36	1.33165e-25		AT1G07400.1		HSP20-like chaperones superfamily protein
orange1.1g005076m.g	1.05	0.07	0.635533	GO:0005515	AT5G25070.1
orange1.1g005077m.g	NA	NA	NA		AT5G17160.1
orange1.1g005081m.g	1.162	0.217	0.122721	GO:0005515	AT1G06230.2	GTE4	global transcription factor group E4
orange1.1g010579m.g	2.561	1.357	4.54336e-05	GO:0005515	AT1G70280.2		NHL domain-containing protein
orange1.1g005084m.g	0.894	-0.162	0.618422		AT5G41150.2	ATRAD1,RAD1,UVH1	Restriction endonuclease, type II-like superfamily protein
orange1.1g005085m.g	NA	NA	NA	GO:0043531	AT5G17680.1		disease resistance protein (TIR-NBS-LRR class), putative
orange1.1g018567m.g	2.561	1.356	4.64565e-10	GO:0016757	AT3G50760.1	GATL2	galacturonosyltransferase-like 2
orange1.1g005096m.g	0.927	-0.109	0.641211	GO:0005515	AT5G13480.1	FY	Transducin/WD40 repeat-like superfamily protein
orange1.1g031497m.g	2.56	1.356	1.94959e-06		AT5G57520.1	ATZFP2,ZFP2	zinc finger protein 2
orange1.1g027463m.g	2.555	1.353	2.47226e-13	GO:0016787	AT1G12880.1	atnudt12,NUDT12	nudix hydrolase homolog 12
orange1.1g028358m.g	2.554	1.353	2.53144e-14		AT1G11700.1		Protein of unknown function, DUF584
orange1.1g005105m.g	1.049	0.069	0.648424	GO:0006396,GO:0003723	AT5G55100.2		SWAP (Suppressor-of-White-APricot)/surp domain-containing protein
orange1.1g030669m.g	2.552	1.351	1.66401e-21		AT5G64310.1	AGP1,ATAGP1	arabinogalactan protein 1
orange1.1g005111m.g	1.004	0.005	0.975517	GO:0006468,GO:0005524,GO:0004672	AT1G53050.1		Protein kinase superfamily protein
orange1.1g011482m.g	2.549	1.35	4.31361e-09	GO:0006508,GO:0004190	AT1G79720.1		Eukaryotic aspartyl protease family protein
orange1.1g005122m.g	1.402	0.487	0.419925	GO:0046488,GO:0016307	AT1G77740.1	PIP5K2	phosphatidylinositol-4-phosphate 5-kinase 2
orange1.1g005125m.g	1.632	0.706	0.469564	GO:0045454,GO:0005515	AT5G65160.1		tetratricopeptide repeat (TPR)-containing protein
orange1.1g046311m.g	2.549	1.35	0.0136076	GO:0006468,GO:0004672	AT5G47850.1	CCR4	CRINKLY4 related 4
orange1.1g005129m.g	1.148	0.199	0.222093		AT4G34830.1	MRL1	Pentatricopeptide repeat (PPR) superfamily protein
orange1.1g005131m.g	1.219	0.286	0.276258	GO:0055114,GO:0016491,GO:0008152	AT3G55610.1	P5CS2	delta 1-pyrroline-5-carboxylate synthase 2
orange1.1g005279m.g	2.546	1.348	3.86567e-25	GO:0004575,GO:0004564	AT1G12240.1	ATBETAFRUCT4,VAC-INV	Glycosyl hydrolases family 32 protein
[truncated: 18,519 more rows]

## Sheet: IF_vs WF
Table S4 IF v WF
	IA vs WA			IF vs WF
Orange ID	FC	log2FC	padj	FC	log2FC	padj	GO	Best-hit-arabi-name	Symbol	Description
orange1.1g020338m.g	1.241	0.312	0.773068	17.917	4.163	0.000500897	GO:0046872	AT1G68200.1		Zinc finger C-x8-C-x5-C-x3-H type family protein
orange1.1g003354m.g	1.562	0.643	0.110929	10.327	3.368	0.0204543	GO:0043531	AT5G56220.1		P-loop containing nucleoside triphosphate hydrolases superfamily protein
orange1.1g039409m.g	2.814	1.493	2.59504e-06	3.54	1.824	1.74499e-07	GO:0006355,GO:0003700	AT3G23240.1	ATERF1,ERF1	ethylene response factor 1
orange1.1g043449m.g	1.592	0.671	0.0960942	3.056	1.612	0.000144693	GO:0008171	AT5G54160.1	ATOMT1,OMT1	O-methyltransferase 1
orange1.1g042174m.g	2.968	1.569	1.40337e-10	3.001	1.586	9.02714e-10	GO:0006355,GO:0003700	AT3G23240.1	ATERF1,ERF1	ethylene response factor 1
orange1.1g041507m.g	3.38	1.757	3.85161e-20	2.748	1.459	0.00351527	GO:0055114,GO:0020037,GO:0016705,GO:0005506	AT4G12300.1	CYP706A4	cytochrome P450, family 706, subfamily A, polypeptide 4
orange1.1g016433m.g	1.495	0.58	0.161243	2.719	1.443	7.04988e-05	GO:0080085,GO:0045038,GO:0009507,GO:0009416	AT2G47450.1	CAO,CPSRP43	chloroplast signal recognition particle component (CAO)
orange1.1g048017m.g	2.84	1.506	0.248515	2.701	1.433	7.39986e-07		AT1G14430.1		glyoxal oxidase-related protein
orange1.1g046424m.g	1.49	0.575	0.262742	2.549	1.35	0.00381972	GO:0046983,GO:0008171	AT5G54160.1	ATOMT1,OMT1	O-methyltransferase 1
orange1.1g035933m.g	1.357	0.44	0.295065	2.493	1.318	0.00641042		AT5G11330.1		FAD/NAD(P)-binding oxidoreductase family protein
orange1.1g038469m.g	1.335	0.417	0.443147	2.397	1.262	0.0356921	GO:0030244,GO:0016760,GO:0016020	AT2G32540.1	ATCSLB04,ATCSLB4,CSLB04	cellulose synthase-like B4
orange1.1g046027m.g	1.62	0.696	0.00125837	2.382	1.252	0.00899799	GO:0006508,GO:0004185	AT4G12910.1	scpl20	serine carboxypeptidase-like 20
orange1.1g003772m.g	2.126	1.088	0.0306715	2.3	1.201	0.00994642	GO:0048544,GO:0006468,GO:0005524,GO:0004672	AT5G60900.1	RLK1	receptor-like protein kinase 1
orange1.1g020362m.g	2.073	1.052	0.10704	2.287	1.194	0.0241009	GO:0008033	AT5G19040.1	ATIPT5,IPT5	isopentenyltransferase 5
orange1.1g035557m.g	1.641	0.715	0.111319	2.225	1.154	0.00294898	GO:0016758,GO:0008152	AT2G31790.1		UDP-Glycosyltransferase superfamily protein
orange1.1g007291m.g	2.022	1.016	2.89364e-10	2.09	1.064	9.02714e-10		AT1G30100.1	ATNCED5,NCED5	nine-cis-epoxycarotenoid dioxygenase 5
orange1.1g043774m.g	2.4	1.263	1.33224e-05	2.056	1.04	0.0494464	GO:0008234,GO:0006508	AT1G47128.1	RD21,RD21A	Granulin repeat cysteine protease family protein
orange1.1g038648m.g	2.228	1.156	0.000852543	2.038	1.027	0.000761144	GO:0055114,GO:0020037,GO:0016705,GO:0005506	AT5G07990.1	CYP75B1,D501,TT7	Cytochrome P450 superfamily protein
orange1.1g035731m.g	2.592	1.374	0.0215514	2.022	1.016	0.0493071		AT5G04820.1	ATOFP13,OFP13	ovate family protein 13
orange1.1g030500m.g	0.656	-0.608	0.0702938	0.5	-1.001	0.000345672		AT3G60810.1
orange1.1g037796m.g	0.538	-0.894	0.0365616	0.498	-1.007	0.0168052		AT1G12663.1
orange1.1g035123m.g	0.648	-0.627	0.199407	0.493	-1.022	0.00780194
orange1.1g025954m.g	0.709	-0.496	0.450934	0.49	-1.03	0.0203815		AT3G22060.1		Receptor-like protein kinase-related family protein
orange1.1g022798m.g	0.759	-0.399	0.265941	0.482	-1.053	6.68719e-05		AT2G26660.1	ATSPX2,SPX2	SPX domain gene 2
orange1.1g035397m.g	0.454	-1.14	0.0119852	0.477	-1.068	0.035024
orange1.1g012492m.g	0.638	-0.648	0.126482	0.473	-1.08	0.0145674	GO:0016758,GO:0009247	AT5G20410.1	ATMGD2,MGD2	monogalactosyldiacylglycerol synthase 2
orange1.1g033073m.g	0.485	-1.045	0.0238949	0.466	-1.102	0.0326753	GO:0045454,GO:0015035,GO:0006662	AT1G11530.1	ATCXXS1,CXXS1	C-terminal cysteine residue is changed to a serine 1
orange1.1g035409m.g	0.83	-0.269	0.66426	0.464	-1.107	0.014019
orange1.1g042267m.g	0.666	-0.586	0.180514	0.46	-1.121	0.00534428	GO:0008171	AT5G54160.1	ATOMT1,OMT1	O-methyltransferase 1
orange1.1g035347m.g	0.48	-1.059	0.17944	0.438	-1.191	0.0175534
orange1.1g023431m.g	0.545	-0.877	0.108334	0.437	-1.193	0.00282827	GO:0048046,GO:0016762,GO:0006073,GO:0005618,GO:0005975,GO:0004553	AT5G57560.1	TCH4,XTH22	Xyloglucan endotransglucosylase/hydrolase family protein
orange1.1g001225m.g	0.74	-0.434	0.152944	0.437	-1.194	3.43714e-06	GO:0003824	AT3G05630.1	PDLZ2,PLDP2,PLDZETA2	phospholipase D P2
orange1.1g026017m.g	0.829	-0.271	0.462048	0.428	-1.224	1.43079e-06	GO:0016787	AT2G01890.1	ATPAP8,PAP8	purple acid phosphatase 8
orange1.1g033729m.g	0.774	-0.37	0.615444	0.421	-1.249	0.0356921
orange1.1g039202m.g	0.537	-0.897	0.104461	0.416	-1.264	0.00433563		AT2G18660.1	PNP-A	plant natriuretic peptide A
orange1.1g019916m.g	1.274	0.35	0.631938	0.41	-1.287	0.00170176	GO:0016829,GO:0010333,GO:0000287,GO:0008152	AT3G14490.1		Terpenoid cyclases/Protein prenyltransferases superfamily protein
orange1.1g047502m.g	0.454	-1.139	0.452348	0.408	-1.293	0.0426803		AT1G24620.1		EF hand calcium-binding protein family
orange1.1g029238m.g	0.384	-1.379	1.05566e-05	0.407	-1.295	0.00151008	GO:0004857	AT5G62360.1		Plant invertase/pectin methylesterase inhibitor superfamily protein
orange1.1g046220m.g	0.946	-0.081	0.946025	0.398	-1.328	0.0340149	GO:0006508,GO:0004252	AT5G67360.1	ARA12	Subtilase family protein
orange1.1g018470m.g	0.533	-0.908	0.0215514	0.384	-1.379	0.000208176		AT1G48300.1
orange1.1g043632m.g	0.541	-0.886	0.153642	0.37	-1.436	0.0272286		AT5G06280.3
orange1.1g018227m.g	0.862	-0.214	0.932181	0.365	-1.456	0.0384441	GO:0016788	AT3G16370.1		GDSL-like Lipase/Acylhydrolase superfamily protein
orange1.1g024595m.g	0.604	-0.728	0.00119149	0.352	-1.506	1.86806e-07	GO:0016787	AT1G25230.1		Calcineurin-like metallo-phosphoesterase superfamily protein
orange1.1g022638m.g	1.189	0.25	0.586367	0.345	-1.537	7.69049e-05	GO:0048046,GO:0016762,GO:0006073,GO:0005618,GO:0005975,GO:0004553	AT2G14620.1	XTH10	xyloglucan endotransglucosylase/hydrolase 10
orange1.1g029278m.g	0.511	-0.969	0.060035	0.315	-1.665	0.00380693		AT5G56550.1	ATOXS3,OXS3	oxidative stress 3
orange1.1g008312m.g	0.546	-0.874	0.21301	0.312	-1.681	0.0175534	GO:0016787	AT3G07130.1	ATPAP15,PAP15	purple acid phosphatase 15
orange1.1g046487m.g	0.732	-0.449	0.393454	0.307	-1.704	1.32735e-05	GO:0009733	AT1G75580.1		SAUR-like auxin-responsive protein family
orange1.1g034523m.g	0.476	-1.072	0.121118	0.277	-1.853	0.0356921	GO:0009733	AT2G21210.1		SAUR-like auxin-responsive protein family
orange1.1g020545m.g	0.417	-1.262	0.0115636	0.276	-1.857	8.12846e-05	GO:0045735	AT1G07750.1		RmlC-like cupins superfamily protein
orange1.1g044722m.g	0.542	-0.884	0.599752	0.231	-2.117	0.00484543		AT5G06800.1		myb-like HTH transcriptional regulator family protein
orange1.1g045002m.g	0.348	-1.524	0.274329	0.156	-2.68	0.0385779
orange1.1g032953m.g	0.453	-1.143	0.0449768	0.145	-2.789	1.74499e-07
orange1.1g033698m.g	0.152	-2.717	0.107278	0.038	-4.724	0.00333073
orange1.1g040099m.g	0.275	-1.86	0.000862812	0.032	-4.952	0.0128682	GO:0016887,GO:0005524,GO:0055085,GO:0042626,GO:0016021,GO:0006810	AT1G02520.1	PGP11	P-glycoprotein 11

## Sheet: IA v WA
Table S4 IA v WA
	IAvsWA			NIFvsNCF
Orange ID	FC	log2FC	padj	FC	log2FC	padj	GO	Best-hit-arabi-name	Symbol	Description
orange1.1g044918m.g	33.822	5.08	0.00311877	1.774	0.827	0.259353		AT3G02645.1		Plant protein of unknown function (DUF247)
orange1.1g034239m.g	20.225	4.338	0.049714	0.698	-0.518	0.598725	GO:0005975,GO:0004553	AT1G61820.1	BGLU46	beta glucosidase 46
orange1.1g043888m.g	14.087	3.816	0.000843035	0.982	-0.026	0.969915	GO:0035556	AT2G40116.1		Phosphoinositide-specific phospholipase C family protein
orange1.1g020799m.g	11.512	3.525	0.000448464	1.888	0.917	0.184896	GO:0009055	AT4G31840.1	AtENODL15,ENODL15	early nodulin-like protein 15
orange1.1g036759m.g	11.125	3.476	0.00835018	1.18	0.239	0.760628	GO:0055114,GO:0020037,GO:0016705,GO:0005506	AT5G57260.1	CYP71B10	cytochrome P450, family 71, subfamily B, polypeptide 10
orange1.1g042451m.g	10.282	3.362	0.000426414	1.972	0.98	0.000260102		AT2G15020.1
orange1.1g045215m.g	8.486	3.085	0.03944	1.196	0.258	0.61907		AT2G23980.1	ATCNGC6,CNGC6	cyclic nucleotide-gated channel 6
orange1.1g040924m.g	6.497	2.7	0.000130043	0.944	-0.083	0.956478	GO:0055114,GO:0020037,GO:0016705,GO:0005506	AT4G31500.1	ATR4,CYP83B1,RED1,RNT1,SUR2	cytochrome P450, family 83, subfamily B, polypeptide 1
orange1.1g046462m.g	6.444	2.688	0.0332952	1.115	0.157	0.864876		AT3G15810.1		Protein of unknown function (DUF567)
orange1.1g002512m.g	6.313	2.658	0.0248977	0.847	-0.24	0.509479	GO:0006468,GO:0004672	AT3G59420.1	ACR4,CR4	crinkly4
orange1.1g020739m.g	5.719	2.516	4.84829e-08	1.638	0.712	0.718048	GO:0016021	AT5G50800.1		Nodulin MtN3 family protein
orange1.1g013651m.g	4.478	2.163	7.57589e-23	1.796	0.845	0.00183209	GO:0055114,GO:0020037,GO:0016705,GO:0005506	AT4G31500.1	ATR4,CYP83B1,RED1,RNT1,SUR2	cytochrome P450, family 83, subfamily B, polypeptide 1
orange1.1g040389m.g	4.313	2.109	0.000100331	1.249	0.321	0.846145
orange1.1g018077m.g	4.28	2.098	2.41156e-06	0.853	-0.23	0.778289	GO:0055114,GO:0016491	AT3G13610.1		2-oxoglutarate (2OG) and Fe(II)-dependent oxygenase superfamily protein
orange1.1g025761m.g	4.279	2.097	3.41667e-16	1.687	0.755	0.230231		AT5G13170.1	SAG29	senescence-associated gene 29
orange1.1g013521m.g	4.068	2.024	1.18876e-05	1.902	0.928	0.0502849	GO:0030170,GO:0009058	AT2G13810.1	ALD1	AGD2-like defense response protein 1
orange1.1g046326m.g	3.655	1.87	6.50407e-06	1.914	0.936	0.00470634	GO:0016758,GO:0008152	AT4G01070.1	GT72B1,UGT72B1	UDP-Glycosyltransferase superfamily protein
orange1.1g001544m.g	3.44	1.783	0.0208904	0.406	-1.3	0.230886	GO:0005515,GO:0006468,GO:0005524,GO:0004672	AT3G47570.1		Leucine-rich repeat protein kinase family protein
orange1.1g027442m.g	3.421	1.774	0.00552675	1.822	0.865	0.307173		AT4G13440.1		Calcium-binding EF-hand family protein
orange1.1g041507m.g	3.38	1.757	3.85161e-20	2.748	1.459	0.00351527	GO:0055114,GO:0020037,GO:0016705,GO:0005506	AT4G12300.1	CYP706A4	cytochrome P450, family 706, subfamily A, polypeptide 4
orange1.1g047385m.g	3.29	1.718	0.0132164	1.096	0.133	0.929457	GO:0008017,GO:0007018,GO:0005524,GO:0003777,GO:0005871	AT3G63480.2		ATP binding microtubule motor family protein
orange1.1g029814m.g	3.125	1.644	0.0164325	1.475	0.561	0.386902	GO:0046872,GO:0030001	AT5G02600.2		Heavy metal transport/detoxification superfamily protein
orange1.1g015179m.g	3.097	1.631	0.00913101	1.626	0.701	0.65079	GO:0005975,GO:0004553	AT5G66460.1		Glycosyl hydrolase superfamily protein
orange1.1g037659m.g	3.041	1.605	6.63789e-05	1.633	0.707	0.347703	GO:0055114,GO:0045300,GO:0006631	AT1G43800.1		Plant stearoyl-acyl-carrier-protein desaturase family protein
orange1.1g004294m.g	3.019	1.594	3.666e-07	1.034	0.049	0.896415	GO:0003677,GO:0008289	AT1G05230.2	HDG2	homeodomain GLABROUS 2
orange1.1g042174m.g	2.968	1.569	1.40337e-10	3.001	1.586	9.02714e-10	GO:0006355,GO:0003700	AT3G23240.1	ATERF1,ERF1	ethylene response factor 1
orange1.1g040402m.g	2.946	1.559	0.0426368	0.733	-0.448	0.3288	GO:0055114,GO:0048038,GO:0009308,GO:0008131,GO:0005507	AT1G31690.1		Copper amine oxidase family protein
orange1.1g025878m.g	2.943	1.558	0.00489061	1.564	0.646	0.0445144	GO:0055114,GO:0020037,GO:0016705,GO:0005506	AT5G57260.1	CYP71B10	cytochrome P450, family 71, subfamily B, polypeptide 10
orange1.1g003417m.g	2.904	1.538	0.000731736	3.54	1.824	0.616874	GO:0016829,GO:0010333,GO:0000287,GO:0008152	AT4G02780.1	ABC33,ATCPS1,CPS,CPS1,GA1	Terpenoid cyclases/Protein prenyltransferases superfamily protein
orange1.1g017858m.g	2.856	1.514	9.29146e-05	1.188	0.248	0.489978	GO:0043531	AT5G17680.1		disease resistance protein (TIR-NBS-LRR class), putative
orange1.1g048650m.g	2.817	1.494	0.018463	0.698	-0.519	0.696819	GO:0055114,GO:0016491	AT1G47990.1	ATGA2OX4,GA2OX4	gibberellin 2-oxidase 4
orange1.1g039409m.g	2.814	1.493	2.59504e-06	3.54	1.824	1.74499e-07	GO:0006355,GO:0003700	AT3G23240.1	ATERF1,ERF1	ethylene response factor 1
orange1.1g019763m.g	2.804	1.488	0.00010819	1.657	0.729	0.175537		AT2G36090.1		F-box family protein
orange1.1g041300m.g	2.777	1.473	0.000305461	1.538	0.621	0.27771	GO:0006468,GO:0005524,GO:0004672,GO:0005515	AT4G08850.1		Leucine-rich repeat receptor-like protein kinase family protein
orange1.1g012188m.g	2.748	1.459	0.030503	1.555	0.637	0.433815		AT4G24140.1		alpha/beta-Hydrolases superfamily protein
orange1.1g017556m.g	2.735	1.451	0.0248977	0.989	-0.016	0.981845		AT1G78710.1	TBL42	TRICHOME BIREFRINGENCE-LIKE 42
orange1.1g025426m.g	2.721	1.444	0.00214468	0.943	-0.085	0.917503	GO:0005515	AT3G49670.1	BAM2	Leucine-rich receptor-like protein kinase family protein
orange1.1g038208m.g	2.712	1.44	0.000249741	1.158	0.211	0.551679	GO:0046983,GO:0008171	AT4G35150.1		O-methyltransferase family protein
orange1.1g039174m.g	2.706	1.436	0.000591636	1.328	0.409	0.386838	GO:0006355,GO:0003700,GO:0007275	AT4G36920.1	AP2,FL1,FLO2	Integrase-type DNA-binding superfamily protein
orange1.1g034389m.g	2.651	1.407	0.0365512	1.27	0.345	0.783793	GO:0055114,GO:0045300,GO:0006631	AT1G43800.1		Plant stearoyl-acyl-carrier-protein desaturase family protein
orange1.1g040441m.g	2.643	1.402	0.0193073	7.149	2.838	0.133445		AT2G47270.1		sequence-specific DNA binding transcription factors;transcription regulators
orange1.1g008922m.g	2.612	1.385	0.00400852	0.98	-0.029	0.981845	GO:0055114,GO:0020037,GO:0016705,GO:0005506	AT5G23190.1	CYP86B1	cytochrome P450, family 86, subfamily B, polypeptide 1
orange1.1g036438m.g	2.601	1.379	0.00025373	1.351	0.434	0.230886	GO:0016747	AT3G26040.1		HXXXD-type acyl-transferase family protein
orange1.1g035731m.g	2.592	1.374	0.0215514	2.022	1.016	0.0493071		AT5G04820.1	ATOFP13,OFP13	ovate family protein 13
orange1.1g020576m.g	2.582	1.369	4.5938e-05	1.685	0.753	0.0820334		AT3G48690.1	ATCXE12,CXE12	alpha/beta-Hydrolases superfamily protein
orange1.1g036916m.g	2.552	1.352	0.00215996	1.723	0.785	0.00592685	GO:0055114,GO:0020037,GO:0016705,GO:0005506	AT4G31940.1	CYP82C4	cytochrome P450, family 82, subfamily C, polypeptide 4
orange1.1g035932m.g	2.543	1.347	0.0366663	1.402	0.487	0.390877	GO:0005509,GO:0030247	AT1G16120.1	WAKL1	wall associated kinase-like 1
orange1.1g040622m.g	2.532	1.34	0.00052722	1.24	0.31	0.709804		AT5G64460.8		Phosphoglycerate mutase family protein
orange1.1g035693m.g	2.525	1.336	0.0135834	1.289	0.366	0.692542	GO:0005515	AT1G47890.1	AtRLP7,RLP7	receptor like protein 7
orange1.1g037189m.g	2.516	1.331	0.00915045	1.285	0.361	0.618879	GO:0006468,GO:0005524,GO:0004672	AT5G60900.1	RLK1	receptor-like protein kinase 1
orange1.1g047964m.g	2.516	1.331	0.0164325	1.395	0.481	0.475245	GO:0008270,GO:0005515	AT1G15100.1	RHA2A	RING-H2 finger A2A
orange1.1g043943m.g	2.486	1.314	0.0106698	1.114	0.156	0.707438	GO:0005515	AT4G08850.1		Leucine-rich repeat receptor-like protein kinase family protein
orange1.1g035869m.g	2.473	1.306	8.2182e-07	1.546	0.629	0.00818567	GO:0016747	AT1G24430.1		HXXXD-type acyl-transferase family protein
orange1.1g002768m.g	2.472	1.305	0.00758068	0.928	-0.107	0.956073	GO:0046872,GO:0000166	AT1G17260.1	AHA10	autoinhibited H(+)-ATPase isoform 10
orange1.1g011099m.g	2.428	1.28	3.66231e-05	1.392	0.477	0.154956	GO:0016758,GO:0008152	AT3G50740.1	UGT72E1	UDP-glucosyl transferase 72E1
orange1.1g040287m.g	2.409	1.268	0.00790176	1.32	0.401	0.371975		AT2G37430.1		C2H2 and C2HC zinc fingers superfamily protein
orange1.1g043774m.g	2.4	1.263	1.33224e-05	2.056	1.04	0.0494464	GO:0008234,GO:0006508	AT1G47128.1	RD21,RD21A	Granulin repeat cysteine protease family protein
orange1.1g003932m.g	2.393	1.259	0.0353105	1.254	0.326	0.447658	GO:0006468,GO:0004672,GO:0005975,GO:0004553	AT1G11330.2		S-locus lectin protein kinase family protein
orange1.1g010903m.g	2.394	1.259	0.0175738	1.558	0.64	0.128727	GO:0043565,GO:0006355,GO:0003700	AT5G15130.1	ATWRKY72,WRKY72	WRKY DNA-binding protein 72
orange1.1g009176m.g	2.373	1.247	2.89364e-10	1.838	0.878	1.77843e-07		AT2G30300.1		Major facilitator superfamily protein
orange1.1g045350m.g	2.332	1.222	1.45782e-06	1.137	0.185	0.673687		AT5G41761.1
orange1.1g036469m.g	2.318	1.213	0.0215514	1.427	0.513	0.634561		AT3G22910.1		ATPase E1-E2 type family protein / haloacid dehalogenase-like hydrolase family protein
orange1.1g019805m.g	2.312	1.209	2.02636e-11	1.304	0.382	0.0804202	GO:0055114,GO:0020037,GO:0016705,GO:0005506	AT5G07990.1	CYP75B1,D501,TT7	Cytochrome P450 superfamily protein
orange1.1g008261m.g	2.3	1.202	8.45232e-05	0.98	-0.029	0.956824	GO:0004857,GO:0042545,GO:0030599,GO:0005618	AT3G14310.1	ATPME3,PME3	pectin methylesterase 3
orange1.1g021595m.g	2.286	1.193	2.63877e-08	1.202	0.266	0.417041	GO:0016829,GO:0010333,GO:0000287,GO:0008152	AT4G16740.1	ATTPS03,TPS03	terpene synthase 03
orange1.1g018517m.g	2.282	1.19	0.0387907	0.715	-0.483	0.473631	GO:0016020	AT1G64150.1		Uncharacterized protein family (UPF0016)
orange1.1g041256m.g	2.272	1.184	0.0383145	0.873	-0.195	0.793265	GO:0046983,GO:0008171	AT5G54160.1	ATOMT1,OMT1	O-methyltransferase 1
orange1.1g024551m.g	2.269	1.182	0.00977982	0.848	-0.238	0.539481		AT2G29290.2		NAD(P)-binding Rossmann-fold superfamily protein
orange1.1g025495m.g	2.259	1.175	0.00328587	1.092	0.127	0.867703		AT4G24380.1
orange1.1g042408m.g	2.255	1.173	0.0293478	1.318	0.398	0.845315		AT1G04500.1		CCT motif family protein
orange1.1g004707m.g	2.251	1.171	0.0215514	1.223	0.291	0.73872	GO:0005515,GO:0043531	AT5G45250.1	RPS4	Disease resistance protein (TIR-NBS-LRR class) family
orange1.1g005160m.g	2.251	1.171	2.43991e-15	0.99	-0.015	0.966359	GO:0005975,GO:0004553	AT4G36360.1	BGAL3	beta-galactosidase 3
orange1.1g039909m.g	2.25	1.17	4.63268e-06	0.932	-0.102	0.836637		AT5G11420.1		Protein of unknown function, DUF642
orange1.1g038648m.g	2.228	1.156	0.000852543	2.038	1.027	0.000761144	GO:0055114,GO:0020037,GO:0016705,GO:0005506	AT5G07990.1	CYP75B1,D501,TT7	Cytochrome P450 superfamily protein
orange1.1g048567m.g	2.205	1.141	0.0189297	1.116	0.158	0.753526	GO:0055114,GO:0020037,GO:0016705,GO:0005506	AT3G26330.1	CYP71B37	cytochrome P450, family 71, subfamily B, polypeptide 37
orange1.1g040646m.g	2.196	1.135	0.001067	0.853	-0.229	0.936113	GO:0055085,GO:0022857,GO:0016021	AT1G16390.1	3-Oct,ATOCT3	organic cation/carnitine transporter 3
orange1.1g028477m.g	2.195	1.134	0.0309499	0.815	-0.295	0.371975		AT1G17200.1		Uncharacterised protein family (UPF0497)
orange1.1g043968m.g	2.185	1.128	0.0227424	1.086	0.119	0.778362	GO:0055114,GO:0020037,GO:0016705,GO:0005506	AT5G07990.1	CYP75B1,D501,TT7	Cytochrome P450 superfamily protein
orange1.1g037798m.g	2.18	1.124	6.74407e-05	0.913	-0.131	0.823561	GO:0046983	AT4G09820.1	BHLH42,TT8	basic helix-loop-helix (bHLH) DNA-binding superfamily protein
orange1.1g029976m.g	2.171	1.118	0.00173144	1.845	0.884	0.0303774		AT3G22840.1	ELIP,ELIP1	Chlorophyll A-B binding family protein
orange1.1g031431m.g	2.168	1.116	2.75691e-09	1.434	0.52	0.0152081	GO:0009607,GO:0006952	AT1G24020.1	MLP423	MLP-like protein 423
orange1.1g036188m.g	2.164	1.114	0.000282288	1.429	0.515	0.132355	GO:0046983,GO:0008171	AT5G54160.1	ATOMT1,OMT1	O-methyltransferase 1
orange1.1g014794m.g	2.154	1.107	0.00010819	1.58	0.66	0.0988163	GO:0008270,GO:0005515	AT3G05200.1	ATL6	RING/U-box superfamily protein
orange1.1g038007m.g	2.147	1.102	1.63411e-06	1.697	0.763	0.0040018		AT3G02550.1	LBD41	LOB domain-containing protein 41
orange1.1g025589m.g	2.142	1.099	0.000597405	1.187	0.247	0.495248		AT3G61260.1		Remorin family protein
orange1.1g003772m.g	2.126	1.088	0.0306715	2.3	1.201	0.00994642	GO:0048544,GO:0006468,GO:0005524,GO:0004672	AT5G60900.1	RLK1	receptor-like protein kinase 1
orange1.1g040869m.g	2.103	1.072	8.24813e-07	1.065	0.091	0.761525	GO:0046983
orange1.1g028249m.g	2.086	1.061	0.0208904	0.913	-0.131	0.861348
orange1.1g038919m.g	2.073	1.052	0.0314108	2.101	1.071	0.460128	GO:0007165,GO:0005515,GO:0043531	AT5G17680.1		disease resistance protein (TIR-NBS-LRR class), putative
orange1.1g019415m.g	2.058	1.041	0.000199798	1.453	0.54	0.0333171	GO:0050662,GO:0003824	AT2G45400.1	BEN1	NAD(P)-binding Rossmann-fold superfamily protein
orange1.1g043459m.g	2.03	1.022	0.0181809	0.752	-0.411	0.389524		AT1G01630.1		Sec14p-like phosphatidylinositol transfer family protein
orange1.1g043523m.g	2.026	1.019	0.0045903	0.995	-0.007	0.989481	GO:0005515	AT1G45616.1	AtRLP6,RLP6	receptor like protein 6
orange1.1g007291m.g	2.022	1.016	2.89364e-10	2.09	1.064	9.02714e-10		AT1G30100.1	ATNCED5,NCED5	nine-cis-epoxycarotenoid dioxygenase 5
orange1.1g031237m.g	2.019	1.013	0.0298843	1.539	0.622	0.569401		AT4G33720.1		CAP (Cysteine-rich secretory proteins, Antigen 5, and Pathogenesis-related 1 protein) superfamily protein
orange1.1g042508m.g	2.008	1.006	0.0421692	0.817	-0.291	0.600555		AT5G14410.1
orange1.1g016971m.g	0.495	-1.014	5.4547e-05	0.759	-0.398	0.186619	GO:0005634,GO:0003677	AT5G50570.1		Squamosa promoter-binding protein-like (SBP domain) transcription factor family protein
orange1.1g003878m.g	0.495	-1.015	9.4282e-05	0.653	-0.615	0.0704814	GO:0008236,GO:0006508,GO:0070008,GO:0004252	AT1G76140.1		Prolyl oligopeptidase family protein
orange1.1g044721m.g	0.492	-1.024	1.67275e-05	0.729	-0.456	0.201564	GO:0055114,GO:0016616,GO:0006694,GO:0003854	AT4G39230.1		NmrA-like negative transcriptional regulator family protein
orange1.1g005367m.g	0.488	-1.035	0.00222119	1.207	0.271	0.724532	GO:0005515,GO:0043531	AT5G63020.1		Disease resistance protein (CC-NBS-LRR class) family
orange1.1g009485m.g	0.487	-1.038	0.0124093	0.689	-0.538	0.553265	GO:0055114,GO:0050660,GO:0016491	AT1G30760.1		FAD-binding Berberine family protein
orange1.1g033073m.g	0.485	-1.045	0.0238949	0.466	-1.102	0.0326753	GO:0045454,GO:0015035,GO:0006662	AT1G11530.1	ATCXXS1,CXXS1	C-terminal cysteine residue is changed to a serine 1
orange1.1g010064m.g	0.482	-1.052	0.0434912	0.704	-0.506	0.45299		AT4G31890.1		ARM repeat superfamily protein
orange1.1g024065m.g	0.48	-1.06	1.93442e-12	0.727	-0.461	0.0272286		AT2G23620.1	ATMES1,MES1	methyl esterase 1
orange1.1g036030m.g	0.478	-1.064	2.05983e-06	0.866	-0.208	0.602179	GO:0055114,GO:0020037,GO:0016705,GO:0005506	AT3G48520.1	CYP94B3	cytochrome P450, family 94, subfamily B, polypeptide 3
orange1.1g030188m.g	0.477	-1.066	8.11232e-07	0.808	-0.308	0.360995		AT1G21010.1
orange1.1g039801m.g	0.474	-1.077	0.0377866	0.653	-0.615	0.335288		AT1G29300.1	UNE1	Plant protein of unknown function (DUF641)
orange1.1g021546m.g	0.472	-1.084	3.67583e-07	0.691	-0.533	0.0596903		AT1G62420.1		Protein of unknown function (DUF506)
orange1.1g033521m.g	0.463	-1.111	0.00209541	0.648	-0.626	0.211182		AT1G49310.1
orange1.1g021125m.g	0.456	-1.134	0.00466547	0.632	-0.662	0.23558		AT1G61260.1		Protein of unknown function (DUF761)
orange1.1g035397m.g	0.454	-1.14	0.0119852	0.477	-1.068	0.035024
orange1.1g032953m.g	0.453	-1.143	0.0449768	0.145	-2.789	1.74499e-07
orange1.1g037978m.g	0.446	-1.165	0.007872	0.654	-0.612	0.33889	GO:0016020,GO:0006810,GO:0005215	AT4G01470.1	ATTIP1.3,GAMMA-TIP3,TIP1;3	tonoplast intrinsic protein 1;3
orange1.1g046128m.g	0.435	-1.202	0.00371854	0.628	-0.671	0.0704129	GO:0055114,GO:0020037,GO:0016705,GO:0005506	AT3G19270.1	CYP707A4	cytochrome P450, family 707, subfamily A, polypeptide 4
orange1.1g032227m.g	0.426	-1.23	0.00461716	0.588	-0.766	0.109564		AT1G32540.3	LOL1	lsd one like 1
orange1.1g037020m.g	0.423	-1.24	0.0169196	0.604	-0.728	0.243215	GO:0055114,GO:0050660,GO:0016491	AT5G44440.1		FAD-binding Berberine family protein
orange1.1g045164m.g	0.42	-1.251	0.03506	0.84	-0.251	0.881555	GO:0055114,GO:0020037,GO:0006979,GO:0004601	AT2G37130.1		Peroxidase superfamily protein
orange1.1g020545m.g	0.417	-1.262	0.0115636	0.276	-1.857	8.12846e-05	GO:0045735	AT1G07750.1		RmlC-like cupins superfamily protein
orange1.1g008096m.g	0.416	-1.266	2.17795e-12	0.576	-0.797	0.000741932	GO:0055085,GO:0016021,GO:0016020,GO:0006810,GO:0005215	AT1G68570.1		Major facilitator superfamily protein
orange1.1g031731m.g	0.415	-1.27	0.0199048	0.654	-0.612	0.600357	GO:0004871,GO:0000160	AT3G21510.1	AHP1	histidine-containing phosphotransmitter 1
orange1.1g025600m.g	0.402	-1.315	0.00328587	0.512	-0.966	0.10191	GO:0016020,GO:0006810,GO:0005215	AT4G01470.1	ATTIP1.3,GAMMA-TIP3,TIP1;3	tonoplast intrinsic protein 1;3
orange1.1g029644m.g	0.395	-1.338	0.0103136	0.735	-0.445	0.63485		AT5G54980.1		Uncharacterised protein family (UPF0497)
orange1.1g029238m.g	0.384	-1.379	1.05566e-05	0.407	-1.295	0.00151008	GO:0004857	AT5G62360.1		Plant invertase/pectin methylesterase inhibitor superfamily protein
orange1.1g010359m.g	0.363	-1.463	0.00405928	0.759	-0.398	0.35664	GO:0055114,GO:0020037,GO:0016705,GO:0005506	AT3G52970.1	CYP76G1	cytochrome P450, family 76, subfamily G, polypeptide 1
orange1.1g027564m.g	0.322	-1.635	0.000875107	0.565	-0.825	0.184896		AT4G35190.1		Putative lysine decarboxylase family protein
orange1.1g039027m.g	0.276	-1.857	9.66555e-08	0.6	-0.736	0.195789	GO:0000160	AT5G26594.1	ARR24,RR24	response regulator 24
orange1.1g040099m.g	0.275	-1.86	0.000862812	0.032	-4.952	0.0128682	GO:0016887,GO:0005524,GO:0055085,GO:0042626,GO:0016021,GO:0006810	AT1G02520.1	PGP11	P-glycoprotein 11
orange1.1g022442m.g	0.259	-1.951	2.90188e-06	0.69	-0.536	0.402292	GO:0005515	AT5G48850.1	ATSDI1	Tetratricopeptide repeat (TPR)-like superfamily protein
orange1.1g031601m.g	0.248	-2.014	7.73712e-12	0.661	-0.598	0.236593		AT2G23620.1	ATMES1,MES1	methyl esterase 1
orange1.1g030378m.g	0.234	-2.092	0.0123932	0.728	-0.458	0.449304		AT2G27385.3		Pollen Ole e 1 allergen and extensin family protein
orange1.1g045089m.g	0.018	-5.789	2.51451e-05	1.661	0.732	0.471776		AT4G33800.1
