# Supplementary material for: Albedo- and Flavedo-Specific Transcriptome Profiling Related to Penicillium digitatum Infection in Citrus Fruit
Source: Foods. 2021 Sep 16;10(9):2196. doi: 10.3390/foods10092196 (PMC8467057; doi:10.3390/foods10092196)
Supplement: Supplementary file 1 [file foods-10-02196-s001.zip › Proof_Supplementary Material Table S5.xlsx]

## Sheet: Information
Table S5. Identification of DEGs included in each induced or repressed biological process (BP), molecular function (MF) and cellular components (CC) (see Table 1) in the albedo and flavedo of infected Navelate oranges samples
in relation to their control wounded samples
All DEGs satisfy a p adjusted value ≤ 0.05 and a cutoff of|Log2 Fold change| ≥ 1
DEGs belonging to different processes simultaniouly are included in the same row bellow the different GO numbers and terms

## Sheet: Albedo up
Up Albedo
	GO:0055114				GO:0016705			GO:0005506	GO:0020037	GO:0006631	GO:0045300
	oxidation-reduction process BP				oxidoreductase activity, acting on paire… MF			iron ion binding MF	heme binding MF	fatty acid metabolic process BP	acyl-[acyl-carrier-protein] desaturase a… MF
	orange ID	Symbol	Description		orange ID			orange ID	orange ID	orange ID	orange ID
	orange1.1g008922m.g	CYP86B1	cytochrome P450, family 86, subfamily B, polypeptide 1		orange1.1g008922m.g			orange1.1g008922m.g	orange1.1g008922m.g
	orange1.1g013651m.g	ATR4,CYP83B1,RED1,RNT1,SUR2	cytochrome P450, family 83, subfamily B, polypeptide 1		orange1.1g013651m.g			orange1.1g013651m.g	orange1.1g013651m.g
	orange1.1g018077m.g	0	2-oxoglutarate (2OG) and Fe(II)-dependent oxygenase superfamily protein
	orange1.1g019805m.g	CYP75B1,D501,TT7	Cytochrome P450 superfamily protein		orange1.1g019805m.g			orange1.1g019805m.g	orange1.1g019805m.g
	orange1.1g025878m.g	CYP71B10	cytochrome P450, family 71, subfamily B, polypeptide 10		orange1.1g025878m.g			orange1.1g025878m.g	orange1.1g025878m.g
	orange1.1g034389m.g	0	Plant stearoyl-acyl-carrier-protein desaturase family protein		orange1.1g034389m.g					orange1.1g034389m.g	orange1.1g034389m.g
	orange1.1g036759m.g	CYP71B10	cytochrome P450, family 71, subfamily B, polypeptide 10		orange1.1g036759m.g			orange1.1g036759m.g	orange1.1g036759m.g
	orange1.1g036916m.g	CYP82C4	cytochrome P450, family 82, subfamily C, polypeptide 4		orange1.1g036916m.g			orange1.1g036916m.g	orange1.1g036916m.g
	orange1.1g037659m.g	0	Plant stearoyl-acyl-carrier-protein desaturase family protein		orange1.1g037659m.g					orange1.1g037659m.g	orange1.1g037659m.g
	orange1.1g038648m.g	CYP75B1,D501,TT7	Cytochrome P450 superfamily protein		orange1.1g038648m.g			orange1.1g038648m.g	orange1.1g038648m.g
	orange1.1g040402m.g	0	Copper amine oxidase family protein
	orange1.1g040924m.g	ATR4,CYP83B1,RED1,RNT1,SUR2	cytochrome P450, family 83, subfamily B, polypeptide 1		orange1.1g040924m.g			orange1.1g040924m.g	orange1.1g040924m.g
	orange1.1g041507m.g	CYP706A4	cytochrome P450, family 706, subfamily A, polypeptide 4		orange1.1g041507m.g			orange1.1g041507m.g	orange1.1g041507m.g
	orange1.1g043968m.g	CYP75B1,D501,TT7	Cytochrome P450 superfamily protein		orange1.1g043968m.g			orange1.1g043968m.g	orange1.1g043968m.g
	orange1.1g048567m.g	CYP71B37	cytochrome P450, family 71, subfamily B, polypeptide 37		orange1.1g048567m.g			orange1.1g048567m.g	orange1.1g048567m.g
	orange1.1g048650m.g	ATGA2OX4,GA2OX4	gibberellin 2-oxidase 4
	GO:0046983
	protein dimerization activity MF
	orange1.1g036188m.g	ATOMT1,OMT1	O-methyltransferase 1
	orange1.1g037798m.g	BHLH42,TT8	basic helix-loop-helix (bHLH) DNA-binding superfamily protein
	orange1.1g038208m.g	0	O-methyltransferase family protein
	orange1.1g040869m.g	0	0
	orange1.1g041256m.g	ATOMT1,OMT1	O-methyltransferase 1
	GO:0010333
	terpene synthase activity MF
	orange1.1g003417m.g	ABC33,ATCPS1,CPS,CPS1,GA1	Terpenoid cyclases/Protein prenyltransferases superfamily protein
	orange1.1g021595m.g	ATTPS03,TPS03	terpene synthase 03

## Sheet: albedo down
Down Albedo
	GO:0055114				GO:0050660	GO:0016705		GO:0005506		GO:0020037			GO:0006694			GO:0003854
	oxidation-reduction process BP				flavin adenine dinucleotide binding MF	oxidoreductase activity, acting on paire… MF		iron ion binding MF		heme binding MF			steroid biosynthetic process BP			3-beta-hydroxy-delta5-steroid dehydrogen… MF
	orange ID	Symbol	Description		orange ID	orange ID		orange ID		orange ID			orange ID			orange ID
	orange1.1g009485m.g	0	FAD-binding Berberine family protein		orange1.1g009485m.g
	orange1.1g010359m.g	CYP76G1	cytochrome P450, family 76, subfamily G, polypeptide 1			orange1.1g010359m.g		orange1.1g010359m.g		orange1.1g010359m.g
	orange1.1g036030m.g	CYP94B3	cytochrome P450, family 94, subfamily B, polypeptide 3			orange1.1g036030m.g		orange1.1g036030m.g		orange1.1g036030m.g
	orange1.1g037020m.g	0	FAD-binding Berberine family protein		orange1.1g037020m.g
	orange1.1g044721m.g	0	NmrA-like negative transcriptional regulator family protein										orange1.1g044721m.g			orange1.1g044721m.g
	orange1.1g045164m.g	0	Peroxidase superfamily protein							orange1.1g045164m.g
	orange1.1g046128m.g	CYP707A4	cytochrome P450, family 707, subfamily A, polypeptide 4			orange1.1g046128m.g		orange1.1g046128m.g		orange1.1g046128m.g
	GO:0000160
	phosphorelay signal transduction system BP
	orange1.1g031731m.g	AHP1	histidine-containing phosphotransmitter 1
	orange1.1g039027m.g	ARR24,RR24	response regulator 24
	GO:0005215
	transporter activity MF
	orange1.1g008096m.g	0	Major facilitator superfamily protein
	orange1.1g025600m.g	ATTIP1.3,GAMMA-TIP3,TIP1;3	tonoplast intrinsic protein 1;3
	orange1.1g037978m.g	ATTIP1.3,GAMMA-TIP3,TIP1;3	tonoplast intrinsic protein 1;3
	orange1.1g040099m.g	PGP11	P-glycoprotein 11

## Sheet: Flavedo up
Up Flavedo
	GO:0009416				GO:0009507
	response to light stimulus BP				chloroplast CC
	orange ID	Symbol	Description		orange ID
	orange1.1g016433m.g	CAO,CPSRP43	chloroplast signal recognition particle component (CAO)		orange1.1g016433m.g
	GO:0030244			GO:0016760
	cellulose biosynthetic process BP			cellulose synthase (UDP-forming) activit… MF
	orange1.1g038469m.g	ATCSLB04,ATCSLB4,CSLB04	cellulose synthase-like B4	orange1.1g038469m.g
	GO:0004185
	serine-type carboxypeptidase activity MF
	orange1.1g046027m.g	scpl20	serine carboxypeptidase-like 20

## Sheet: Flavedo Down
Down Flavedo
	GO:0016787			GO:0016762	GO:0006073	GO:0048046	GO:0005618
	hydrolase activity MF			xyloglucan:xyloglucosyl transferase acti… MF	cellular glucan metabolic process BP	apoplast CC	cell wall CC
	orange ID	Symbol	Description	orange ID	orange ID	orange ID	orange ID
	orange1.1g008312m.g	ATPAP15,PAP15	purple acid phosphatase 15
	orange1.1g018227m.g	0	GDSL-like Lipase/Acylhydrolase superfamily protein
	orange1.1g022638m.g	XTH10	xyloglucan endotransglucosylase/hydrolase 10	orange1.1g022638m.g	orange1.1g022638m.g	orange1.1g022638m.g	orange1.1g022638m.g
	orange1.1g023431m.g	TCH4,XTH22	Xyloglucan endotransglucosylase/hydrolase family protein	orange1.1g023431m.g	orange1.1g023431m.g	orange1.1g023431m.g	orange1.1g023431m.g
	orange1.1g024595m.g	0	Calcineurin-like metallo-phosphoesterase superfamily protein
	orange1.1g026017m.g	ATPAP8,PAP8	purple acid phosphatase 8
	orange1.1g040099m.g	PGP11	P-glycoprotein 11
	orange1.1g046220m.g	ARA12	Subtilase family protein
	GO:0009733
	response to auxin BP
	orange1.1g034523m.g		SAUR-like auxin-responsive protein family
	orange1.1g046487m.g		SAUR-like auxin-responsive protein family
	GO:0009247
	glycolipid biosynthetic process BP
	orange1.1g012492m.g	ATGMC2	monogalactosyldiacylglycerol synthase 2

## Sheet: Commonly regulated
Commonly regulated in the albedo and flavedo*
	GO:0006662
	glycerol ether metabolic process BP		Infra-represented in the albedo and flavedo
	orange ID	Symbol	arabi-defline
	orange1.1g033073m.g	ATCXXS1,CXXS1	C-terminal cysteine residue is changed to a serine 1
	GO:0008171
	O-methyltransferase activity MF		Over-represented in the albedo and flavedo
	Flavedo
	orange1.1g043449m.g	ATOMT1,OMT1	O-methyltransferase 1
	orange1.1g046424m.g	ATOMT1,OMT1	O-methyltransferase 1
	Albedo
	orange1.1g036188m.g	ATOMT1,OMT1	O-methyltransferase 1
	orange1.1g038208m.g	0	O-methyltransferase family protein
	orange1.1g041256m.g	ATOMT1,OMT1	O-methyltransferase 1
	GO:0045735
	nutrient reservoir activity MF		Infra-represented in the albedo and flavedo
	orange1.1g020545m.g	0	RmlC-like cupins superfamily protein
	* DEGs within the O-methyltransferase activity MF differed in the flavedo and albedo, while
	DEGs belonging to the other diferential processes were the same in both peel tissues
